# Supplementary material for: 1-(4-Bromo­phen­yl)-4,5-diphenyl-2-(1H-pyrrol-2-yl)-1H-imidazole
Source: IUCrdata. 2026 Feb 3;11(Pt 2):x260107. doi: 10.1107/S2414314626001070 (PMC12961666; doi:10.1107/S2414314626001070)
Supplement: Supplementary file 1 [file x-11-x260107-sup1.cif]

##############################################################################
#                                                                            #
# This CIF contains the data for a data article accepted for                 #
# publication in IUCrData. It conforms to the requirements of                #
# Notes for Authors for IUCrData, and has been                               #
# peer reviewed under the auspices of IUCrData.                              #
#                                                                            #
# Full details of the Crystallographic Information File format               #
# are given in the paper "The Crystallographic Information File (CIF):       #
# a New Standard Archive File for Crystallography" by S. R. Hall, F. H.      #
# Allen and I. D. Brown [Acta Cryst. (1991), A47, 655-685].                  #
#                                                                            #
# The current version of the core CIF dictionary is obtainable from          #
# ftp://ftp.iucr.org/pub/cif_core.dic.                                       #
#                                                                            #
# Software is freely available for graphical display of the structure(s)     #
# in this CIF. For information consult the CIF software page                 #
# http://www.iucr.org/resources/cif/software.                                #
#                                                                            #
# This file may be used for bona fide research purposes within the           #
# scientific community so long as proper attribution is given to the data    # 
# article from which it was obtained.                                        #
#                                                                            #
##############################################################################
data_I
_audit_creation_method     'SHELXL-2019/3'
_journal_date_recd_electronic     2025-11-14
_journal_date_accepted     2026-02-02
_journal_name_full     'IUCrData'
_journal_year     2026
_journal_volume     11
_journal_issue      1
_journal_page_first     0
_journal_page_last     0
_journal_paper_category     HO
_journal_paper_doi     10.1107/S2414314626001070
_journal_coeditor_code     BV4059
_publ_contact_author_name     'Nagarajan Loganathan'
_publ_contact_author_address
;
School of chemistry, Bharathidasan University, Tiruchirappalli 620 024,
Tamilnadu,
India
;
_publ_contact_author_email     'l.nagarajan@bdu.ac.in'
_publ_contact_author_fax     ?
_publ_contact_author_phone     ?
_publ_section_title
;
1-(4-Bromophenyl)-4,5-diphenyl-2-(1<i>H</i>-pyrrol-2-yl)-1<i>H</i>-imidazole
;
loop_
    _publ_author_name
    _publ_author_footnote
    _publ_author_address
    'Nagaraj, Seeralan' .
;
School of Chemistry, Bharathidasan University, Tiruchirappalli 620 024,
Tamilnadu,
India
;
    'Loganathan, Nagarajan'
;
UGC Faculty Recharge Programme, New Delhi, India.
;
;
School of Chemistry, Bharathidasan University, Tiruchirappalli 620 024,
Tamilnadu,
India
;
_publ_section_synopsis
;
A 1,2,4,5-tetra-substituted imidazole compound containing pyrole, 4-bromophenyl
and phenyl groups has been synthesized in a four-component Debus--Radziszewski
reaction of 1,2-diketone, aromatic aldehyde, aromatic amine and ammonium
acetate
;
_chemical_name_systematic
;
1-(4-Bromophenyl)-4,5-diphenyl-2-(1<i>H</i>-pyrrol-2-yl)-1<i>H</i>-imidazole
;
_chemical_name_common     ?
_chemical_formula_moiety     'C25 H18 Br N3'
_chemical_formula_sum     'C25 H18 Br N3'
_chemical_formula_iupac     'C25 H18 Br N3'
_chemical_formula_weight     440.33
_chemical_melting_point     ?
_space_group_crystal_system     triclinic
_space_group_name_H-M_alt     'P -1'
_space_group_name_Hall     '-P 1'
loop_
    _space_group_symop_operation_xyz
    'x, y, z'
    '-x, -y, -z'
_cell_length_a     9.6044(9)
_cell_length_b     9.7662(7)
_cell_length_c     12.3705(11)
_cell_angle_alpha     103.837(3)
_cell_angle_beta     92.480(5)
_cell_angle_gamma     113.592(2)
_cell_volume     1019.82(15)
_cell_formula_units_Z     2
_cell_measurement_reflns_used     9931
_cell_measurement_theta_min     2.34
_cell_measurement_theta_max     23.50
_cell_measurement_temperature     300(2)
_exptl_crystal_description     'block'
_exptl_crystal_colour     'colourless'
_exptl_crystal_size_max     0.290
_exptl_crystal_size_mid     0.200
_exptl_crystal_size_min     0.170
_exptl_crystal_density_diffrn     1.434
_exptl_crystal_density_meas     ?
_exptl_crystal_density_method     ?
_exptl_crystal_F_000     448
_exptl_absorpt_coefficient_mu     2.031
_exptl_absorpt_correction_type     multi-scan
_exptl_absorpt_process_details
;
(SADABS; Krause <i>et al.</i>,  2015)
;
_exptl_absorpt_correction_T_min     0.590
_exptl_absorpt_correction_T_max     0.724
_diffrn_ambient_temperature     300(2)
_diffrn_source     'i-mu-s microfocus source'
_diffrn_radiation_type     MoK\a
_diffrn_radiation_wavelength     0.71073
_diffrn_measurement_device_type
                        'Bruker D8 QUEST diffractometer with PHOTON II detector'
_diffrn_measurement_method     '\f and \w scans'
_diffrn_detector_area_resol_mean     ?
_diffrn_reflns_number     28057
_diffrn_reflns_av_R_equivalents     0.0444
_diffrn_reflns_av_unetI/netI     0.0431
_diffrn_reflns_theta_min     1.716
_diffrn_reflns_theta_max     28.297
_diffrn_reflns_theta_full     25.242
_diffrn_measured_fraction_theta_max     0.996
_diffrn_measured_fraction_theta_full     0.996
_diffrn_reflns_limit_h_min     -12
_diffrn_reflns_limit_h_max     12
_diffrn_reflns_limit_k_min     -13
_diffrn_reflns_limit_k_max     13
_diffrn_reflns_limit_l_min     -16
_diffrn_reflns_limit_l_max     16
_diffrn_standards_number     4
_diffrn_standards_interval_count     19
_diffrn_standards_decay_%     0
_refine_special_details
;
All the non-hydrogen atoms were refined anisotropically using
full-matrix least-square procedures while the hydrogen atoms were included in
the idealized position and N---H proton was added from the difference Fourier
map. C---H bonds were constrained to 0.95 \%A for aromatic C---H (with
<i>U</i>~iso~(H) of 1.2).
;
_reflns_number_total     5046
_reflns_number_gt     3328
_reflns_threshold_expression     'I > 2\s(I)'
_refine_ls_structure_factor_coef     Fsqd
_refine_ls_matrix_type     full
_refine_ls_R_factor_all     0.0824
_refine_ls_R_factor_gt     0.0470
_refine_ls_wR_factor_gt     0.0989
_refine_ls_wR_factor_ref     0.1113
_refine_ls_goodness_of_fit_ref     1.020
_refine_ls_restrained_S_all     1.020
_refine_ls_number_reflns     5046
_refine_ls_number_parameters     262
_refine_ls_number_restraints     0
_refine_ls_hydrogen_treatment     constr
_refine_ls_weighting_scheme     calc
_refine_ls_weighting_details
              'w=1/[\s^2^(Fo^2^)+(0.0391P)^2^+0.6237P] where P=(Fo^2^+2Fc^2^)/3'
_atom_sites_solution_hydrogens     geom
_atom_sites_solution_primary     ?
_atom_sites_solution_secondary     ?
_refine_ls_shift/su_max     0.001
_refine_ls_shift/su_mean     0.000
_refine_diff_density_max     0.703
_refine_diff_density_min     -0.672
_refine_ls_extinction_method     none
_refine_ls_extinction_coef     .
loop_
    _atom_type_symbol
    _atom_type_description
    _atom_type_scat_dispersion_real
    _atom_type_scat_dispersion_imag
    _atom_type_scat_source
    'C' 'C' 0.0033 0.0016
                         'International Tables Vol C Tables 4.2.6.8 and 6.1.1.4'
    'H' 'H' 0.0000 0.0000
                         'International Tables Vol C Tables 4.2.6.8 and 6.1.1.4'
    'Br' 'Br' -0.2901 2.4595
                         'International Tables Vol C Tables 4.2.6.8 and 6.1.1.4'
    'N' 'N' 0.0061 0.0033
                         'International Tables Vol C Tables 4.2.6.8 and 6.1.1.4'
_computing_data_collection
;
APEX4 (Bruker, 2012)
;
_computing_cell_refinement
;
SAINT (Bruker, 2012)
;
_computing_data_reduction
;
SAINT (Bruker, 2012)
;
_computing_structure_solution
;
<i>SHELXT</i> (Sheldrick, 2015a)
;
_computing_structure_refinement
;
<i>SHELXL2019/2</i> (Sheldrick, 2015b)
;
_computing_molecular_graphics
;
ORTEP-3 for Windows 2020.3 (Farrugia, 2012), DIAMOND
3.2k (Brandenburg <i>et al.</i>,  2014)
;
_computing_publication_material
;
PublCIF (Westrip, 2010)
;
loop_
    _atom_site_type_symbol
    _atom_site_label
    _atom_site_fract_x
    _atom_site_fract_y
    _atom_site_fract_z
    _atom_site_U_iso_or_equiv
    _atom_site_adp_type
    _atom_site_calc_flag
    _atom_site_occupancy
    _atom_site_disorder_assembly
    _atom_site_disorder_group
    Br Br1 0.17363(4) 0.77956(4) -0.13312(3) 0.07507(15) Uani d 1 . .
    N N1 0.6881(2) 0.7667(2) 0.40296(17) 0.0435(5) Uani d 1 . .
    N N2 0.4941(2) 0.7513(2) 0.28907(16) 0.0424(5) Uani d 1 . .
    N N3 0.8849(3) 0.7915(3) 0.2437(2) 0.0631(7) Uani d 1 . .
    H H3A 0.919538 0.786406 0.307202 0.076 Uiso calc 1 . .
    C C1 0.5738(3) 0.7303(3) 0.5743(2) 0.0424(5) Uani d 1 . .
    C C2 0.4476(3) 0.6416(3) 0.6162(2) 0.0542(7) Uani d 1 . .
    H H2 0.351403 0.591522 0.571249 0.065 Uiso calc 1 . .
    C C3 0.4624(4) 0.6265(4) 0.7230(2) 0.0629(8) Uani d 1 . .
    H H3 0.376028 0.567672 0.750074 0.076 Uiso calc 1 . .
    C C4 0.6027(4) 0.6970(4) 0.7900(2) 0.0664(9) Uani d 1 . .
    H H4 0.612151 0.685934 0.862259 0.080 Uiso calc 1 . .
    C C5 0.7299(4) 0.7845(4) 0.7499(2) 0.0689(9) Uani d 1 . .
    H H5 0.825907 0.831789 0.794895 0.083 Uiso calc 1 . .
    C C6 0.7161(3) 0.8026(3) 0.6430(2) 0.0553(7) Uani d 1 . .
    H H6 0.802551 0.863354 0.616948 0.066 Uiso calc 1 . .
    C C7 0.5633(3) 0.7454(3) 0.45918(19) 0.0403(5) Uani d 1 . .
    C C8 0.6437(3) 0.7692(3) 0.3020(2) 0.0419(5) Uani d 1 . .
    C C9 0.4418(3) 0.7368(3) 0.39117(19) 0.0399(5) Uani d 1 . .
    C C10 0.7427(3) 0.7854(3) 0.2166(2) 0.0464(6) Uani d 1 . .
    C C11 0.7341(4) 0.7976(4) 0.1089(2) 0.0619(8) Uani d 1 . .
    H H11 0.650583 0.797226 0.067589 0.074 Uiso calc 1 . .
    C C12 0.8737(4) 0.8109(4) 0.0719(3) 0.0693(9) Uani d 1 . .
    H H12 0.899548 0.820796 0.001732 0.083 Uiso calc 1 . .
    C C13 0.9628(4) 0.8067(4) 0.1560(3) 0.0706(9) Uani d 1 . .
    H H13 1.061884 0.813235 0.154215 0.085 Uiso calc 1 . .
    C C14 0.4130(3) 0.7570(3) 0.19131(19) 0.0406(5) Uani d 1 . .
    C C15 0.4253(3) 0.8973(3) 0.1795(2) 0.0466(6) Uani d 1 . .
    H H15 0.481108 0.988158 0.237019 0.056 Uiso calc 1 . .
    C C16 0.3550(3) 0.9038(3) 0.0824(2) 0.0501(6) Uani d 1 . .
    H H16 0.364313 0.998937 0.073592 0.060 Uiso calc 1 . .
    C C17 0.2714(3) 0.7691(3) -0.0007(2) 0.0478(6) Uani d 1 . .
    C C18 0.2563(4) 0.6277(3) 0.0102(2) 0.0623(8) Uani d 1 . .
    H H18 0.199101 0.536796 -0.046879 0.075 Uiso calc 1 . .
    C C19 0.3278(4) 0.6230(3) 0.1077(2) 0.0596(7) Uani d 1 . .
    H H19 0.317994 0.527791 0.116641 0.071 Uiso calc 1 . .
    C C20 0.2879(3) 0.7227(3) 0.41275(19) 0.0404(5) Uani d 1 . .
    C C21 0.1557(3) 0.5947(3) 0.3567(2) 0.0592(7) Uani d 1 . .
    H H21 0.161990 0.516775 0.299562 0.071 Uiso calc 1 . .
    C C22 0.0139(3) 0.5807(4) 0.3844(3) 0.0688(8) Uani d 1 . .
    H H22 -0.074278 0.493345 0.345820 0.083 Uiso calc 1 . .
    C C23 0.0017(3) 0.6925(4) 0.4671(3) 0.0624(8) Uani d 1 . .
    H H23 -0.094174 0.681746 0.485665 0.075 Uiso calc 1 . .
    C C24 0.1309(4) 0.8209(4) 0.5229(3) 0.0706(9) Uani d 1 . .
    H H24 0.123314 0.898620 0.579398 0.085 Uiso calc 1 . .
    C C25 0.2730(3) 0.8356(3) 0.4957(3) 0.0594(7) Uani d 1 . .
    H H25 0.360480 0.923780 0.534372 0.071 Uiso calc 1 . .
loop_
    _atom_site_aniso_label
    _atom_site_aniso_U_11
    _atom_site_aniso_U_22
    _atom_site_aniso_U_33
    _atom_site_aniso_U_12
    _atom_site_aniso_U_13
    _atom_site_aniso_U_23
    Br1 0.0872(3) 0.0988(3) 0.0531(2) 0.0534(2) 0.00014(16) 0.02267(17)
    N1 0.0363(11) 0.0534(12) 0.0419(11) 0.0208(10) 0.0091(9) 0.0118(9)
    N2 0.0361(11) 0.0536(12) 0.0395(10) 0.0209(9) 0.0080(8) 0.0129(9)
    N3 0.0405(13) 0.0945(19) 0.0583(14) 0.0273(13) 0.0178(11) 0.0288(13)
    C1 0.0450(14) 0.0476(14) 0.0398(12) 0.0263(12) 0.0085(11) 0.0093(11)
    C2 0.0542(16) 0.0591(17) 0.0507(15) 0.0235(14) 0.0106(13) 0.0183(13)
    C3 0.084(2) 0.0631(18) 0.0529(17) 0.0374(17) 0.0238(16) 0.0227(14)
    C4 0.105(3) 0.072(2) 0.0411(15) 0.056(2) 0.0121(17) 0.0175(14)
    C5 0.076(2) 0.085(2) 0.0468(16) 0.0462(19) -0.0089(15) 0.0020(15)
    C6 0.0500(16) 0.0701(18) 0.0473(15) 0.0307(14) 0.0055(12) 0.0099(13)
    C7 0.0353(13) 0.0457(14) 0.0398(12) 0.0184(11) 0.0071(10) 0.0092(10)
    C8 0.0380(13) 0.0442(13) 0.0435(13) 0.0176(11) 0.0101(11) 0.0114(11)
    C9 0.0372(13) 0.0433(13) 0.0388(12) 0.0174(11) 0.0077(10) 0.0100(10)
    C10 0.0437(14) 0.0490(15) 0.0480(14) 0.0199(12) 0.0135(11) 0.0147(11)
    C11 0.0630(18) 0.085(2) 0.0520(16) 0.0407(17) 0.0222(14) 0.0252(15)
    C12 0.073(2) 0.082(2) 0.0587(18) 0.0331(18) 0.0336(17) 0.0251(16)
    C13 0.0494(18) 0.086(2) 0.076(2) 0.0257(16) 0.0306(16) 0.0241(18)
    C14 0.0391(13) 0.0471(14) 0.0375(12) 0.0202(11) 0.0094(10) 0.0114(10)
    C15 0.0478(15) 0.0439(14) 0.0440(13) 0.0194(12) 0.0072(11) 0.0051(11)
    C16 0.0609(17) 0.0471(15) 0.0506(15) 0.0297(13) 0.0138(13) 0.0154(12)
    C17 0.0495(15) 0.0612(17) 0.0406(13) 0.0299(13) 0.0095(11) 0.0160(12)
    C18 0.078(2) 0.0446(16) 0.0490(16) 0.0191(14) -0.0093(14) 0.0020(12)
    C19 0.075(2) 0.0434(15) 0.0551(16) 0.0234(14) -0.0053(14) 0.0114(13)
    C20 0.0356(13) 0.0465(14) 0.0417(12) 0.0190(11) 0.0073(10) 0.0142(11)
    C21 0.0454(16) 0.0628(18) 0.0566(16) 0.0206(14) 0.0049(13) -0.0014(13)
    C22 0.0341(15) 0.076(2) 0.078(2) 0.0147(14) 0.0019(14) 0.0055(17)
    C23 0.0400(16) 0.080(2) 0.079(2) 0.0341(16) 0.0190(14) 0.0265(17)
    C24 0.0574(19) 0.0584(18) 0.094(2) 0.0293(16) 0.0272(17) 0.0063(17)
    C25 0.0427(15) 0.0496(16) 0.0750(19) 0.0157(13) 0.0168(14) 0.0037(14)
_geom_special_details
;
 All esds (except the esd in the dihedral angle between two l.s. planes)
 are estimated using the full covariance matrix.  The cell esds are taken
 into account individually in the estimation of esds in distances, angles
 and torsion angles; correlations between esds in cell parameters are only
 used when they are defined by crystal symmetry.  An approximate (isotropic)
 treatment of cell esds is used for estimating esds involving l.s. planes.
;
loop_
    _geom_bond_atom_site_label_1
    _geom_bond_atom_site_label_2
    _geom_bond_site_symmetry_2
    _geom_bond_distance
    _geom_bond_publ_flag
    Br1 C17 . 1.897(2) ?
    N1 C8 . 1.312(3) ?
    N1 C7 . 1.381(3) ?
    N2 C8 . 1.373(3) ?
    N2 C9 . 1.397(3) ?
    N2 C14 . 1.434(3) ?
    N3 C13 . 1.348(4) ?
    N3 C10 . 1.366(3) ?
    N3 H3A . 0.8600 ?
    C1 C2 . 1.385(4) ?
    C1 C6 . 1.389(4) ?
    C1 C7 . 1.469(3) ?
    C2 C3 . 1.372(4) ?
    C2 H2 . 0.9300 ?
    C3 C4 . 1.366(5) ?
    C3 H3 . 0.9300 ?
    C4 C5 . 1.374(5) ?
    C4 H4 . 0.9300 ?
    C5 C6 . 1.383(4) ?
    C5 H5 . 0.9300 ?
    C6 H6 . 0.9300 ?
    C7 C9 . 1.370(3) ?
    C8 C10 . 1.446(3) ?
    C9 C20 . 1.471(3) ?
    C10 C11 . 1.368(4) ?
    C11 C12 . 1.402(4) ?
    C11 H11 . 0.9300 ?
    C12 C13 . 1.336(5) ?
    C12 H12 . 0.9300 ?
    C13 H13 . 0.9300 ?
    C14 C19 . 1.369(4) ?
    C14 C15 . 1.371(3) ?
    C15 C16 . 1.380(4) ?
    C15 H15 . 0.9300 ?
    C16 C17 . 1.367(4) ?
    C16 H16 . 0.9300 ?
    C17 C18 . 1.370(4) ?
    C18 C19 . 1.382(4) ?
    C18 H18 . 0.9300 ?
    C19 H19 . 0.9300 ?
    C20 C25 . 1.374(4) ?
    C20 C21 . 1.377(4) ?
    C21 C22 . 1.380(4) ?
    C21 H21 . 0.9300 ?
    C22 C23 . 1.353(4) ?
    C22 H22 . 0.9300 ?
    C23 C24 . 1.362(4) ?
    C23 H23 . 0.9300 ?
    C24 C25 . 1.379(4) ?
    C24 H24 . 0.9300 ?
    C25 H25 . 0.9300 ?
loop_
    _geom_angle_atom_site_label_1
    _geom_angle_atom_site_label_2
    _geom_angle_atom_site_label_3
    _geom_angle_site_symmetry_1
    _geom_angle_site_symmetry_3
    _geom_angle
    _geom_angle_publ_flag
    C8 N1 C7 . . 106.17(19) ?
    C8 N2 C9 . . 106.67(19) ?
    C8 N2 C14 . . 125.72(19) ?
    C9 N2 C14 . . 127.50(19) ?
    C13 N3 C10 . . 109.8(3) ?
    C13 N3 H3A . . 125.1 ?
    C10 N3 H3A . . 125.1 ?
    C2 C1 C6 . . 118.2(2) ?
    C2 C1 C7 . . 122.4(2) ?
    C6 C1 C7 . . 119.3(2) ?
    C3 C2 C1 . . 120.9(3) ?
    C3 C2 H2 . . 119.6 ?
    C1 C2 H2 . . 119.6 ?
    C4 C3 C2 . . 120.7(3) ?
    C4 C3 H3 . . 119.7 ?
    C2 C3 H3 . . 119.7 ?
    C3 C4 C5 . . 119.4(3) ?
    C3 C4 H4 . . 120.3 ?
    C5 C4 H4 . . 120.3 ?
    C4 C5 C6 . . 120.4(3) ?
    C4 C5 H5 . . 119.8 ?
    C6 C5 H5 . . 119.8 ?
    C5 C6 C1 . . 120.3(3) ?
    C5 C6 H6 . . 119.9 ?
    C1 C6 H6 . . 119.9 ?
    C9 C7 N1 . . 110.3(2) ?
    C9 C7 C1 . . 130.0(2) ?
    N1 C7 C1 . . 119.7(2) ?
    N1 C8 N2 . . 111.5(2) ?
    N1 C8 C10 . . 122.5(2) ?
    N2 C8 C10 . . 126.0(2) ?
    C7 C9 N2 . . 105.3(2) ?
    C7 C9 C20 . . 131.4(2) ?
    N2 C9 C20 . . 123.2(2) ?
    N3 C10 C11 . . 106.4(2) ?
    N3 C10 C8 . . 117.0(2) ?
    C11 C10 C8 . . 136.6(3) ?
    C10 C11 C12 . . 107.7(3) ?
    C10 C11 H11 . . 126.2 ?
    C12 C11 H11 . . 126.2 ?
    C13 C12 C11 . . 107.5(3) ?
    C13 C12 H12 . . 126.2 ?
    C11 C12 H12 . . 126.2 ?
    C12 C13 N3 . . 108.6(3) ?
    C12 C13 H13 . . 125.7 ?
    N3 C13 H13 . . 125.7 ?
    C19 C14 C15 . . 119.9(2) ?
    C19 C14 N2 . . 120.0(2) ?
    C15 C14 N2 . . 120.1(2) ?
    C14 C15 C16 . . 120.1(2) ?
    C14 C15 H15 . . 120.0 ?
    C16 C15 H15 . . 120.0 ?
    C17 C16 C15 . . 119.3(2) ?
    C17 C16 H16 . . 120.3 ?
    C15 C16 H16 . . 120.3 ?
    C16 C17 C18 . . 121.4(2) ?
    C16 C17 Br1 . . 118.9(2) ?
    C18 C17 Br1 . . 119.7(2) ?
    C17 C18 C19 . . 118.7(2) ?
    C17 C18 H18 . . 120.7 ?
    C19 C18 H18 . . 120.7 ?
    C14 C19 C18 . . 120.6(2) ?
    C14 C19 H19 . . 119.7 ?
    C18 C19 H19 . . 119.7 ?
    C25 C20 C21 . . 117.7(2) ?
    C25 C20 C9 . . 120.0(2) ?
    C21 C20 C9 . . 122.3(2) ?
    C20 C21 C22 . . 120.7(3) ?
    C20 C21 H21 . . 119.7 ?
    C22 C21 H21 . . 119.7 ?
    C23 C22 C21 . . 120.8(3) ?
    C23 C22 H22 . . 119.6 ?
    C21 C22 H22 . . 119.6 ?
    C22 C23 C24 . . 119.5(3) ?
    C22 C23 H23 . . 120.2 ?
    C24 C23 H23 . . 120.2 ?
    C23 C24 C25 . . 120.0(3) ?
    C23 C24 H24 . . 120.0 ?
    C25 C24 H24 . . 120.0 ?
    C20 C25 C24 . . 121.3(3) ?
    C20 C25 H25 . . 119.3 ?
    C24 C25 H25 . . 119.3 ?
loop_
    _geom_torsion_atom_site_label_1
    _geom_torsion_atom_site_label_2
    _geom_torsion_atom_site_label_3
    _geom_torsion_atom_site_label_4
    _geom_torsion_site_symmetry_1
    _geom_torsion_site_symmetry_2
    _geom_torsion_site_symmetry_3
    _geom_torsion_site_symmetry_4
    _geom_torsion
    _geom_torsion_publ_flag
    C6 C1 C2 C3 . . . . 0.6(4) ?
    C7 C1 C2 C3 . . . . 178.1(2) ?
    C1 C2 C3 C4 . . . . -1.0(4) ?
    C2 C3 C4 C5 . . . . 0.3(4) ?
    C3 C4 C5 C6 . . . . 0.7(5) ?
    C4 C5 C6 C1 . . . . -1.1(4) ?
    C2 C1 C6 C5 . . . . 0.4(4) ?
    C7 C1 C6 C5 . . . . -177.2(2) ?
    C8 N1 C7 C9 . . . . -0.7(3) ?
    C8 N1 C7 C1 . . . . 177.3(2) ?
    C2 C1 C7 C9 . . . . 28.5(4) ?
    C6 C1 C7 C9 . . . . -154.0(3) ?
    C2 C1 C7 N1 . . . . -149.1(2) ?
    C6 C1 C7 N1 . . . . 28.4(3) ?
    C7 N1 C8 N2 . . . . 0.4(3) ?
    C7 N1 C8 C10 . . . . -178.3(2) ?
    C9 N2 C8 N1 . . . . 0.1(3) ?
    C14 N2 C8 N1 . . . . 176.5(2) ?
    C9 N2 C8 C10 . . . . 178.7(2) ?
    C14 N2 C8 C10 . . . . -4.9(4) ?
    N1 C7 C9 N2 . . . . 0.8(3) ?
    C1 C7 C9 N2 . . . . -177.0(2) ?
    N1 C7 C9 C20 . . . . -176.5(2) ?
    C1 C7 C9 C20 . . . . 5.7(4) ?
    C8 N2 C9 C7 . . . . -0.6(3) ?
    C14 N2 C9 C7 . . . . -176.8(2) ?
    C8 N2 C9 C20 . . . . 177.1(2) ?
    C14 N2 C9 C20 . . . . 0.8(4) ?
    C13 N3 C10 C11 . . . . -0.1(3) ?
    C13 N3 C10 C8 . . . . -179.9(2) ?
    N1 C8 C10 N3 . . . . 2.7(4) ?
    N2 C8 C10 N3 . . . . -175.7(2) ?
    N1 C8 C10 C11 . . . . -177.0(3) ?
    N2 C8 C10 C11 . . . . 4.6(5) ?
    N3 C10 C11 C12 . . . . 0.1(3) ?
    C8 C10 C11 C12 . . . . 179.9(3) ?
    C10 C11 C12 C13 . . . . -0.1(4) ?
    C11 C12 C13 N3 . . . . 0.0(4) ?
    C10 N3 C13 C12 . . . . 0.1(4) ?
    C8 N2 C14 C19 . . . . 92.0(3) ?
    C9 N2 C14 C19 . . . . -92.4(3) ?
    C8 N2 C14 C15 . . . . -85.6(3) ?
    C9 N2 C14 C15 . . . . 90.0(3) ?
    C19 C14 C15 C16 . . . . -1.6(4) ?
    N2 C14 C15 C16 . . . . 176.1(2) ?
    C14 C15 C16 C17 . . . . 1.0(4) ?
    C15 C16 C17 C18 . . . . -0.2(4) ?
    C15 C16 C17 Br1 . . . . 179.37(19) ?
    C16 C17 C18 C19 . . . . -0.1(4) ?
    Br1 C17 C18 C19 . . . . -179.6(2) ?
    C15 C14 C19 C18 . . . . 1.3(4) ?
    N2 C14 C19 C18 . . . . -176.3(3) ?
    C17 C18 C19 C14 . . . . -0.5(5) ?
    C7 C9 C20 C25 . . . . 59.9(4) ?
    N2 C9 C20 C25 . . . . -117.1(3) ?
    C7 C9 C20 C21 . . . . -116.3(3) ?
    N2 C9 C20 C21 . . . . 66.8(3) ?
    C25 C20 C21 C22 . . . . -0.6(4) ?
    C9 C20 C21 C22 . . . . 175.6(3) ?
    C20 C21 C22 C23 . . . . 0.1(5) ?
    C21 C22 C23 C24 . . . . 0.5(5) ?
    C22 C23 C24 C25 . . . . -0.6(5) ?
    C21 C20 C25 C24 . . . . 0.6(4) ?
    C9 C20 C25 C24 . . . . -175.7(3) ?
    C23 C24 C25 C20 . . . . 0.0(5) ?
loop_
    _geom_hbond_atom_site_label_D
    _geom_hbond_atom_site_label_H
    _geom_hbond_atom_site_label_A
    _geom_hbond_site_symmetry_A
    _geom_hbond_distance_DH
    _geom_hbond_distance_HA
    _geom_hbond_distance_DA
    _geom_hbond_angle_DHA
    _geom_hbond_publ_flag
    N3 H3A N1 . 0.86 2.52 2.774(3) 97.7 yes
    C6 H6 N1 . 0.93 2.61 2.893(3) 98.0 yes
    C23 H23 N1 1_455 0.93 2.78 3.470(3) 132.1 yes
    C24 H24 N1 2_676 0.93 2.98 3.547(4) 120.5 yes
_shelx_space_group_comment
;
The symmetry employed for this shelxl refinement is uniquely defined
by the following loop, which should always be used as a source of
symmetry information in preference to the above space-group names.
They are only intended as comments.
;
_shelx_estimated_absorpt_T_min     0.590
_shelx_estimated_absorpt_T_max     0.724
_shelx_hkl_file
;
  -1   0   0  165.16    7.84
   1   0   0  145.02    7.79
  -2   0   0  247.03   12.38
  -2   0   0  256.17   12.47
   2   0   0  236.05   12.39
   2   0   0  244.48   12.38
  -3   0   0   80.46    4.16
  -3   0   0   83.25    4.33
  -3   0   0   82.79    4.22
  -3   0   0   74.98    4.11
  -3   0   0   82.80    4.21
   3   0   0   82.93    4.23
   3   0   0   84.16    4.34
   3   0   0   79.09    4.22
   3   0   0   78.50    4.12
   3   0   0   81.72    4.18
  -4   0   0    0.53    0.35
  -4   0   0    0.43    0.23
  -4   0   0    0.18    0.32
  -4   0   0    0.18    0.32
  -4   0   0    0.68    0.51
   4   0   0   -0.09    0.43
   4   0   0    0.62    0.25
   4   0   0    0.87    0.36
   4   0   0    0.59    0.42
   4   0   0    0.15    0.27
  -5   0   0    2.22    0.55
  -5   0   0    2.56    0.54
  -5   0   0    2.89    0.47
  -5   0   0    3.01    0.73
  -5   0   0    2.88    0.42
   5   0   0    2.89    0.75
   5   0   0    2.85    0.42
   5   0   0    3.72    0.72
   5   0   0    2.99    0.58
   5   0   0    2.29    0.58
  -6   0   0   21.68    1.49
  -6   0   0   20.36    1.50
  -6   0   0   19.57    1.38
  -6   0   0   21.99    1.78
  -6   0   0   19.80    1.24
   6   0   0   18.09    1.67
   6   0   0   19.04    1.69
   6   0   0   19.15    1.52
   6   0   0   20.47    1.28
  -7   0   0  112.27    6.01
  -7   0   0  118.37    6.38
  -7   0   0  105.32    5.96
  -7   0   0  109.49    5.74
  -7   0   0  105.57    5.85
   7   0   0  119.03    6.16
   7   0   0  113.39    5.79
   7   0   0  108.00    5.98
   7   0   0  112.54    6.30
  -8   0   0    2.60    0.92
   8   0   0    1.58    1.07
   8   0   0    1.23    0.58
   8   0   0    0.10    0.88
  -9   0   0    1.57    0.93
   9   0   0    1.66    1.38
   9   0   0   -0.16    1.23
 -10   0   0   -0.68    1.01
  10   0   0   -1.69    1.60
  10   0   0   -0.02    1.50
 -11   0   0    0.69    1.04
  11   0   0    5.52    1.94
  11   0   0    3.12    1.98
  11  -1   0    0.35    1.58
  11  -1   0    0.65    1.85
 -11   1   0    1.98    1.16
  10  -1   0    2.94    1.49
  10  -1   0    4.66    1.74
 -10   1   0    6.03    1.22
   9  -1   0    0.17    1.23
   9  -1   0   -0.67    1.10
  -9   1   0    1.57    0.89
   8  -1   0   11.69    0.99
   8  -1   0   10.91    1.42
   8  -1   0   10.88    1.28
  -8   1   0   11.34    1.33
   7  -1   0   77.90    4.42
   7  -1   0   74.37    4.04
   7  -1   0   82.15    4.27
   7  -1   0   78.72    4.49
  -7   1   0   75.39    4.14
  -7   1   0   80.22    4.54
  -7   1   0   77.24    4.01
  -7   1   0   74.17    4.27
  -7   1   0   74.56    4.29
   6  -1   0    6.24    0.57
   6  -1   0    5.31    0.90
   6  -1   0    4.57    0.73
   6  -1   0    5.67    0.92
  -6   1   0    4.45    0.68
  -6   1   0    4.69    0.64
  -6   1   0    4.86    0.92
  -6   1   0    6.48    0.83
  -6   1   0    5.86    0.53
   5  -1   0   23.37    1.46
   5  -1   0   24.25    1.62
   5  -1   0   25.29    1.63
   5  -1   0   23.05    1.30
   5  -1   0   19.16    1.44
  -5   1   0   23.82    1.40
  -5   1   0   23.42    1.50
  -5   1   0   22.05    1.28
  -5   1   0   22.44    1.49
  -5   1   0   25.23    1.66
   4  -1   0  287.03   15.02
   4  -1   0  275.32   15.14
   4  -1   0  300.03   15.22
   4  -1   0  305.73   15.10
   4  -1   0  308.89   15.17
  -4   1   0  300.86   15.14
  -4   1   0  306.13   15.08
  -4   1   0  294.88   15.15
  -4   1   0  328.79   15.25
  -4   1   0  285.52   15.01
   3  -1   0    0.08    0.19
   3  -1   0   -0.03    0.23
   3  -1   0    0.28    0.27
   3  -1   0    0.10    0.13
   3  -1   0    0.07    0.19
  -3   1   0    0.10    0.24
  -3   1   0    0.22    0.21
  -3   1   0   -0.21    0.23
  -3   1   0    0.32    0.19
  -3   1   0    0.13    0.13
   1  -1   0  173.33    8.46
  -1   1   0  174.56    8.46
  -1   1   0  163.95    8.46
  -1   1   0  162.25    8.46
   0  -1   0    5.27    0.39
   0  -1   0    6.05    0.34
   0  -1   0    6.37    0.34
   0  -1   0    6.32    0.32
   0  -1   0    5.75    0.35
   0  -1   0    5.49    0.36
   0   1   0    5.76    0.34
   0   1   0    6.12    0.32
   0   1   0    5.30    0.35
   0   1   0    6.24    0.34
   0   1   0    5.53    0.39
   0   1   0    6.18    0.36
  -1  -1   0  216.35   10.44
  -1  -1   0  209.45   10.55
  -1  -1   0  199.73   10.44
  -1  -1   0  210.00   10.42
  -1  -1   0  205.98   10.44
   1   1   0  212.03   10.56
   1   1   0  201.93   10.44
   1   1   0  203.97   10.42
   1   1   0  208.82   10.44
   1   1   0  209.94   10.45
  -2  -1   0   17.62    1.15
  -2  -1   0   16.01    0.88
  -2  -1   0   16.28    0.93
  -2  -1   0   15.63    0.92
  -2  -1   0   15.71    0.96
  -2  -1   0   17.06    0.97
   2   1   0   16.78    0.97
   2   1   0   15.89    0.98
   2   1   0   16.58    0.88
   2   1   0   15.23    0.92
   2   1   0   15.56    0.95
   2   1   0   16.37    1.14
  -3  -1   0   16.05    1.03
  -3  -1   0   16.62    1.25
  -3  -1   0   16.83    1.05
  -3  -1   0   16.79    1.00
  -3  -1   0   16.46    0.89
  -3  -1   0   15.76    0.96
   3   1   0   14.99    0.96
   3   1   0   15.33    1.03
   3   1   0   17.02    1.07
   3   1   0   15.30    1.21
   3   1   0   15.47    0.88
   3   1   0   16.12    1.09
  -4  -1   0  401.99   20.11
  -4  -1   0  399.27   19.86
  -4  -1   0  388.29   19.81
  -4  -1   0  398.11   19.88
  -4  -1   0  389.71   19.77
   4   1   0  390.94   19.91
   4   1   0  383.29   19.78
   4   1   0  376.25   20.11
   4   1   0  403.27   19.86
   4   1   0  402.38   19.89
  -5  -1   0   27.72    1.64
  -5  -1   0   29.02    2.13
  -5  -1   0   30.03    1.81
  -5  -1   0   28.13    1.69
  -5  -1   0   28.89    1.81
   5   1   0   26.66    1.84
   5   1   0   30.59    1.96
   5   1   0   26.33    1.81
   5   1   0   27.08    2.04
   5   1   0   30.37    1.70
  -6  -1   0    2.36    0.66
  -6  -1   0    1.60    0.64
  -6  -1   0    1.62    0.49
  -6  -1   0    1.41    0.58
  -6  -1   0    0.54    0.86
   6   1   0    1.52    0.78
   6   1   0    1.21    0.53
   6   1   0    0.51    0.77
   6   1   0    1.34    0.78
  -7  -1   0   21.24    1.65
  -7  -1   0   16.77    1.72
   7   1   0   20.60    2.07
   7   1   0   20.42    1.49
   7   1   0   17.62    1.69
  -8  -1   0    3.90    0.91
   8   1   0    7.05    1.46
   8   1   0    3.45    1.19
   8   1   0    4.92    0.87
  -9  -1   0    0.71    0.90
   9   1   0    4.15    1.64
   9   1   0    2.62    1.43
 -10  -1   0    2.47    1.07
  10   1   0    3.28    1.92
  10   1   0    2.90    1.77
 -11  -1   0   -0.47    1.07
  11   1   0    2.36    1.99
  11   1   0   -1.24    2.03
  12  -2   0    1.77    2.14
  12  -2   0    2.20    1.79
 -12   2   0   -0.96    1.13
  11  -2   0    0.23    1.45
  11  -2   0    1.59    1.75
 -11   2   0    0.13    1.08
  10  -2   0    0.51    1.36
  10  -2   0    1.71    1.26
 -10   2   0    0.25    0.90
   9  -2   0   25.46    2.49
   9  -2   0   28.90    2.20
  -9   2   0   25.94    2.11
   8  -2   0    3.34    1.06
   8  -2   0    5.58    0.95
   8  -2   0    3.22    0.53
  -8   2   0    2.72    0.89
  -8   2   0    4.26    0.74
   7  -2   0   76.99    4.12
   7  -2   0   77.36    4.29
   7  -2   0   73.68    4.27
   7  -2   0   72.49    3.92
  -7   2   0   70.24    3.89
  -7   2   0   84.01    4.38
  -7   2   0   76.66    4.18
  -7   2   0   71.20    4.18
  -7   2   0   76.25    4.03
   6  -2   0   50.68    2.66
   6  -2   0   48.16    2.79
   6  -2   0   42.59    2.69
   6  -2   0   47.61    2.82
   6  -2   0   46.95    2.51
  -6   2   0   51.06    2.84
  -6   2   0   47.85    2.60
  -6   2   0   45.87    2.48
  -6   2   0   46.11    2.72
  -6   2   0   44.71    2.73
   5  -2   0   56.68    3.00
   5  -2   0   58.39    3.10
   5  -2   0   54.22    3.15
   5  -2   0   58.53    3.19
   5  -2   0   60.70    3.23
  -5   2   0   55.45    2.99
  -5   2   0   55.54    2.97
  -5   2   0   58.83    3.08
  -5   2   0   60.86    3.18
  -5   2   0   57.59    3.18
  -5   2   0   58.79    2.97
   4  -2   0   51.40    2.88
   4  -2   0   56.68    2.95
   4  -2   0   56.19    3.00
   4  -2   0   58.61    3.04
  -4   2   0   53.58    3.02
  -4   2   0   58.23    2.89
  -4   2   0   56.40    3.02
  -4   2   0   60.68    3.03
  -4   2   0   50.11    2.87
  -4   2   0   56.99    2.93
  -4   2   0   55.27    3.00
  -4   2   0   56.72    2.88
   3  -2   0   80.38    4.20
   3  -2   0   81.58    4.21
   3  -2   0   83.79    4.26
   3  -2   0   80.61    4.18
  -3   2   0   76.82    4.26
  -3   2   0   87.91    4.22
  -3   2   0   83.37    4.20
  -3   2   0   79.54    4.25
  -3   2   0   84.33    4.20
  -3   2   0   79.37    4.18
  -3   2   0   85.20    4.19
   2  -2   0  218.75   11.31
   2  -2   0  231.98   11.35
  -2   2   0  229.70   11.34
  -2   2   0  228.92   11.33
  -2   2   0  221.49   11.28
  -2   2   0  221.80   11.35
  -2   2   0  221.78   11.34
  -2   2   0  231.77   11.28
  -2   2   0  227.70   11.32
  -2   2   0  223.81   11.32
  -2   2   0  220.55   11.32
   1  -2   0  172.31    8.65
   1  -2   0  157.93    8.65
   1  -2   0  170.53    8.65
  -1   2   0  167.26    8.66
  -1   2   0  178.05    8.62
  -1   2   0  179.86    8.65
  -1   2   0  173.13    8.66
  -1   2   0  174.47    8.63
  -1  -2   0    2.64    0.30
  -1  -2   0    2.57    0.27
  -1  -2   0    1.95    0.28
  -1  -2   0    2.17    0.31
  -1  -2   0    2.59    0.29
  -1  -2   0    1.12    0.42
   1   2   0    2.56    0.29
   1   2   0    1.92    0.43
   1   2   0    1.88    0.27
   1   2   0    2.40    0.36
   1   2   0    1.85    0.28
   1   2   0    2.14    0.30
  -2  -2   0  139.11    6.97
  -2  -2   0  137.54    6.96
  -2  -2   0  144.19    7.00
  -2  -2   0  134.44    7.19
  -2  -2   0  138.03    6.94
  -2  -2   0  129.47    6.96
   2   2   0  139.35    6.98
   2   2   0  144.77    7.00
   2   2   0  132.01    6.94
   2   2   0  131.15    7.00
   2   2   0  136.21    6.98
  -3  -2   0  108.79    5.72
  -3  -2   0  103.10    5.41
  -3  -2   0  108.56    5.35
  -3  -2   0  103.72    5.42
  -3  -2   0  111.54    5.46
  -3  -2   0   98.25    5.39
   3   2   0  104.66    5.74
   3   2   0  100.22    5.34
   3   2   0  104.31    5.45
   3   2   0   99.87    5.47
   3   2   0  107.09    5.42
   3   2   0  109.32    5.47
  -4  -2   0   46.10    2.38
  -4  -2   0   37.42    2.27
  -4  -2   0   40.54    2.31
  -4  -2   0   40.33    2.66
  -4  -2   0   41.27    2.34
   4   2   0   40.35    2.38
   4   2   0   42.66    2.32
   4   2   0   41.38    2.70
   4   2   0   43.90    2.43
   4   2   0   38.10    2.18
   4   2   0   41.92    2.43
  -5  -2   0   11.77    1.03
  -5  -2   0   10.02    1.38
  -5  -2   0    6.94    0.81
  -5  -2   0    9.07    1.01
  -5  -2   0    8.24    0.87
   5   2   0   10.07    1.02
   5   2   0    9.82    0.80
   5   2   0    9.32    0.67
   5   2   0    8.36    0.99
   5   2   0    9.86    1.07
   5   2   0    6.54    1.23
  -6  -2   0    3.61    0.66
  -6  -2   0    3.82    0.76
  -6  -2   0    3.68    1.21
  -6  -2   0    4.29    0.82
   6   2   0    2.77    1.09
   6   2   0    3.27    0.99
   6   2   0    3.83    0.77
   6   2   0    2.22    0.88
  -7  -2   0   27.59    1.99
   7   2   0   24.04    1.91
   7   2   0   29.14    2.47
   7   2   0   27.11    2.23
  -8  -2   0    1.91    0.91
   8   2   0    0.56    1.25
   8   2   0    2.48    1.37
  -9  -2   0   -0.01    1.01
   9   2   0   -0.05    1.52
   9   2   0    0.84    1.54
 -10  -2   0   -0.52    1.09
  10   2   0    0.77    1.68
  10   2   0    1.86    1.83
  12  -3   0   -1.30    1.93
  12  -3   0    2.38    1.64
 -12   3   0    1.25    1.16
  11  -3   0   -0.42    1.25
  11  -3   0    0.23    1.51
 -11   3   0   -0.18    1.02
  10  -3   0   10.69    1.74
  10  -3   0   10.64    1.47
 -10   3   0    9.57    1.47
   9  -3   0    1.10    1.04
   9  -3   0    2.03    0.90
  -9   3   0    1.80    0.89
   8  -3   0    8.37    1.29
   8  -3   0    5.70    0.95
   8  -3   0    6.97    0.72
   8  -3   0    6.59    0.98
  -8   3   0    7.27    1.08
  -8   3   0    6.29    0.82
  -8   3   0    9.81    1.19
   7  -3   0   10.07    1.07
   7  -3   0    9.95    1.02
   7  -3   0    9.47    0.77
   7  -3   0   13.35    1.33
  -7   3   0   10.61    0.94
  -7   3   0    9.61    0.77
  -7   3   0    9.42    0.71
  -7   3   0   10.91    1.12
  -7   3   0   12.91    1.24
  -7   3   0    9.87    0.75
  -7   3   0   12.92    1.20
   6  -3   0    2.15    0.34
   6  -3   0    1.84    0.68
   6  -3   0    2.26    0.51
   6  -3   0    1.61    0.49
  -6   3   0    1.43    0.44
  -6   3   0    1.63    0.53
  -6   3   0    1.46    0.34
  -6   3   0    1.77    0.39
  -6   3   0    1.80    0.55
  -6   3   0    2.07    0.35
  -6   3   0    2.42    0.57
  -6   3   0    2.42    0.60
   5  -3   0   11.60    0.76
   5  -3   0   11.63    0.85
   5  -3   0   12.27    1.09
   5  -3   0   10.94    0.88
  -5   3   0   11.55    0.78
  -5   3   0   13.50    0.93
  -5   3   0   12.36    0.82
  -5   3   0   12.60    0.95
  -5   3   0   11.71    0.81
  -5   3   0   11.65    0.86
  -5   3   0   10.96    0.97
  -5   3   0   11.87    0.98
   4  -3   0  113.02    5.81
   4  -3   0  118.83    5.93
   4  -3   0  114.06    5.81
   4  -3   0  111.41    5.83
  -4   3   0  111.78    5.82
  -4   3   0  112.34    5.84
  -4   3   0  116.82    5.82
  -4   3   0  109.15    5.93
  -4   3   0  113.34    5.90
  -4   3   0  115.51    5.92
  -4   3   0  115.42    5.85
  -4   3   0  117.81    5.83
   3  -3   0    0.85    0.31
   3  -3   0    0.71    0.21
   3  -3   0    0.75    0.31
  -3   3   0    0.66    0.27
  -3   3   0    1.04    0.27
  -3   3   0    0.83    0.23
  -3   3   0    0.87    0.30
  -3   3   0    1.17    0.26
  -3   3   0    0.90    0.23
  -3   3   0    0.60    0.27
   1  -3   0  632.69   32.53
  -1   3   0  663.64   32.50
  -1   3   0  648.51   32.55
   0  -3   0  326.25   16.89
   0  -3   0  344.97   16.76
   0  -3   0  330.33   16.76
   0  -3   0  336.82   16.74
   0   3   0  335.28   16.77
   0   3   0  309.32   16.89
   0   3   0  347.52   16.68
   0   3   0  323.85   16.76
   0   3   0  340.83   16.74
  -1  -3   0   32.24    1.78
  -1  -3   0   33.29    1.71
  -1  -3   0   28.99    1.79
  -1  -3   0   32.51    2.02
  -1  -3   0   33.52    1.77
  -1  -3   0   32.73    1.77
   1   3   0   29.44    2.01
   1   3   0   31.89    1.78
   1   3   0   32.46    1.83
   1   3   0   32.95    1.79
   1   3   0   32.46    1.74
   1   3   0   31.84    1.78
  -2  -3   0    2.68    0.74
  -2  -3   0    2.45    0.44
  -2  -3   0    2.56    0.43
  -2  -3   0    2.82    0.44
  -2  -3   0    2.45    0.37
  -2  -3   0    2.13    0.43
   2   3   0    2.63    0.55
   2   3   0    1.47    0.36
   2   3   0    0.98    0.47
   2   3   0    2.51    0.45
   2   3   0    1.73    0.70
   2   3   0    2.45    0.45
  -3  -3   0   81.57    4.06
  -3  -3   0   75.55    4.10
  -3  -3   0   76.38    4.08
  -3  -3   0   77.36    4.49
  -3  -3   0   83.46    4.15
  -3  -3   0   74.89    4.10
   3   3   0   77.22    4.52
   3   3   0   83.03    4.20
   3   3   0   75.58    4.05
   3   3   0   69.65    4.15
   3   3   0   79.12    4.15
   3   3   0   79.94    4.17
  -4  -3   0   63.92    3.83
  -4  -3   0   80.64    4.41
  -4  -3   0   71.69    3.86
  -4  -3   0   75.07    3.92
  -4  -3   0   65.66    3.83
   4   3   0   75.92    4.42
   4   3   0   75.34    4.00
   4   3   0   79.80    3.95
   4   3   0   62.70    3.76
   4   3   0   75.77    3.82
   4   3   0   73.13    3.97
  -5  -3   0   10.67    1.10
  -5  -3   0   14.26    1.23
  -5  -3   0   14.91    1.79
  -5  -3   0    8.28    1.05
  -5  -3   0   10.64    1.00
   5   3   0   13.13    1.20
   5   3   0   11.46    1.29
   5   3   0   12.03    1.06
   5   3   0   10.60    0.86
   5   3   0   13.04    1.71
   5   3   0   10.84    1.26
  -6  -3   0    2.65    0.70
  -6  -3   0    1.14    0.63
  -6  -3   0    2.72    0.78
   6   3   0    0.49    1.01
   6   3   0    1.93    1.02
   6   3   0    2.83    0.85
   6   3   0    0.51    1.45
  -7  -3   0    1.58    0.93
   7   3   0    1.96    1.28
   7   3   0    2.24    1.24
   7   3   0    1.85    0.95
  -8  -3   0    0.94    0.92
   8   3   0    3.41    1.50
   8   3   0    0.32    1.42
  -9  -3   0    3.34    1.24
   9   3   0    4.95    1.64
   9   3   0    3.13    1.74
  12  -4   0   -0.26    1.41
  12  -4   0   -0.21    1.88
 -12   4   0   -0.33    1.15
  11  -4   0   -0.19    1.15
  11  -4   0   -0.06    1.48
 -11   4   0    0.87    1.11
  10  -4   0    0.96    0.97
  10  -4   0    0.87    1.25
 -10   4   0   -0.08    0.91
   9  -4   0   33.95    2.22
   9  -4   0   32.73    2.56
  -9   4   0   29.78    2.36
   8  -4   0    0.21    0.35
   8  -4   0   -0.19    0.54
   8  -4   0    0.41    0.86
   8  -4   0   -0.39    0.61
  -8   4   0   -0.56    0.47
  -8   4   0   -0.55    0.56
  -8   4   0    0.08    0.36
  -8   4   0   -0.66    0.68
   7  -4   0   80.41    4.22
   7  -4   0   84.86    4.58
   7  -4   0   85.28    4.35
   7  -4   0   77.22    4.35
  -7   4   0   78.55    4.25
  -7   4   0   83.96    4.54
  -7   4   0   82.89    4.47
  -7   4   0   77.28    4.22
  -7   4   0   79.10    4.31
  -7   4   0   82.46    4.39
  -7   4   0   81.79    4.24
   6  -4   0   61.33    3.46
   6  -4   0   66.02    3.51
   6  -4   0   67.24    3.55
   6  -4   0   71.34    3.74
  -6   4   0   67.70    3.66
  -6   4   0   66.25    3.53
  -6   4   0   67.62    3.52
  -6   4   0   67.00    3.71
  -6   4   0   67.27    3.66
  -6   4   0   61.54    3.48
  -6   4   0   62.95    3.53
  -6   4   0   70.66    3.55
   5  -4   0   45.39    2.50
   5  -4   0   43.89    2.33
  -5   4   0   44.07    2.35
  -5   4   0   42.33    2.31
  -5   4   0   42.24    2.33
  -5   4   0   40.30    2.42
  -5   4   0   40.32    2.40
  -5   4   0   44.55    2.37
  -5   4   0   42.82    2.48
  -5   4   0   41.62    2.24
  -5   4   0   41.74    2.32
  -5   4   0   42.20    2.24
   4  -4   0  232.32   11.98
   4  -4   0  235.70   11.91
   4  -4   0  233.23   12.02
  -4   4   0  236.17   11.95
  -4   4   0  228.92   11.97
  -4   4   0  224.40   11.96
  -4   4   0  253.65   11.99
  -4   4   0  236.05   11.94
  -4   4   0  239.47   11.92
  -4   4   0  238.71   11.92
   3  -4   0   44.36    2.47
   3  -4   0   43.96    2.33
   3  -4   0   45.42    2.43
  -3   4   0   46.08    2.41
  -3   4   0   45.01    2.37
  -3   4   0   44.94    2.41
  -3   4   0   45.84    2.40
  -3   4   0   47.56    2.44
  -3   4   0   45.29    2.49
  -3   4   0   43.51    2.42
  -3   4   0   44.36    2.33
  -3   4   0   43.60    2.45
   2  -4   0   12.04    0.87
   2  -4   0   12.55    0.88
   2  -4   0   13.17    0.81
   2  -4   0   12.21    0.89
  -2   4   0   11.45    0.80
  -2   4   0   12.38    0.95
  -2   4   0   12.83    0.92
  -2   4   0   12.66    0.79
  -2   4   0   12.26    0.81
  -2   4   0   13.03    0.80
  -2   4   0   13.82    0.87
  -2   4   0   14.05    0.90
   1  -4   0    3.18    0.32
   1  -4   0    3.22    0.47
   1  -4   0    3.62    0.58
   1  -4   0    3.90    0.42
   1  -4   0    3.40    0.49
   1  -4   0    3.83    0.47
  -1   4   0    3.46    0.60
  -1   4   0    3.56    0.41
  -1   4   0    3.18    0.47
  -1   4   0    3.15    0.38
  -1   4   0    2.09    0.45
  -1   4   0    2.94    0.32
   0  -4   0  326.34   16.84
   0  -4   0  334.07   16.80
   0  -4   0  334.73   16.71
   0  -4   0  344.91   16.80
   0  -4   0  321.40   16.99
   0  -4   0  338.92   16.83
   0   4   0  331.79   16.81
   0   4   0  334.70   16.84
   0   4   0  339.73   16.72
   0   4   0  326.30   16.83
   0   4   0  310.27   17.01
   0   4   0  356.30   16.80
  -1  -4   0    6.50    0.69
  -1  -4   0    8.04    0.71
  -1  -4   0    7.97    1.08
  -1  -4   0    7.58    0.68
  -1  -4   0    7.53    0.79
  -1  -4   0    7.49    0.56
   1   4   0    7.54    1.02
   1   4   0    9.20    0.92
   1   4   0    6.58    0.66
   1   4   0    8.56    0.84
   1   4   0    7.53    0.73
   1   4   0    7.14    0.71
  -2  -4   0   89.46    4.48
  -2  -4   0   87.63    4.55
  -2  -4   0   91.58    4.57
  -2  -4   0   80.00    4.56
  -2  -4   0   85.67    4.55
  -2  -4   0   82.94    4.89
   2   4   0   84.68    4.97
   2   4   0   96.67    4.66
   2   4   0   93.55    4.63
   2   4   0   82.89    4.54
   2   4   0   79.05    4.58
   2   4   0   85.72    4.53
  -3  -4   0   16.86    1.23
  -3  -4   0   19.42    1.32
  -3  -4   0   15.36    1.25
  -3  -4   0   16.01    1.16
  -3  -4   0   19.12    1.81
   3   4   0   16.97    1.45
   3   4   0   16.72    1.17
   3   4   0   15.71    1.38
   3   4   0   17.44    1.33
   3   4   0   19.71    1.33
   3   4   0   16.20    1.65
  -4  -4   0   28.49    2.42
  -4  -4   0   26.44    1.78
  -4  -4   0   30.49    1.89
  -4  -4   0   26.59    1.75
  -4  -4   0   26.34    1.80
   4   4   0   27.26    1.99
   4   4   0   29.52    2.07
   4   4   0   25.75    1.94
   4   4   0   28.86    2.43
   4   4   0   32.04    1.87
   4   4   0   27.45    1.71
  -5  -4   0    6.67    1.44
  -5  -4   0    6.92    0.93
  -5  -4   0    8.10    0.91
  -5  -4   0    7.75    1.01
   5   4   0    7.88    1.18
   5   4   0    9.62    1.20
   5   4   0    8.49    1.60
   5   4   0    8.75    1.33
   5   4   0    7.70    0.97
  -6  -4   0    3.47    0.96
   6   4   0    1.15    1.00
   6   4   0    2.39    1.16
   6   4   0   -0.09    1.03
  -7  -4   0    0.43    0.95
   7   4   0    1.18    1.29
   7   4   0   -2.22    1.20
   7   4   0    1.44    1.05
  -8  -4   0    1.95    1.15
   8   4   0    1.86    1.52
   8   4   0    2.21    1.57
  -9  -4   0   -1.27    1.20
   9   4   0    0.73    1.77
  12  -5   0    1.32    1.31
  12  -5   0   -0.32    1.91
 -12   5   0   -1.88    1.18
  11  -5   0    0.57    1.03
  11  -5   0    0.63    1.56
 -11   5   0    1.72    1.09
  10  -5   0    2.36    0.90
  10  -5   0    1.55    1.30
 -10   5   0   -1.40    0.96
   9  -5   0   16.68    1.77
   9  -5   0   13.10    1.34
   9  -5   0   13.44    1.28
  -9   5   0   10.12    1.39
   8  -5   0   19.06    1.84
   8  -5   0   16.57    1.30
  -8   5   0   14.84    1.19
  -8   5   0   14.93    1.20
  -8   5   0   14.96    1.18
  -8   5   0   13.63    1.19
  -8   5   0   17.12    1.64
   7  -5   0    0.10    0.49
   7  -5   0    1.23    0.78
  -7   5   0    0.55    0.35
  -7   5   0    0.70    0.41
  -7   5   0   -0.37    0.47
  -7   5   0    0.31    0.47
  -7   5   0    0.71    0.48
  -7   5   0   -0.25    0.54
  -7   5   0    0.06    0.43
  -7   5   0    1.12    0.41
  -7   5   0    0.35    0.64
   6  -5   0    7.88    0.72
   6  -5   0    6.48    0.92
  -6   5   0    4.95    0.83
  -6   5   0    6.73    0.79
  -6   5   0    5.75    0.79
  -6   5   0    7.54    1.16
  -6   5   0    6.59    0.79
  -6   5   0    6.22    0.69
  -6   5   0    6.23    0.68
  -6   5   0    6.44    0.67
   5  -5   0    4.24    0.52
   5  -5   0    5.67    0.77
   5  -5   0    4.70    0.72
  -5   5   0    6.01    0.73
  -5   5   0    5.31    0.70
  -5   5   0    4.59    0.58
  -5   5   0    4.70    0.71
  -5   5   0    4.22    0.58
  -5   5   0    4.30    0.56
  -5   5   0    5.01    0.59
  -5   5   0    4.71    0.56
   4  -5   0   69.04    3.63
   4  -5   0   63.91    3.68
  -4   5   0   70.08    3.63
  -4   5   0   68.40    3.57
  -4   5   0   61.73    3.60
  -4   5   0   65.55    3.59
  -4   5   0   69.30    3.55
  -4   5   0   70.29    3.69
  -4   5   0   72.71    3.67
  -4   5   0   67.61    3.59
   3  -5   0   87.89    4.65
   3  -5   0   88.11    4.55
  -3   5   0   84.42    4.63
  -3   5   0   89.17    4.66
  -3   5   0   88.04    4.51
  -3   5   0   86.36    4.56
  -3   5   0   78.25    4.53
  -3   5   0   81.41    4.53
  -3   5   0   89.07    4.55
  -3   5   0   90.14    4.58
  -3   5   0   94.57    4.62
  -3   5   0   94.45    4.54
   2  -5   0  558.86   26.99
   2  -5   0  524.22   26.98
   2  -5   0  524.05   27.02
  -2   5   0  554.88   27.02
  -2   5   0  519.63   26.88
  -2   5   0  561.37   26.97
  -2   5   0  521.85   27.04
  -2   5   0  511.60   26.92
  -2   5   0  549.98   27.01
   1  -5   0   70.38    3.92
   1  -5   0   70.16    3.71
   1  -5   0   74.02    3.76
   1  -5   0   69.12    3.62
   1  -5   0   69.76    3.78
  -1   5   0   73.61    3.60
  -1   5   0   65.94    3.70
  -1   5   0   66.85    3.79
  -1   5   0   67.29    3.80
  -1   5   0   75.70    3.71
  -1   5   0   67.29    3.94
  -1   5   0   75.91    3.81
   0  -5   0  285.54   14.53
   0  -5   0  278.52   14.34
   0  -5   0  290.12   14.17
   0  -5   0  302.26   14.31
   0  -5   0  272.90   14.27
   0   5   0  275.39   14.29
   0   5   0  280.27   14.34
   0   5   0  250.32   14.32
   0   5   0  267.99   14.57
   0   5   0  287.46   14.34
   0   5   0  285.43   14.18
   0   5   0  309.02   14.30
  -1  -5   0   51.07    3.02
  -1  -5   0   48.47    2.61
  -1  -5   0   49.95    2.47
  -1  -5   0   42.65    2.57
  -1  -5   0   45.40    2.65
   1   5   0   44.72    2.51
   1   5   0   48.88    2.67
   1   5   0   48.83    2.72
   1   5   0   47.47    3.03
   1   5   0   40.35    2.60
   1   5   0   45.76    2.64
   1   5   0   49.97    2.72
  -2  -5   0    5.81    1.18
  -2  -5   0    5.82    0.73
  -2  -5   0    6.07    0.64
  -2  -5   0    5.74    0.78
  -2  -5   0    7.22    0.82
   2   5   0    7.47    1.01
   2   5   0    7.22    0.99
   2   5   0    6.43    0.78
   2   5   0    5.53    0.86
   2   5   0    6.65    0.73
   2   5   0    6.94    1.29
  -3  -5   0   14.69    1.27
  -3  -5   0   11.08    1.12
  -3  -5   0   11.30    1.14
  -3  -5   0   15.39    1.85
  -3  -5   0   13.99    1.02
   3   5   0   10.41    1.63
   3   5   0   11.03    1.08
   3   5   0   12.21    1.24
   3   5   0   15.18    1.42
   3   5   0   16.31    1.39
   3   5   0   12.52    1.34
  -4  -5   0    1.23    1.28
  -4  -5   0    1.05    0.69
  -4  -5   0    2.28    0.75
   4   5   0    1.19    0.95
   4   5   0    3.28    0.63
   4   5   0    1.92    0.82
   4   5   0    0.94    0.93
   4   5   0    2.26    0.85
   4   5   0    0.58    1.10
  -5  -5   0    6.93    1.79
  -5  -5   0    5.47    1.02
   5   5   0    3.86    1.22
   5   5   0    3.05    1.07
   5   5   0    4.33    0.97
   5   5   0    5.12    1.18
   5   5   0    3.97    1.25
  -6  -5   0    4.59    1.11
   6   5   0    5.96    1.50
   6   5   0    5.35    1.30
   6   5   0    7.30    1.41
  -7  -5   0    0.22    1.00
   7   5   0    2.52    1.32
   7   5   0    2.17    1.58
  -8  -5   0    0.98    1.15
   8   5   0   -1.33    1.71
  12  -6   0    2.70    2.15
  12  -6   0    1.02    2.04
 -12   6   0    0.44    1.24
  11  -6   0    3.40    1.09
  11  -6   0    2.97    1.74
 -11   6   0    0.93    1.21
  10  -6   0   10.04    1.75
  10  -6   0    7.83    1.12
 -10   6   0    6.43    1.35
 -10   6   0    5.68    0.80
   9  -6   0   10.53    1.09
   9  -6   0   11.74    1.64
  -9   6   0   13.46    1.61
  -9   6   0    8.50    0.77
  -9   6   0    8.47    0.78
   8  -6   0    4.58    0.75
   8  -6   0    4.74    1.13
  -8   6   0    4.54    0.72
  -8   6   0    5.32    1.07
  -8   6   0    5.32    0.85
  -8   6   0    4.37    0.72
   7  -6   0   68.11    3.76
   7  -6   0   74.62    4.06
  -7   6   0   67.57    3.79
  -7   6   0   66.40    3.78
  -7   6   0   75.31    4.08
  -7   6   0   63.98    3.89
  -7   6   0   73.58    3.78
  -7   6   0   68.43    3.82
  -7   6   0   73.07    3.90
   6  -6   0   43.63    2.65
   6  -6   0   44.15    2.64
  -6   6   0   39.44    2.40
  -6   6   0   42.72    2.51
  -6   6   0   42.29    2.42
  -6   6   0   46.03    2.44
  -6   6   0   44.44    2.57
  -6   6   0   39.64    2.43
  -6   6   0   41.40    2.52
   5  -6   0    3.28    0.77
  -5   6   0    3.87    0.69
  -5   6   0    2.10    0.57
  -5   6   0    2.79    0.68
  -5   6   0    3.64    0.53
  -5   6   0    2.29    0.59
  -5   6   0    3.81    0.75
  -5   6   0    3.36    0.56
  -5   6   0    4.50    0.60
  -5   6   0    2.68    0.55
   4  -6   0  234.78   11.88
   4  -6   0  234.19   11.69
  -4   6   0  247.93   11.75
  -4   6   0  215.41   11.74
  -4   6   0  234.18   11.82
  -4   6   0  227.39   11.84
  -4   6   0  227.21   11.68
  -4   6   0  214.55   11.73
  -4   6   0  231.74   11.75
  -4   6   0  229.15   11.77
  -4   6   0  230.05   11.70
  -4   6   0  249.11   11.90
   3  -6   0    0.12    0.51
   3  -6   0    0.06    0.41
   3  -6   0    0.60    0.37
  -3   6   0    1.15    0.53
  -3   6   0    0.35    0.54
  -3   6   0   -0.02    0.34
  -3   6   0    0.62    0.36
  -3   6   0    0.49    0.35
  -3   6   0    0.23    0.42
  -3   6   0    0.48    0.38
  -3   6   0    0.63    0.61
  -3   6   0    0.12    0.45
   2  -6   0   24.09    1.60
   2  -6   0   26.48    1.73
   2  -6   0   24.20    1.61
   2  -6   0   21.41    1.49
  -2   6   0   25.08    1.64
  -2   6   0   25.17    1.73
  -2   6   0   26.13    1.37
  -2   6   0   22.99    1.48
  -2   6   0   25.75    1.66
  -2   6   0   24.11    1.43
  -2   6   0   23.63    1.72
  -2   6   0   26.78    1.51
   1  -6   0   11.78    1.23
   1  -6   0   11.03    1.01
   1  -6   0   10.62    0.89
   1  -6   0   10.51    1.02
  -1   6   0   10.99    1.03
  -1   6   0    9.32    0.89
  -1   6   0   12.37    1.13
  -1   6   0   10.23    1.05
  -1   6   0   12.46    1.31
  -1   6   0   10.75    0.72
  -1   6   0    9.83    1.09
   0  -6   0   97.61    5.05
   0  -6   0   87.69    4.48
   0  -6   0   92.67    4.68
   0  -6   0   79.63    4.69
   0  -6   0   82.41    4.62
   0   6   0   82.97    4.71
   0   6   0   97.87    4.81
   0   6   0   81.88    5.00
   0   6   0   90.37    4.75
   0   6   0   86.26    4.49
  -1  -6   0   40.59    2.32
  -1  -6   0   37.08    2.27
  -1  -6   0   40.80    2.10
  -1  -6   0   37.64    2.72
  -1  -6   0   35.75    2.34
   1   6   0   41.12    2.51
   1   6   0   38.72    2.37
   1   6   0   35.61    2.17
   1   6   0   43.03    2.52
   1   6   0   37.22    2.78
   1   6   0   42.66    2.44
  -2  -6   0    4.11    1.23
  -2  -6   0    2.84    0.64
  -2  -6   0    2.68    0.73
  -2  -6   0    3.24    0.50
  -2  -6   0    1.07    0.78
   2   6   0    3.64    0.98
   2   6   0    2.78    0.63
   2   6   0    4.90    1.25
   2   6   0    2.71    0.87
   2   6   0    3.69    0.70
   2   6   0    2.17    0.95
  -3  -6   0    3.04    0.80
  -3  -6   0    1.48    1.23
   3   6   0    1.72    1.18
   3   6   0    1.77    1.05
   3   6   0    3.19    0.97
   3   6   0   -0.18    0.97
   3   6   0    2.07    0.73
   3   6   0    1.27    0.62
  -4  -6   0    9.23    1.91
  -4  -6   0    9.56    1.20
   4   6   0   10.35    1.88
   4   6   0    9.43    1.46
   4   6   0   10.48    1.32
   4   6   0    9.64    1.41
  -5  -6   0    3.57    1.06
   5   6   0    4.27    1.31
   5   6   0    1.75    1.39
  -6  -6   0    0.26    1.01
   6   6   0   -1.47    1.23
   6   6   0   -0.83    1.39
  -7  -6   0    1.02    1.17
   7   6   0    2.37    1.69
  12  -7   0   -0.13    2.00
 -12   7   0    0.60    1.27
  11  -7   0    4.28    1.34
  11  -7   0    1.90    1.77
 -11   7   0    3.85    1.44
  10  -7   0    1.37    0.83
  10  -7   0    1.41    1.42
 -10   7   0    0.94    1.15
   9  -7   0   15.47    1.84
   9  -7   0   14.34    1.40
  -9   7   0   13.62    1.47
  -9   7   0   17.90    1.92
   8  -7   0   17.05    1.71
  -8   7   0   15.72    1.37
  -8   7   0   15.35    1.38
  -8   7   0   13.88    1.51
  -8   7   0   15.48    1.67
   7  -7   0    0.51    0.87
   7  -7   0    1.48    0.90
  -7   7   0    0.32    0.87
  -7   7   0    1.51    0.60
  -7   7   0    0.34    0.52
  -7   7   0    0.48    0.67
  -7   7   0    1.67    0.71
  -7   7   0    1.67    0.59
  -7   7   0    1.71    0.80
  -7   7   0    1.35    0.64
   6  -7   0   16.56    1.60
  -6   7   0   19.67    1.60
  -6   7   0   17.90    1.30
  -6   7   0   16.47    1.56
  -6   7   0   15.88    1.45
  -6   7   0   18.81    1.41
  -6   7   0   19.61    1.28
  -6   7   0   17.04    1.37
  -6   7   0   15.14    1.40
   5  -7   0    0.38    0.70
  -5   7   0    1.45    0.57
  -5   7   0    0.99    0.46
  -5   7   0    1.09    0.60
  -5   7   0    0.61    0.64
  -5   7   0   -0.34    0.48
  -5   7   0    1.06    0.77
  -5   7   0    1.55    0.65
  -5   7   0    1.04    0.49
   4  -7   0    1.31    0.72
   4  -7   0    2.96    0.58
  -4   7   0    3.06    0.54
  -4   7   0    2.41    0.73
  -4   7   0    2.08    0.53
  -4   7   0    2.41    0.53
  -4   7   0    2.22    0.67
  -4   7   0    1.71    0.62
  -4   7   0    2.08    0.56
  -4   7   0    3.29    0.58
  -4   7   0    1.57    0.81
   3  -7   0   41.53    2.35
   3  -7   0   38.39    2.47
   3  -7   0   44.33    2.54
  -3   7   0   36.68    2.46
  -3   7   0   37.63    2.26
  -3   7   0   43.08    2.52
  -3   7   0   44.57    2.34
  -3   7   0   42.73    2.65
  -3   7   0   42.81    2.22
  -3   7   0   40.64    2.50
  -3   7   0   40.96    2.51
   2  -7   0   44.52    2.57
   2  -7   0   40.94    2.52
   2  -7   0   41.77    2.41
   2  -7   0   39.22    2.64
  -2   7   0   39.20    2.27
  -2   7   0   43.03    2.23
  -2   7   0   44.57    2.62
  -2   7   0   46.84    2.43
  -2   7   0   41.38    2.57
  -2   7   0   40.99    2.71
  -2   7   0   42.43    2.66
   1  -7   0    6.55    0.80
   1  -7   0    6.80    0.92
   1  -7   0    6.29    1.17
   1  -7   0   10.41    1.05
  -1   7   0    9.70    1.31
  -1   7   0    8.97    1.09
  -1   7   0    8.26    1.04
  -1   7   0    8.83    0.92
  -1   7   0    8.70    1.15
   0  -7   0   56.12    3.53
   0  -7   0   70.89    3.65
   0  -7   0   69.33    4.04
   0   7   0   67.18    3.64
   0   7   0   60.41    3.66
   0   7   0   55.63    3.99
   0   7   0   69.33    3.77
   0   7   0   69.11    3.81
  -1  -7   0   10.75    1.07
  -1  -7   0    6.18    1.42
   1   7   0   12.38    1.39
   1   7   0    9.82    1.25
   1   7   0    7.21    1.14
   1   7   0    8.31    1.51
   1   7   0    6.75    0.99
  -2  -7   0   19.68    2.26
  -2  -7   0   17.66    1.51
   2   7   0   12.04    1.91
   2   7   0   15.16    1.56
   2   7   0   16.26    1.63
   2   7   0   13.39    1.60
  -3  -7   0    2.12    0.92
  -3  -7   0    0.91    1.47
   3   7   0   -0.95    0.99
   3   7   0    0.59    1.13
   3   7   0    0.40    1.25
   3   7   0    1.35    1.22
  -4  -7   0   -0.53    1.74
  -4  -7   0    0.17    0.92
   4   7   0    1.62    1.45
   4   7   0   -0.38    1.36
   4   7   0    2.26    1.18
   4   7   0    1.17    1.29
  -5  -7   0   -0.89    0.99
   5   7   0    1.05    1.44
   5   7   0    2.14    1.42
  -6  -7   0   -0.46    1.16
   6   7   0    0.02    1.54
   6   7   0    0.05    1.66
  12  -8   0    0.65    1.90
 -12   8   0    0.96    1.46
  11  -8   0    3.66    1.80
 -11   8   0    4.51    1.54
  10  -8   0    3.75    1.59
 -10   8   0    3.90    1.43
   9  -8   0    3.18    1.34
  -9   8   0    1.56    0.97
  -9   8   0    2.94    0.83
  -9   8   0    2.27    1.22
  -8   8   0    8.05    0.94
  -8   8   0    5.36    1.28
  -8   8   0    7.88    1.24
  -8   8   0    7.70    1.26
  -8   8   0    6.90    1.03
   7  -8   0   13.95    1.59
  -7   8   0   11.96    1.25
  -7   8   0   12.41    1.21
  -7   8   0   12.59    1.46
  -7   8   0   14.53    1.41
  -7   8   0   12.67    1.27
   6  -8   0   11.33    1.42
  -6   8   0   10.36    1.08
  -6   8   0   10.82    1.08
  -6   8   0   13.35    1.25
  -6   8   0   11.64    1.15
  -6   8   0   10.69    1.35
   5  -8   0   11.84    1.41
  -5   8   0   14.95    1.16
  -5   8   0   12.74    1.28
  -5   8   0   12.76    1.43
  -5   8   0   13.67    1.24
  -5   8   0   13.01    1.16
   4  -8   0   58.71    3.41
   4  -8   0   53.19    3.20
  -4   8   0   51.14    3.18
  -4   8   0   60.66    3.49
  -4   8   0   51.14    3.12
  -4   8   0   60.02    3.32
  -4   8   0   55.88    3.01
  -4   8   0   59.94    3.11
   3  -8   0    1.14    0.74
   3  -8   0    0.78    0.80
   3  -8   0    1.81    0.58
  -3   8   0    2.34    0.80
  -3   8   0    2.63    0.41
  -3   8   0    2.52    0.95
  -3   8   0    2.78    0.92
  -3   8   0    2.47    0.67
   2  -8   0    6.50    1.04
   2  -8   0    7.56    0.88
   2  -8   0    7.39    1.20
  -2   8   0    4.93    1.13
  -2   8   0    5.82    1.14
  -2   8   0    6.30    1.11
  -2   8   0    9.04    0.94
   1  -8   0   23.03    2.20
   1  -8   0   22.63    1.71
   1  -8   0   27.31    1.95
  -1   8   0   26.61    1.94
  -1   8   0   30.06    2.28
  -1   8   0   25.00    2.20
  -1   8   0   23.36    1.99
   0  -8   0    9.39    1.57
   0  -8   0   10.43    1.25
   0   8   0    8.14    1.25
   0   8   0    8.83    1.43
   0   8   0   11.15    1.29
   0   8   0    7.99    1.50
  -1  -8   0   20.84    1.83
  -1  -8   0   19.71    2.27
   1   8   0   20.79    1.98
   1   8   0   21.41    2.19
   1   8   0   20.88    2.11
   1   8   0   17.85    2.22
  -2  -8   0   -0.67    0.90
  -2  -8   0   -0.91    1.29
   2   8   0    2.24    1.43
   2   8   0   -0.78    1.16
   2   8   0   -0.97    1.13
   2   8   0   -0.87    1.12
  -3  -8   0    1.96    0.99
  -3  -8   0    1.00    1.47
   3   8   0    2.29    1.32
   3   8   0    2.97    1.47
   3   8   0    3.07    1.41
   3   8   0    1.51    1.28
  -4  -8   0    4.80    1.26
   4   8   0    7.49    1.62
   4   8   0    4.34    1.63
  -5  -8   0    0.61    1.18
   5   8   0    0.09    1.48
   5   8   0    1.42    1.51
 -11   9   0    0.89    1.32
 -11   9   0   -0.75    1.43
 -10   9   0    0.28    1.35
 -10   9   0    0.34    1.17
  -9   9   0    8.54    1.43
  -9   9   0    7.01    1.57
  -9   9   0    7.42    1.35
   8  -9   0    1.34    1.22
  -8   9   0    1.74    0.76
  -8   9   0    2.93    1.25
  -8   9   0    3.02    1.06
  -8   9   0    1.60    1.23
  -8   9   0    1.86    0.99
   7  -9   0    1.57    1.11
  -7   9   0    1.40    0.84
  -7   9   0    1.10    0.68
  -7   9   0    3.27    1.22
  -7   9   0    1.05    0.99
   6  -9   0   23.57    2.18
  -6   9   0   25.77    2.10
  -6   9   0   23.72    2.32
  -6   9   0   24.30    1.71
   5  -9   0   -0.54    0.96
   5  -9   0   -0.62    0.55
  -5   9   0   -0.60    1.04
  -5   9   0    0.30    0.46
  -5   9   0    0.56    0.66
  -5   9   0    0.27    0.94
   4  -9   0    2.17    1.01
   4  -9   0    1.48    0.84
  -4   9   0    1.70    0.73
  -4   9   0    2.01    1.01
  -4   9   0    2.75    1.12
  -4   9   0    3.03    0.78
   3  -9   0    0.46    0.90
   3  -9   0   -0.85    0.86
   3  -9   0    0.50    0.62
  -3   9   0    1.34    1.11
  -3   9   0    0.52    0.79
  -3   9   0    2.39    0.80
  -3   9   0    0.78    1.03
   2  -9   0   -0.03    0.94
   2  -9   0    1.20    1.00
  -2   9   0    1.62    1.09
  -2   9   0    0.31    1.12
  -2   9   0    1.16    0.86
  -2   9   0    0.51    0.93
   1  -9   0   -1.00    1.11
   1  -9   0   -0.28    0.91
  -1   9   0    3.14    1.25
  -1   9   0    0.21    1.04
  -1   9   0    0.78    1.04
  -1   9   0    0.72    0.97
   0  -9   0    3.74    1.11
   0  -9   0    3.78    1.39
   0   9   0    3.46    1.34
   0   9   0    1.27    1.14
   0   9   0    2.03    1.14
   0   9   0    1.45    1.29
  -1  -9   0    1.20    1.48
  -1  -9   0    1.78    1.12
   1   9   0    1.33    1.20
   1   9   0    0.11    1.33
   1   9   0    1.17    1.43
   1   9   0    0.38    1.24
  -2  -9   0   -0.27    1.09
   2   9   0    1.27    1.27
   2   9   0    0.51    1.42
   2   9   0    1.11    1.43
   2   9   0    1.88    1.62
  -3  -9   0   -0.01    1.12
   3   9   0    2.56    1.54
   3   9   0   -2.44    1.39
   3   9   0    0.09    1.69
  -4  -9   0    3.52    1.29
   4   9   0   -0.68    1.45
   4   9   0   -0.17    1.52
 -11  10   0    2.04    1.67
 -10  10   0    2.19    1.51
  -9  10   0   -0.72    1.29
  -9  10   0    0.88    1.35
   8 -10   0    0.28    1.31
  -8  10   0    0.51    1.17
  -8  10   0   -0.44    1.34
   7 -10   0    2.40    1.28
  -7  10   0    0.80    1.18
  -7  10   0    1.77    1.40
   6 -10   0    0.08    1.26
  -6  10   0    2.78    1.26
  -6  10   0    1.62    0.81
  -6  10   0    0.94    1.31
   5 -10   0    2.45    1.26
   5 -10   0    5.28    0.91
  -5  10   0    6.31    1.49
  -5  10   0    4.55    0.92
  -5  10   0    6.69    1.39
  -5  10   0    3.95    0.75
   4 -10   0    3.96    1.07
   4 -10   0    5.90    1.36
  -4  10   0    4.27    0.98
  -4  10   0    4.46    0.97
  -4  10   0    4.97    1.44
  -4  10   0    4.08    1.34
   3 -10   0   -1.08    0.95
   3 -10   0    0.22    1.07
  -3  10   0   -1.41    1.15
  -3  10   0    0.94    0.89
  -3  10   0    0.98    0.90
  -3  10   0   -0.87    1.29
   2 -10   0   11.09    2.01
   2 -10   0   12.12    1.56
  -2  10   0   17.00    1.62
  -2  10   0   11.80    1.62
  -2  10   0   12.92    1.90
  -2  10   0    7.42    1.49
   1 -10   0    7.78    1.46
  -1  10   0    4.80    1.67
  -1  10   0    4.54    1.17
  -1  10   0    7.10    1.43
   0 -10   0    0.40    1.16
   0  10   0    0.93    1.32
   0  10   0   -0.92    1.50
   0  10   0    1.79    1.26
  -1 -10   0   -0.36    1.23
   1  10   0   -1.76    1.50
   1  10   0   -0.24    1.40
   1  10   0   -0.51    1.25
  -2 -10   0    0.51    1.33
   2  10   0    0.64    1.38
   2  10   0    1.10    1.55
   2  10   0    0.64    1.66
 -10  11   0   -1.56    1.56
  -9  11   0    4.83    1.76
  -9  11   0    9.34    1.94
   8 -11   0   -0.45    1.47
  -8  11   0    0.75    1.35
  -8  11   0    1.09    1.69
   7 -11   0    0.97    1.46
  -7  11   0    1.62    1.65
  -7  11   0    3.03    1.47
   6 -11   0    4.14    1.55
  -6  11   0    8.23    1.89
  -6  11   0    5.43    1.57
   5 -11   0    0.23    1.33
  -5  11   0   -0.96    1.39
  -5  11   0   -1.50    1.48
   4 -11   0    0.71    1.32
  -4  11   0    3.42    1.51
  -4  11   0   -0.52    1.51
   3 -11   0   -0.61    1.24
  -3  11   0    1.99    1.58
  -3  11   0    1.13    1.40
  -3  11   0   -0.42    1.07
   2 -11   0    2.65    1.36
  -2  11   0    0.42    1.63
  -2  11   0    3.69    1.51
  -2  11   0    1.27    1.18
   1 -11   0    0.79    1.34
  -1  11   0    2.74    1.31
  -1  11   0    2.47    1.77
  -1  11   0    1.75    1.47
   0 -11   0    0.07    1.32
   0  11   0   -0.19    1.48
   0  11   0    2.62    1.89
   0  11   0    1.63    1.37
   1  11   0   -0.02    1.37
   1  11   0    1.29    1.59
   8 -12   0   -0.66    1.55
  -8  12   0   -0.19    1.59
  -8  12   0    0.85    1.87
   7 -12   0    0.83    1.57
  -7  12   0   -1.65    1.76
  -7  12   0    0.20    1.59
   6 -12   0    1.54    1.56
  -6  12   0    0.17    1.64
  -6  12   0    0.33    1.85
   5 -12   0    1.21    1.51
  -5  12   0    2.00    1.80
  -5  12   0    0.14    1.65
   4 -12   0    1.42    1.50
  -4  12   0    0.64    1.82
  -4  12   0   -1.45    1.61
   3 -12   0    1.91    1.44
  -3  12   0    0.06    1.78
  -3  12   0    1.01    1.62
   2 -12   0    5.52    1.62
  -2  12   0    3.14    2.08
  -2  12   0    3.70    1.72
  -1  12  -1   -0.34    1.55
  -1  12  -1    1.35    1.89
   1 -12   1    0.76    1.43
  -2  12  -1    1.75    1.66
  -2  12  -1    0.61    1.87
   2 -12   1    0.41    1.45
  -3  12  -1    1.10    1.63
  -3  12  -1    0.32    1.76
   3 -12   1   -1.11    1.36
  -4  12  -1    0.83    1.69
  -4  12  -1    1.48    1.57
   4 -12   1    1.23    1.44
  -5  12  -1    0.34    1.64
  -5  12  -1   -0.71    1.52
   5 -12   1    2.69    1.59
  -6  12  -1    1.32    1.78
  -6  12  -1    0.01    1.60
   6 -12   1   -0.69    1.44
  -7  12  -1    0.86    1.60
  -7  12  -1    3.60    1.85
   7 -12   1    0.60    1.49
  -8  12  -1    2.13    1.80
   8 -12   1    1.11    1.66
  -9  12  -1    2.05    1.82
   9 -12   1    0.70    1.70
   1  11  -1    2.98    1.71
   1  11  -1    2.25    1.80
   1  11  -1    1.56    1.43
  -1 -11   1   -1.30    1.29
   0  11  -1    1.56    1.51
   0  11  -1    0.85    1.73
   0  11  -1   -0.24    1.22
   0 -11   1    1.41    1.33
  -1  11  -1    2.94    1.73
  -1  11  -1    4.04    1.31
  -1  11  -1    1.93    1.47
   1 -11   1    5.29    1.47
  -2  11  -1   -0.40    1.59
  -2  11  -1    1.49    1.43
   2 -11   1    1.28    1.27
  -3  11  -1    1.41    1.37
  -3  11  -1    1.10    1.53
   3 -11   1    2.76    1.31
  -4  11  -1    0.27    1.33
  -4  11  -1    1.03    1.47
   4 -11   1   -0.61    1.22
  -5  11  -1    4.29    1.54
  -5  11  -1    2.73    1.46
   5 -11   1    2.39    1.39
  -6  11  -1    0.81    1.44
  -6  11  -1    1.24    1.38
   6 -11   1    1.38    1.37
  -7  11  -1   13.31    2.04
  -7  11  -1   11.34    1.68
   7 -11   1    8.78    1.76
  -8  11  -1   -3.03    1.24
  -8  11  -1   -0.37    1.49
   8 -11   1   -1.63    1.36
  -9  11  -1    0.77    1.52
  -9  11  -1   -2.12    1.46
   9 -11   1    1.42    1.52
 -10  11  -1    1.81    1.62
   3  10  -1    1.32    1.61
   3  10  -1    1.82    1.46
  -3 -10   1   -0.31    1.28
   2  10  -1    3.39    1.66
   2  10  -1   -0.93    1.28
   2  10  -1   -1.06    1.40
  -2 -10   1    0.95    1.35
   1  10  -1   -0.74    1.36
   1  10  -1    1.60    1.31
   1  10  -1    0.88    1.50
  -1 -10   1    0.43    1.22
   0  10  -1    1.92    1.31
   0  10  -1    3.90    1.30
   0  10  -1    2.92    1.54
   0 -10   1    2.20    1.22
  -1  10  -1    3.21    1.30
  -1  10  -1    3.72    1.62
  -1  10  -1    3.63    1.14
  -1  10  -1    3.55    1.49
   1 -10   1    3.49    1.23
  -2  10  -1    1.61    1.00
  -2  10  -1    2.79    1.20
  -2  10  -1    1.15    1.00
  -2  10  -1    1.99    1.37
   2 -10   1    0.79    1.10
   2 -10   1   -0.17    1.05
  -3  10  -1    1.87    1.19
  -3  10  -1    3.82    1.08
  -3  10  -1    3.82    1.33
  -3  10  -1    1.40    0.92
   3 -10   1    1.85    1.03
   3 -10   1    2.55    1.18
  -4  10  -1   -0.01    0.77
  -4  10  -1    2.67    1.24
  -4  10  -1    0.77    0.78
  -4  10  -1    1.81    1.25
   4 -10   1   -0.27    0.83
   4 -10   1   -0.91    1.04
  -5  10  -1    5.92    0.90
  -5  10  -1    8.37    1.40
  -5  10  -1    6.34    1.19
  -5  10  -1    8.89    1.52
   5 -10   1    5.83    1.05
   5 -10   1    6.50    1.45
  -6  10  -1    8.96    1.40
  -6  10  -1   10.39    1.62
   6 -10   1    6.51    1.53
  -7  10  -1    4.31    1.24
  -7  10  -1    1.47    1.34
   7 -10   1    1.37    1.28
  -8  10  -1   20.78    2.14
  -8  10  -1   18.46    1.75
   8 -10   1   14.59    2.15
  -9  10  -1    0.51    1.28
  -9  10  -1    0.69    1.41
 -10  10  -1    1.30    1.53
 -11  10  -1    1.47    1.61
   4   9  -1    0.09    1.55
   4   9  -1    0.76    1.53
  -4  -9   1   -0.35    1.15
   3   9  -1    0.89    1.40
   3   9  -1    1.86    1.44
   3   9  -1   -2.16    1.32
  -3  -9   1    0.66    1.08
   2   9  -1   -0.50    1.23
   2   9  -1   -0.75    1.17
   2   9  -1   -0.88    1.29
   2   9  -1    1.45    1.42
  -2  -9   1    0.60    1.07
  -2  -9   1   -3.23    1.37
   1   9  -1    0.40    1.26
   1   9  -1   -1.19    1.10
   1   9  -1    1.75    1.28
   1   9  -1    0.64    1.28
  -1  -9   1   -0.65    1.01
  -1  -9   1   -0.06    1.31
   0   9  -1    4.59    1.16
   0   9  -1    3.48    1.37
   0   9  -1    5.25    1.28
   0   9  -1    7.89    1.46
   0  -9   1    3.89    1.42
   0  -9   1    6.23    1.22
  -1   9  -1    7.07    1.09
  -1   9  -1    9.64    1.47
  -1   9  -1    5.48    1.19
  -1   9  -1    6.28    1.40
   1  -9   1    7.21    1.46
   1  -9   1    7.05    1.19
  -2   9  -1    1.30    1.05
  -2   9  -1    0.17    0.96
  -2   9  -1    0.76    0.91
  -2   9  -1   -0.20    0.81
   2  -9   1   -1.16    0.89
   2  -9   1    0.26    0.87
   2  -9   1   -1.26    0.87
  -3   9  -1   15.95    1.39
  -3   9  -1   14.52    1.59
  -3   9  -1   18.33    1.85
  -3   9  -1   19.72    1.92
   3  -9   1   13.02    1.52
   3  -9   1   15.49    1.64
  -4   9  -1    4.06    0.87
  -4   9  -1    4.17    0.76
  -4   9  -1    5.65    1.22
  -4   9  -1    3.58    1.02
   4  -9   1    4.60    1.16
   4  -9   1    3.99    0.93
  -5   9  -1    1.98    0.64
  -5   9  -1    1.16    0.95
  -5   9  -1    2.90    1.06
  -5   9  -1    1.80    0.64
   5  -9   1    1.63    0.66
   5  -9   1    0.69    1.00
  -6   9  -1    1.31    0.60
  -6   9  -1    2.32    0.98
  -6   9  -1    2.51    1.10
   6  -9   1    1.18    1.14
  -7   9  -1   45.91    2.82
  -7   9  -1   38.76    2.61
  -7   9  -1   45.08    2.80
  -7   9  -1   48.19    3.11
   7  -9   1   45.52    3.17
  -8   9  -1    1.32    0.99
  -8   9  -1    1.77    0.93
  -8   9  -1    1.01    1.08
   8  -9   1    2.94    1.28
  -9   9  -1    3.75    1.18
  -9   9  -1    1.08    1.29
  -9   9  -1    1.34    1.14
 -10   9  -1   16.53    2.19
  10  -9   1   23.33    2.33
 -11   9  -1    3.97    1.57
  11  -9   1    3.07    1.77
   5   8  -1    0.59    1.56
   5   8  -1    0.52    1.55
  -5  -8   1    0.39    1.08
   4   8  -1   -0.08    1.43
   4   8  -1    0.25    1.37
  -4  -8   1    0.25    1.03
   3   8  -1   12.61    1.74
   3   8  -1   10.71    1.60
   3   8  -1   12.05    1.61
   3   8  -1    8.01    1.83
  -3  -8   1   11.81    1.44
  -3  -8   1   12.40    2.13
   2   8  -1    0.48    1.22
   2   8  -1    2.05    1.15
   2   8  -1   -0.08    1.12
   2   8  -1    1.16    1.27
  -2  -8   1    0.80    0.85
  -2  -8   1   -1.81    1.16
   1   8  -1   13.14    1.54
   1   8  -1   10.83    1.37
   1   8  -1    7.76    1.63
   1   8  -1    8.08    1.28
  -1  -8   1    8.89    1.67
  -1  -8   1   10.65    1.23
   0   8  -1    0.90    0.97
   0   8  -1    1.36    1.07
   0   8  -1    0.38    0.89
   0   8  -1    0.50    0.99
   0  -8   1    0.36    0.81
   0  -8   1    0.69    1.06
   0  -8   1    0.35    0.61
  -1   8  -1   16.71    1.89
  -1   8  -1   20.82    1.58
  -1   8  -1   18.06    1.67
  -1   8  -1   19.58    1.89
   1  -8   1   15.94    1.80
   1  -8   1   14.81    1.28
   1  -8   1   17.55    1.59
  -2   8  -1   -0.10    0.78
  -2   8  -1    0.66    0.82
  -2   8  -1   -0.30    0.63
  -2   8  -1    1.58    0.88
   2  -8   1    0.13    0.77
   2  -8   1   -0.89    0.72
   2  -8   1    0.38    0.49
  -3   8  -1   14.28    1.52
  -3   8  -1   18.65    1.67
  -3   8  -1   17.84    1.27
  -3   8  -1   17.88    1.58
   3  -8   1   14.47    1.52
   3  -8   1   16.22    1.22
   3  -8   1   13.35    1.46
  -4   8  -1    1.37    0.87
  -4   8  -1    0.66    0.80
  -4   8  -1    0.40    0.61
  -4   8  -1    0.19    0.46
  -4   8  -1    0.79    0.52
  -4   8  -1    0.35    0.42
  -4   8  -1    0.66    0.65
   4  -8   1    0.66    0.63
   4  -8   1    0.11    0.77
  -5   8  -1   26.45    2.02
  -5   8  -1   30.92    1.90
  -5   8  -1   34.15    1.84
  -5   8  -1   30.98    1.87
  -5   8  -1   31.01    2.10
  -5   8  -1   33.09    2.28
  -5   8  -1   29.26    1.82
   5  -8   1   29.22    2.29
  -6   8  -1   11.10    1.14
  -6   8  -1   13.10    1.43
  -6   8  -1   10.88    1.15
  -6   8  -1    9.13    1.08
  -6   8  -1   10.79    1.02
   6  -8   1   10.96    1.48
  -7   8  -1    4.73    0.73
  -7   8  -1    7.55    0.96
  -7   8  -1    7.01    1.18
   7  -8   1    5.84    1.27
  -8   8  -1   55.24    3.15
  -8   8  -1   56.53    3.24
  -8   8  -1   58.03    3.45
  -8   8  -1   52.77    3.66
   8  -8   1   57.95    3.60
  -9   8  -1    3.06    1.21
  -9   8  -1    3.49    1.02
   9  -8   1    5.01    1.46
 -10   8  -1    5.45    1.48
  10  -8   1   12.08    1.93
 -11   8  -1    1.47    1.33
  11  -8   1   -0.50    1.80
 -12   8  -1    1.20    1.50
  12  -8   1    2.54    2.11
   6   7  -1   -1.08    1.51
   6   7  -1   -0.67    1.50
  -6  -7   1   -0.06    1.11
   5   7  -1   -1.63    1.29
   5   7  -1   -2.12    1.28
  -5  -7   1    1.70    1.12
   4   7  -1    5.09    1.66
   4   7  -1    5.64    1.43
   4   7  -1    5.92    1.24
   4   7  -1    4.58    1.43
  -4  -7   1    5.08    1.10
  -4  -7   1    5.16    1.70
   3   7  -1   -0.52    1.06
   3   7  -1    3.13    1.06
   3   7  -1    1.23    1.32
   3   7  -1   -0.15    1.10
  -3  -7   1    0.28    0.76
  -3  -7   1    1.37    1.32
   2   7  -1   26.22    2.15
   2   7  -1   22.02    1.78
   2   7  -1   28.69    2.16
   2   7  -1   23.08    2.39
   2   7  -1   24.09    2.05
  -2  -7   1   25.75    1.84
  -2  -7   1   22.10    2.46
   1   7  -1   14.34    1.88
   1   7  -1   19.34    1.76
   1   7  -1   15.31    1.60
   1   7  -1   18.07    1.72
   1   7  -1   14.47    1.42
  -1  -7   1   19.46    2.03
  -1  -7   1   14.55    1.28
  -1  -7   1   17.42    1.42
   0   7  -1   11.97    1.16
   0   7  -1   12.13    1.28
   0   7  -1   11.35    1.55
   0   7  -1   11.75    1.20
   0   7  -1   12.08    1.35
   0  -7   1   11.82    1.05
   0  -7   1   13.31    1.58
   0  -7   1   12.22    1.25
  -1   7  -1   49.64    3.16
  -1   7  -1   56.14    3.19
  -1   7  -1   46.18    3.37
  -1   7  -1   61.22    3.30
  -1   7  -1   61.00    3.07
   1  -7   1   52.35    3.15
   1  -7   1   52.91    3.01
   1  -7   1   58.43    3.44
   1  -7   1   56.08    3.16
  -2   7  -1    0.89    0.73
  -2   7  -1   -0.68    0.58
  -2   7  -1    0.21    0.47
  -2   7  -1    0.30    0.66
  -2   7  -1   -0.27    0.68
   2  -7   1   -1.00    0.49
   2  -7   1   -0.02    0.40
   2  -7   1   -0.48    0.64
   2  -7   1   -0.52    0.57
  -3   7  -1   19.82    1.24
  -3   7  -1   17.68    1.12
  -3   7  -1   18.01    1.08
  -3   7  -1   20.84    1.51
  -3   7  -1   17.04    1.43
  -3   7  -1   16.23    1.44
  -3   7  -1   18.11    1.59
   3  -7   1   16.67    1.40
   3  -7   1   19.66    1.24
   3  -7   1   16.33    1.45
   3  -7   1   17.36    1.39
  -4   7  -1    7.09    0.88
  -4   7  -1   10.69    1.05
  -4   7  -1   10.91    1.14
  -4   7  -1    9.38    0.96
  -4   7  -1    8.10    0.93
  -4   7  -1   10.74    0.83
  -4   7  -1   10.49    0.88
  -4   7  -1    9.25    0.91
  -4   7  -1   13.39    1.33
   4  -7   1   12.33    1.25
   4  -7   1   10.20    0.96
  -5   7  -1    2.28    0.76
  -5   7  -1    4.54    0.75
  -5   7  -1    4.32    0.55
  -5   7  -1    4.93    0.83
  -5   7  -1    4.00    0.48
  -5   7  -1    2.52    0.62
  -5   7  -1    3.32    0.64
  -5   7  -1    3.78    0.68
  -5   7  -1    3.57    0.58
   5  -7   1    3.33    0.88
  -6   7  -1   16.81    1.22
  -6   7  -1   20.82    1.39
  -6   7  -1   16.13    1.41
  -6   7  -1   19.88    1.30
  -6   7  -1   17.45    1.57
  -6   7  -1   16.33    1.32
  -6   7  -1   16.01    1.43
   6  -7   1   17.65    1.63
   6  -7   1   18.13    1.62
  -7   7  -1   55.27    3.21
  -7   7  -1   65.04    3.23
  -7   7  -1   51.16    3.28
  -7   7  -1   52.60    3.29
  -7   7  -1   55.73    3.17
  -7   7  -1   57.48    3.36
  -7   7  -1   60.95    3.18
   7  -7   1   60.02    3.57
   7  -7   1   61.29    3.53
  -8   7  -1    0.93    1.12
  -8   7  -1    0.57    0.97
  -8   7  -1    0.94    0.60
  -8   7  -1    1.28    0.75
   8  -7   1    0.52    1.01
   8  -7   1    0.68    0.56
  -9   7  -1    6.20    1.28
  -9   7  -1    5.92    0.96
   9  -7   1    6.18    1.44
   9  -7   1    6.22    0.87
 -10   7  -1    8.47    1.63
  10  -7   1   12.73    1.27
  10  -7   1   15.94    2.04
 -11   7  -1    8.93    1.66
  11  -7   1   12.54    2.18
 -12   7  -1    4.64    1.45
  12  -7   1    1.24    2.11
   7   6  -1   -0.07    1.44
   7   6  -1    0.31    1.38
  -7  -6   1    1.58    1.19
   6   6  -1   -0.20    1.28
   6   6  -1    0.44    1.37
  -6  -6   1    2.26    1.12
   5   6  -1   -0.09    1.17
   5   6  -1   -0.40    1.14
  -5  -6   1    1.88    1.03
   4   6  -1    5.90    1.62
   4   6  -1    4.28    1.27
   4   6  -1    4.81    1.22
   4   6  -1    6.51    1.10
  -4  -6   1    4.72    1.02
  -4  -6   1    4.76    1.64
   3   6  -1   50.05    3.16
   3   6  -1   54.72    3.94
   3   6  -1   62.20    3.47
   3   6  -1   60.39    3.41
   3   6  -1   60.36    3.49
  -3  -6   1   57.67    3.29
  -3  -6   1   56.65    3.87
   2   6  -1   11.47    1.72
   2   6  -1   12.81    1.28
   2   6  -1   12.27    1.15
   2   6  -1   11.83    1.28
   2   6  -1   13.16    1.33
   2   6  -1   10.65    1.00
  -2  -6   1   11.50    0.82
  -2  -6   1   13.29    1.65
  -2  -6   1    9.42    1.01
  -2  -6   1   13.82    1.19
   1   6  -1   10.95    1.16
   1   6  -1   12.09    1.55
   1   6  -1   13.69    1.34
   1   6  -1   10.36    0.81
   1   6  -1   11.44    1.14
   1   6  -1   11.55    1.11
  -1  -6   1   13.26    1.53
  -1  -6   1   10.61    1.00
  -1  -6   1   12.07    0.73
  -1  -6   1   13.16    1.11
  -1  -6   1   10.02    1.07
   0   6  -1    4.69    0.79
   0   6  -1    5.17    0.73
   0   6  -1    4.44    0.83
   0   6  -1    5.11    0.76
   0   6  -1    4.44    1.06
   0  -6   1    4.87    0.72
   0  -6   1    3.62    0.58
   0  -6   1    4.45    0.70
   0  -6   1    4.26    0.96
  -1   6  -1   92.44    5.03
  -1   6  -1   91.71    5.07
  -1   6  -1   85.92    4.93
  -1   6  -1  103.89    5.06
  -1   6  -1   90.03    5.24
  -1   6  -1  104.65    4.93
   1  -6   1   88.68    5.17
   1  -6   1   96.24    5.01
   1  -6   1   93.07    5.02
   1  -6   1   96.21    4.92
  -2   6  -1    3.40    0.68
  -2   6  -1    3.08    0.48
  -2   6  -1    3.94    0.79
  -2   6  -1    4.27    0.51
  -2   6  -1    2.63    0.64
  -2   6  -1    4.45    0.76
   2  -6   1    4.29    0.74
   2  -6   1    3.11    0.59
   2  -6   1    3.44    0.66
   2  -6   1    4.00    0.51
  -3   6  -1   14.95    0.98
  -3   6  -1   16.42    1.22
  -3   6  -1   15.90    1.05
  -3   6  -1   14.10    1.17
  -3   6  -1   12.44    0.97
  -3   6  -1   14.58    1.30
  -3   6  -1   14.64    1.20
  -3   6  -1   16.08    0.99
   3  -6   1   15.83    1.17
   3  -6   1   15.87    1.02
   3  -6   1   16.41    1.15
   3  -6   1   15.24    1.23
  -4   6  -1    5.99    0.65
  -4   6  -1    6.19    0.72
  -4   6  -1    6.92    0.77
  -4   6  -1    6.05    0.65
  -4   6  -1    6.48    0.68
  -4   6  -1    7.97    0.93
  -4   6  -1    5.80    0.61
  -4   6  -1    6.06    0.65
  -4   6  -1    7.03    0.84
   4  -6   1    6.97    0.87
   4  -6   1    6.17    0.67
  -5   6  -1  116.21    5.73
  -5   6  -1  111.58    5.76
  -5   6  -1  100.54    5.66
  -5   6  -1  112.23    5.82
  -5   6  -1  103.68    5.80
  -5   6  -1  109.36    5.66
  -5   6  -1  120.28    5.79
  -5   6  -1  115.44    5.92
  -5   6  -1  107.91    5.86
   5  -6   1  117.12    5.99
   5  -6   1  113.50    5.86
  -6   6  -1    0.79    0.52
  -6   6  -1    1.51    0.66
  -6   6  -1    0.46    0.43
  -6   6  -1    0.56    0.42
  -6   6  -1    1.37    0.49
  -6   6  -1   -0.41    0.54
  -6   6  -1    0.96    0.45
   6  -6   1    0.90    0.68
   6  -6   1    0.83    0.69
  -7   6  -1    8.39    0.96
  -7   6  -1    7.29    1.00
  -7   6  -1    8.80    0.89
  -7   6  -1    9.81    1.02
  -7   6  -1    8.05    0.82
  -7   6  -1    9.52    0.66
  -7   6  -1    8.99    0.87
  -7   6  -1   11.39    1.31
   7  -6   1    9.10    0.91
   7  -6   1    8.12    1.17
  -8   6  -1   63.60    3.50
  -8   6  -1   59.19    3.50
  -8   6  -1   68.35    3.52
  -8   6  -1   65.28    3.93
  -8   6  -1   65.05    3.58
  -8   6  -1   66.63    3.66
   8  -6   1   73.01    4.05
   8  -6   1   66.56    3.60
  -9   6  -1    2.86    0.64
  -9   6  -1    3.66    1.15
  -9   6  -1    2.11    0.64
   9  -6   1    3.97    1.28
   9  -6   1    3.44    0.78
 -10   6  -1   13.44    1.68
 -10   6  -1   15.00    1.42
  10  -6   1   17.90    1.58
 -11   6  -1    2.32    1.24
  11  -6   1    0.55    1.72
  11  -6   1    1.39    0.96
 -12   6  -1   -0.01    1.13
  12  -6   1   -0.50    2.02
   8   5  -1   -1.10    1.48
  -8  -5   1   -0.20    1.12
   7   5  -1   -1.39    1.40
   7   5  -1    0.25    1.17
  -7  -5   1    0.59    1.06
   6   5  -1   -0.27    1.11
   6   5  -1   -0.84    1.26
   6   5  -1    1.13    1.10
  -6  -5   1   -0.99    0.83
   5   5  -1    2.22    1.05
   5   5  -1    2.12    1.14
   5   5  -1    3.85    0.87
   5   5  -1    2.60    1.33
   5   5  -1    1.96    0.93
  -5  -5   1    2.21    0.86
  -5  -5   1    1.39    1.36
   4   5  -1   -0.18    0.88
   4   5  -1    0.83    0.72
   4   5  -1    0.94    0.50
   4   5  -1    0.50    0.72
   4   5  -1    1.69    1.15
   4   5  -1   -0.39    0.87
  -4  -5   1    1.94    1.27
  -4  -5   1    1.24    0.69
  -4  -5   1    0.66    0.60
  -4  -5   1   -0.22    0.62
   3   5  -1   13.81    1.31
   3   5  -1   11.24    1.05
   3   5  -1   10.70    1.67
   3   5  -1   13.69    1.36
   3   5  -1   12.11    1.14
   3   5  -1   12.10    1.28
  -3  -5   1   12.43    1.62
  -3  -5   1    9.88    1.07
  -3  -5   1   11.59    0.94
  -3  -5   1   14.49    1.18
  -3  -5   1   10.12    1.07
   2   5  -1   38.70    2.38
   2   5  -1   44.93    2.52
   2   5  -1   37.54    2.28
   2   5  -1   41.01    2.49
   2   5  -1   37.42    2.85
   2   5  -1   43.46    2.56
  -2  -5   1   45.59    2.41
  -2  -5   1   36.67    2.39
  -2  -5   1   49.42    2.96
  -2  -5   1   40.61    2.36
  -2  -5   1   44.21    2.24
   1   5  -1   43.65    2.49
   1   5  -1   45.23    2.68
   1   5  -1   44.64    2.66
   1   5  -1   51.20    2.77
   1   5  -1   41.74    3.01
   1   5  -1   53.63    2.78
   1   5  -1   49.57    2.70
  -1  -5   1   46.96    2.61
  -1  -5   1   51.72    2.67
  -1  -5   1   51.86    2.47
  -1  -5   1   43.34    2.96
  -1  -5   1   46.11    2.68
   0   5  -1    6.20    0.68
   0   5  -1    7.51    1.09
   0   5  -1    7.93    0.81
   0   5  -1    6.46    0.77
   0   5  -1    9.01    0.82
   0   5  -1    9.11    0.88
   0  -5   1    7.11    0.77
   0  -5   1    5.70    0.69
   0  -5   1    7.72    1.00
   0  -5   1    7.60    0.69
  -1   5  -1  239.40   12.77
  -1   5  -1  258.88   12.82
  -1   5  -1  246.98   12.72
  -1   5  -1  262.39   12.68
  -1   5  -1  249.00   12.93
  -1   5  -1  246.85   12.76
   1  -5   1  248.33   12.77
   1  -5   1  238.01   12.89
   1  -5   1  260.31   12.77
   1  -5   1  261.85   12.70
  -2   5  -1   98.63    5.43
  -2   5  -1  107.29    5.56
  -2   5  -1  109.92    5.43
  -2   5  -1  102.36    5.65
  -2   5  -1  109.05    5.64
  -2   5  -1  103.42    5.60
  -2   5  -1  114.41    5.48
  -2   5  -1  105.17    5.52
   2  -5   1  112.21    5.50
   2  -5   1  106.05    5.58
   2  -5   1  101.47    5.63
   2  -5   1  117.09    5.62
  -3   5  -1   34.08    1.74
  -3   5  -1   29.83    1.85
  -3   5  -1   33.00    1.95
  -3   5  -1   31.91    1.91
  -3   5  -1   34.15    1.77
  -3   5  -1   30.25    1.77
  -3   5  -1   31.86    1.85
  -3   5  -1   30.42    1.80
   3  -5   1   33.30    1.80
   3  -5   1   32.93    1.86
   3  -5   1   32.45    1.86
   3  -5   1   30.83    1.93
  -4   5  -1    4.80    0.51
  -4   5  -1    5.70    0.53
  -4   5  -1    5.81    0.59
  -4   5  -1    5.43    0.56
  -4   5  -1    5.87    0.61
  -4   5  -1    5.22    0.52
  -4   5  -1    6.83    0.63
  -4   5  -1    4.34    0.68
  -4   5  -1    4.36    0.58
  -4   5  -1    6.92    0.76
   4  -5   1    4.87    0.65
   4  -5   1    5.50    0.74
  -5   5  -1   51.43    2.54
  -5   5  -1   43.50    2.67
  -5   5  -1   48.13    2.72
  -5   5  -1   48.23    2.58
  -5   5  -1   48.13    2.68
  -5   5  -1   47.66    2.68
  -5   5  -1   47.67    2.58
  -5   5  -1   47.52    2.55
  -5   5  -1   46.97    2.60
   5  -5   1   47.05    2.78
   5  -5   1   50.53    2.76
   5  -5   1   47.78    2.56
  -6   5  -1   59.57    3.31
  -6   5  -1   60.23    3.25
  -6   5  -1   56.87    3.36
  -6   5  -1   62.79    3.23
  -6   5  -1   61.57    3.50
  -6   5  -1   63.30    3.35
  -6   5  -1   56.68    3.23
  -6   5  -1   60.79    3.25
  -6   5  -1   61.75    3.21
   6  -5   1   59.56    3.24
   6  -5   1   66.45    3.51
  -7   5  -1    7.94    0.85
  -7   5  -1    8.90    0.78
  -7   5  -1    9.58    0.92
  -7   5  -1    9.55    1.14
  -7   5  -1    7.82    0.87
  -7   5  -1    8.36    1.00
  -7   5  -1    9.04    0.91
  -7   5  -1    8.18    0.89
  -7   5  -1    8.60    0.76
   7  -5   1   11.98    1.30
   7  -5   1    8.48    0.88
  -8   5  -1   25.41    1.81
  -8   5  -1   25.45    2.09
  -8   5  -1   26.81    1.72
  -8   5  -1   27.46    1.58
  -8   5  -1   25.76    1.68
   8  -5   1   29.74    2.27
   8  -5   1   27.76    1.78
  -9   5  -1    9.37    1.09
  -9   5  -1    6.77    1.27
   9  -5   1   11.02    1.14
   9  -5   1    9.42    1.54
 -10   5  -1    1.48    1.02
  10  -5   1    1.81    1.40
  10  -5   1    2.08    0.92
 -11   5  -1    4.51    1.32
  11  -5   1    7.37    1.31
  11  -5   1    7.52    1.87
 -12   5  -1    3.82    1.43
  12  -5   1    1.64    1.51
  12  -5   1    5.09    2.13
   9   4  -1   -1.32    1.75
  -9  -4   1   -0.28    1.12
   8   4  -1    6.79    1.64
   8   4  -1    3.70    1.49
  -8  -4   1    4.61    1.22
   7   4  -1    3.44    1.17
   7   4  -1    2.05    1.36
   7   4  -1    3.77    1.35
  -7  -4   1    2.80    0.97
   6   4  -1    1.65    1.05
   6   4  -1    3.81    1.22
   6   4  -1    2.39    0.98
  -6  -4   1    2.38    0.94
   5   4  -1   25.70    2.06
   5   4  -1   27.93    1.99
   5   4  -1   26.72    1.73
   5   4  -1   22.40    2.29
   5   4  -1   25.46    1.97
  -5  -4   1   23.93    1.70
  -5  -4   1   22.30    2.25
  -5  -4   1   20.74    1.73
  -5  -4   1   30.41    1.88
   4   4  -1    0.99    0.44
   4   4  -1    1.96    0.61
   4   4  -1    0.52    0.99
   4   4  -1    1.53    0.85
   4   4  -1    1.60    0.77
   4   4  -1    0.99    0.69
  -4  -4   1    2.20    0.99
  -4  -4   1    1.70    0.64
  -4  -4   1    0.99    0.54
  -4  -4   1    0.60    0.56
  -4  -4   1    1.02    0.48
   3   4  -1    5.55    0.71
   3   4  -1    4.95    1.10
   3   4  -1    5.11    0.82
   3   4  -1    4.43    0.60
   3   4  -1    5.74    0.76
   3   4  -1    5.16    0.87
  -3  -4   1    7.57    0.82
  -3  -4   1    5.54    0.68
  -3  -4   1    5.08    1.08
  -3  -4   1    5.22    0.73
  -3  -4   1    5.97    0.62
   2   4  -1   13.30    1.18
   2   4  -1   14.13    1.15
   2   4  -1   13.04    1.35
   2   4  -1   12.04    0.94
   2   4  -1   13.38    1.10
   2   4  -1   12.01    0.96
   2   4  -1   12.27    0.99
  -2  -4   1   12.83    0.97
  -2  -4   1   13.64    1.03
  -2  -4   1   13.88    0.90
  -2  -4   1   13.15    1.38
  -2  -4   1   13.96    1.01
   1   4  -1    1.39    0.41
   1   4  -1    2.34    0.77
   1   4  -1    0.71    0.50
   1   4  -1    0.84    0.27
   1   4  -1    0.76    0.40
   1   4  -1    0.97    0.45
   1   4  -1    1.08    0.47
  -1  -4   1    1.77    0.45
  -1  -4   1    1.86    0.40
  -1  -4   1    1.75    0.26
  -1  -4   1    2.54    0.72
  -1  -4   1    1.26    0.37
   0   4  -1    0.85    0.42
   0   4  -1    0.51    0.38
   0   4  -1   -0.13    0.37
   0   4  -1    0.67    0.29
   0   4  -1    1.09    0.35
   0   4  -1    0.38    0.54
   0  -4   1    1.01    0.36
   0  -4   1    0.68    0.28
   0  -4   1    0.71    0.34
   0  -4   1    0.22    0.48
  -1   4  -1  590.33   28.88
  -1   4  -1  576.88   28.92
  -1   4  -1  586.61   28.90
  -1   4  -1  561.13   29.00
   1  -4   1  588.30   28.89
   1  -4   1  547.61   28.98
  -2   4  -1  136.64    6.89
  -2   4  -1  134.25    6.95
  -2   4  -1  129.05    6.88
  -2   4  -1  137.07    6.96
  -2   4  -1  135.95    6.93
  -2   4  -1  139.10    6.83
  -2   4  -1  121.45    6.82
   2  -4   1  130.69    6.94
   2  -4   1  144.49    6.91
   2  -4   1  140.62    6.85
   2  -4   1  138.01    6.94
   2  -4   1  135.08    6.83
  -3   4  -1  176.13    8.89
  -3   4  -1  181.05    8.87
  -3   4  -1  170.53    8.90
  -3   4  -1  175.63    8.85
  -3   4  -1  175.40    8.93
  -3   4  -1  178.56    8.83
  -3   4  -1  163.45    8.85
  -3   4  -1  177.47    8.81
   3  -4   1  173.55    8.88
   3  -4   1  176.30    8.95
   3  -4   1  173.50    8.88
   3  -4   1  175.87    8.87
  -4   4  -1   61.31    3.21
  -4   4  -1   58.13    3.27
  -4   4  -1   63.48    3.23
  -4   4  -1   62.57    3.31
  -4   4  -1   61.22    3.30
  -4   4  -1   60.44    3.22
  -4   4  -1   59.48    3.27
  -4   4  -1   64.12    3.22
  -4   4  -1   62.42    3.21
   4  -4   1   60.61    3.31
   4  -4   1   61.21    3.35
   4  -4   1   63.37    3.20
  -5   4  -1  150.75    7.50
  -5   4  -1  144.34    7.49
  -5   4  -1  145.28    7.47
  -5   4  -1  145.66    7.53
  -5   4  -1  146.45    7.40
  -5   4  -1  144.80    7.44
  -5   4  -1  141.05    7.55
  -5   4  -1  144.16    7.62
  -5   4  -1  144.19    7.43
  -5   4  -1  146.58    7.50
   5  -4   1  146.80    7.44
   5  -4   1  151.66    7.59
  -6   4  -1   23.17    1.40
  -6   4  -1   20.68    1.63
  -6   4  -1   23.27    1.33
  -6   4  -1   22.87    1.33
  -6   4  -1   23.02    1.56
  -6   4  -1   23.20    1.53
  -6   4  -1   25.00    1.46
  -6   4  -1   23.43    1.65
  -6   4  -1   23.46    1.44
   6  -4   1   21.65    1.70
   6  -4   1   22.23    1.46
   6  -4   1   24.44    1.45
  -7   4  -1   70.55    3.92
  -7   4  -1   65.41    3.60
  -7   4  -1   65.43    3.54
  -7   4  -1   68.22    3.54
  -7   4  -1   68.29    3.81
  -7   4  -1   65.96    3.61
  -7   4  -1   66.65    3.65
  -7   4  -1   70.22    3.82
   7  -4   1   72.16    3.96
   7  -4   1   71.05    3.70
   7  -4   1   67.67    3.77
  -8   4  -1   45.92    2.89
  -8   4  -1   45.69    2.55
  -8   4  -1   44.73    2.95
  -8   4  -1   47.48    2.69
   8  -4   1   49.68    2.77
   8  -4   1   45.97    2.85
   8  -4   1   51.50    3.15
  -9   4  -1   16.96    1.77
   9  -4   1   16.23    1.58
   9  -4   1   20.93    2.00
 -10   4  -1   11.90    1.62
  10  -4   1   11.11    1.80
  10  -4   1   15.56    1.57
 -11   4  -1    2.25    1.18
  11  -4   1    3.26    1.29
  11  -4   1    2.86    1.68
 -12   4  -1    0.87    1.28
  12  -4   1    1.39    2.02
  12  -4   1    3.01    1.50
  10   3  -1   -0.60    2.74
  10   3  -1    0.83    1.73
 -10  -3   1   -0.68    1.20
   9   3  -1   -2.72    1.48
   9   3  -1    0.98    1.63
  -9  -3   1    2.13    1.10
   8   3  -1    0.86    1.37
   8   3  -1    2.39    1.43
   8   3  -1    2.43    1.14
  -8  -3   1    0.87    0.94
   7   3  -1   11.07    1.50
   7   3  -1    9.56    1.26
   7   3  -1    8.36    1.39
  -7  -3   1   10.00    1.27
   6   3  -1    7.12    1.24
   6   3  -1    8.71    1.08
   6   3  -1    7.24    1.20
   6   3  -1    5.79    1.37
  -6  -3   1    6.89    0.90
  -6  -3   1    8.32    1.88
  -6  -3   1    8.00    1.05
  -6  -3   1    8.10    0.98
   5   3  -1   79.77    3.95
   5   3  -1   74.84    4.01
   5   3  -1   70.59    3.74
   5   3  -1   69.61    4.43
   5   3  -1   76.48    4.02
   5   3  -1   64.36    3.68
  -5  -3   1   68.61    3.84
  -5  -3   1   69.05    3.86
  -5  -3   1   65.43    4.28
  -5  -3   1   64.06    3.82
  -5  -3   1   76.18    3.93
   4   3  -1   51.30    2.94
   4   3  -1   56.24    3.13
   4   3  -1   52.52    3.54
   4   3  -1   57.71    3.12
   4   3  -1   62.35    3.03
   4   3  -1   59.88    3.19
  -4  -3   1   61.96    3.13
  -4  -3   1   51.53    3.05
  -4  -3   1   52.09    3.05
  -4  -3   1   51.50    3.02
  -4  -3   1   56.61    3.52
   3   3  -1   43.74    2.37
   3   3  -1   47.50    2.43
   3   3  -1   48.36    2.51
   3   3  -1   46.88    2.50
   3   3  -1   41.69    2.85
   3   3  -1   40.93    2.48
   3   3  -1   44.35    2.46
  -3  -3   1   41.72    2.41
  -3  -3   1   40.15    2.40
  -3  -3   1   42.52    2.45
  -3  -3   1   47.15    2.47
  -3  -3   1   41.91    2.76
   2   3  -1   20.46    1.61
   2   3  -1   18.07    1.23
   2   3  -1   20.86    1.25
   2   3  -1   18.70    1.19
   2   3  -1   21.36    1.29
   2   3  -1   19.51    1.27
   2   3  -1   20.01    1.20
  -2  -3   1   17.06    1.22
  -2  -3   1   18.75    1.46
  -2  -3   1   22.57    1.24
  -2  -3   1   19.91    1.21
  -2  -3   1   20.28    1.17
   1   3  -1  113.81    5.86
   1   3  -1  105.36    5.79
   1   3  -1  119.20    5.87
   1   3  -1  114.87    5.88
   1   3  -1  112.69    5.89
   1   3  -1  115.04    5.88
   1   3  -1  114.32    6.11
  -1  -3   1  118.22    5.84
  -1  -3   1  105.39    6.06
  -1  -3   1  122.20    5.87
  -1  -3   1  116.81    5.89
  -1  -3   1  116.04    5.79
   0   3  -1  102.70    5.31
   0   3  -1   93.57    5.44
   0   3  -1  108.98    5.28
   0   3  -1  108.12    5.30
   0   3  -1  105.62    5.32
   0   3  -1  107.52    5.34
   0  -3   1  100.66    5.29
   0  -3   1   99.33    5.31
   0  -3   1   98.02    5.43
   0  -3   1  109.99    5.27
  -1   3  -1  362.00   18.24
  -1   3  -1  363.64   18.18
  -1   3  -1  348.37   18.08
  -1   3  -1  367.72   18.17
  -1   3  -1  369.21   18.20
  -1   3  -1  365.94   18.16
   1  -3   1  329.11   18.22
   1  -3   1  356.24   18.19
   1  -3   1  391.94   18.18
  -2   3  -1   23.62    1.33
  -2   3  -1   21.63    1.24
  -2   3  -1   23.26    1.26
  -2   3  -1   24.47    1.30
  -2   3  -1   23.05    1.22
  -2   3  -1   24.18    1.21
  -2   3  -1   22.30    1.28
   2  -3   1   23.86    1.27
   2  -3   1   23.15    1.29
   2  -3   1   22.94    1.32
   2  -3   1   21.34    1.32
   2  -3   1   20.68    1.25
  -3   3  -1  201.85   10.24
  -3   3  -1  203.01   10.21
  -3   3  -1  192.99   10.27
  -3   3  -1  204.94   10.20
  -3   3  -1  195.11   10.24
  -3   3  -1  193.64   10.25
  -3   3  -1  207.19   10.27
  -3   3  -1  206.97   10.20
   3  -3   1  198.85   10.30
   3  -3   1  210.80   10.28
   3  -3   1  205.81   10.20
   3  -3   1  210.25   10.27
  -4   3  -1   14.36    0.85
  -4   3  -1   14.85    0.95
  -4   3  -1   15.05    1.02
  -4   3  -1   14.52    1.04
  -4   3  -1   14.61    1.01
  -4   3  -1   15.20    1.00
  -4   3  -1   15.39    0.90
  -4   3  -1   13.52    0.86
   4  -3   1   15.17    0.95
   4  -3   1   15.73    1.10
   4  -3   1   14.84    0.90
   4  -3   1   14.28    0.98
  -5   3  -1  219.48   11.61
  -5   3  -1  229.36   11.66
  -5   3  -1  225.21   11.67
  -5   3  -1  229.69   11.80
  -5   3  -1  244.96   11.81
  -5   3  -1  225.38   11.76
  -5   3  -1  218.18   11.81
   5  -3   1  249.01   11.84
   5  -3   1  235.18   11.67
   5  -3   1  232.10   11.69
  -6   3  -1  145.62    7.65
  -6   3  -1  151.57    7.60
  -6   3  -1  141.00    7.40
  -6   3  -1  150.40    7.66
  -6   3  -1  136.98    7.35
  -6   3  -1  146.98    7.46
  -6   3  -1  137.75    7.61
   6  -3   1  148.98    7.50
   6  -3   1  148.67    7.63
   6  -3   1  154.30    7.68
   6  -3   1  141.39    7.36
  -7   3  -1    0.18    0.39
  -7   3  -1    0.32    0.29
  -7   3  -1    1.41    0.57
  -7   3  -1    1.13    0.64
  -7   3  -1    0.29    0.62
  -7   3  -1    1.01    0.47
  -7   3  -1    0.15    0.27
   7  -3   1    0.70    0.26
   7  -3   1    0.70    0.57
   7  -3   1    0.90    0.77
   7  -3   1    0.48    0.56
  -8   3  -1   48.62    2.84
  -8   3  -1   49.94    3.11
  -8   3  -1   48.81    3.31
   8  -3   1   55.48    3.30
   8  -3   1   48.65    2.64
   8  -3   1   55.76    3.00
   8  -3   1   46.80    3.09
  -9   3  -1    0.59    0.78
   9  -3   1    0.41    1.05
   9  -3   1    1.73    0.93
 -10   3  -1   -0.63    0.96
  10  -3   1    0.72    1.03
  10  -3   1   -0.21    1.37
 -11   3  -1   11.50    1.66
  11  -3   1    9.60    2.10
  11  -3   1   11.44    1.75
 -12   3  -1    0.90    1.15
  12  -3   1    3.19    1.70
  12  -3   1    2.04    2.12
  10   2  -1    0.84    1.76
  10   2  -1   -0.74    1.75
 -10  -2   1   -0.78    1.02
   9   2  -1    2.17    1.45
   9   2  -1    3.30    1.67
  -9  -2   1    2.93    1.08
   8   2  -1    0.36    1.21
   8   2  -1    0.60    1.25
   8   2  -1    1.66    0.87
  -8  -2   1    1.54    0.88
   7   2  -1   40.53    2.95
   7   2  -1   43.46    2.66
   7   2  -1   39.81    2.84
  -7  -2   1   43.91    2.69
   6   2  -1   18.37    1.64
   6   2  -1   15.56    1.86
   6   2  -1   16.25    1.70
   6   2  -1   18.63    1.46
  -6  -2   1   17.37    1.33
  -6  -2   1   17.61    1.92
  -6  -2   1   17.72    1.46
  -6  -2   1   19.28    1.49
   5   2  -1  100.25    5.33
   5   2  -1   90.43    5.60
   5   2  -1  103.28    5.22
   5   2  -1  103.59    5.31
  -5  -2   1   95.59    5.17
  -5  -2   1   95.70    5.25
  -5  -2   1  102.28    5.28
  -5  -2   1  103.88    5.68
  -5  -2   1   95.12    5.20
   4   2  -1   14.62    1.22
   4   2  -1   14.67    0.89
   4   2  -1   15.27    0.95
   4   2  -1   14.55    1.11
   4   2  -1   14.89    1.13
   4   2  -1   10.36    1.36
   4   2  -1   13.46    1.20
  -4  -2   1   15.44    1.48
  -4  -2   1   15.22    1.13
  -4  -2   1   16.18    1.08
  -4  -2   1   14.77    1.04
  -4  -2   1   15.56    1.07
   3   2  -1   74.65    3.97
   3   2  -1   73.88    4.10
   3   2  -1   79.50    4.06
   3   2  -1   75.42    4.07
   3   2  -1   81.60    4.00
   3   2  -1   73.34    4.34
   3   2  -1   78.77    4.09
  -3  -2   1   76.50    4.04
  -3  -2   1   76.87    4.04
  -3  -2   1   83.91    4.09
  -3  -2   1   76.87    4.06
   2   2  -1  153.68    7.62
   2   2  -1  153.97    7.65
   2   2  -1  154.96    7.66
   2   2  -1  146.13    7.67
   2   2  -1  142.60    7.63
   2   2  -1  148.14    7.60
   2   2  -1  153.85    7.90
  -2  -2   1  147.78    7.64
  -2  -2   1  145.64    7.63
  -2  -2   1  143.57    7.84
  -2  -2   1  161.04    7.66
  -2  -2   1  153.56    7.64
   1   2  -1   85.28    4.70
   1   2  -1   92.99    4.54
   1   2  -1   85.35    4.53
   1   2  -1   91.46    4.54
   1   2  -1   86.41    4.51
   1   2  -1   84.46    4.49
   1   2  -1   88.98    4.53
  -1  -2   1   92.42    4.71
  -1  -2   1   94.46    4.53
  -1  -2   1   84.32    4.49
  -1  -2   1   91.14    4.51
  -1  -2   1   86.23    4.53
   0   2  -1   30.18    1.49
   0   2  -1   25.39    1.61
   0   2  -1   29.80    1.53
   0   2  -1   28.31    1.53
   0  -2   1   30.09    1.48
   0  -2   1   28.47    1.52
   0  -2   1   27.02    1.53
   0  -2   1   26.73    1.61
  -1   2  -1  524.80   25.43
   1  -2   1  517.44   25.43
   1  -2   1  478.64   25.40
  -2   2  -1  349.68   18.10
  -2   2  -1  361.19   18.09
  -2   2  -1  372.24   18.10
  -2   2  -1  360.51   18.10
  -2   2  -1  353.89   18.08
   2  -2   1  370.48   18.09
   2  -2   1  362.18   18.12
   2  -2   1  352.47   18.09
  -3   2  -1   75.73    3.93
  -3   2  -1   75.11    4.01
  -3   2  -1   77.59    4.01
  -3   2  -1   73.24    3.87
  -3   2  -1   77.12    3.98
  -3   2  -1   75.07    3.88
  -3   2  -1   75.86    3.91
  -3   2  -1   75.69    4.00
   3  -2   1   76.36    3.99
   3  -2   1   78.73    3.92
   3  -2   1   79.53    4.01
   3  -2   1   80.23    3.95
  -4   2  -1  288.73   15.28
  -4   2  -1  310.37   15.43
  -4   2  -1  302.97   15.35
  -4   2  -1  307.25   15.46
  -4   2  -1  302.44   15.46
  -4   2  -1  290.59   15.32
  -4   2  -1  317.95   15.50
   4  -2   1  294.38   15.46
   4  -2   1  316.66   15.37
   4  -2   1  297.30   15.28
   4  -2   1  315.97   15.34
   4  -2   1  317.21   15.46
  -5   2  -1   76.04    4.09
  -5   2  -1   86.49    4.43
  -5   2  -1   81.33    4.34
  -5   2  -1   84.31    4.31
  -5   2  -1   79.62    4.12
  -5   2  -1   81.27    4.20
  -5   2  -1   77.53    4.33
   5  -2   1   78.59    4.10
   5  -2   1   77.18    4.36
   5  -2   1   81.91    4.15
   5  -2   1   78.36    4.32
   5  -2   1   83.75    4.23
   5  -2   1   83.37    4.37
  -6   2  -1    9.51    0.83
  -6   2  -1    9.50    0.63
  -6   2  -1    9.24    1.03
  -6   2  -1    9.45    1.01
  -6   2  -1   10.47    1.12
   6  -2   1    9.42    0.72
   6  -2   1    9.41    1.17
   6  -2   1    8.91    0.89
   6  -2   1   11.41    1.15
   6  -2   1    8.48    0.63
   6  -2   1   10.03    1.04
  -7   2  -1   40.78    2.74
  -7   2  -1   42.43    2.62
  -7   2  -1   40.55    2.58
  -7   2  -1   41.61    2.24
  -7   2  -1   41.84    2.44
   7  -2   1   44.24    2.81
   7  -2   1   45.47    2.56
   7  -2   1   42.17    2.70
   7  -2   1   42.42    2.25
  -8   2  -1    7.23    1.13
  -8   2  -1    7.31    0.89
   8  -2   1    6.59    0.64
   8  -2   1    8.08    1.13
   8  -2   1    6.97    1.27
  -9   2  -1    3.30    1.06
   9  -2   1    4.92    1.21
   9  -2   1    2.27    1.21
 -10   2  -1    3.77    1.14
  10  -2   1    6.99    1.47
  10  -2   1    7.70    1.77
 -11   2  -1    0.56    1.08
  11  -2   1    3.54    1.87
  11  -2   1    4.06    1.61
 -12   2  -1    1.95    1.23
  12  -2   1    0.83    2.11
  12  -2   1    0.92    1.78
  11   1  -1   -2.44    1.90
  11   1  -1    0.90    1.92
 -11  -1   1   -0.82    1.06
  10   1  -1   -1.74    1.70
  10   1  -1    0.02    1.54
 -10  -1   1   -0.46    0.94
   9   1  -1   16.96    1.90
   9   1  -1   12.13    1.89
  -9  -1   1   11.87    1.42
   8   1  -1   12.77    1.54
   8   1  -1   17.50    1.89
   8   1  -1   14.69    1.50
  -8  -1   1   14.50    1.51
   7   1  -1   13.99    1.29
   7   1  -1   13.24    1.41
   7   1  -1   13.61    1.53
  -7  -1   1   11.31    1.08
  -7  -1   1   11.82    1.33
  -7  -1   1   13.03    1.35
   6   1  -1   41.98    2.40
   6   1  -1   41.79    2.57
   6   1  -1   40.99    2.86
   6   1  -1   43.55    2.66
  -6  -1   1   42.00    2.51
  -6  -1   1   39.21    2.33
  -6  -1   1   42.57    2.89
  -6  -1   1   41.57    2.51
  -6  -1   1   40.05    2.41
   5   1  -1   82.51    4.39
   5   1  -1   71.31    4.35
   5   1  -1   80.83    4.66
   5   1  -1   81.93    4.35
   5   1  -1   82.56    4.26
  -5  -1   1   82.10    4.35
  -5  -1   1   82.41    4.23
  -5  -1   1   80.29    4.28
  -5  -1   1   81.85    4.35
  -5  -1   1   80.69    4.63
   4   1  -1  129.36    6.51
   4   1  -1  123.60    6.53
   4   1  -1  127.86    6.77
   4   1  -1  123.46    6.44
   4   1  -1  119.09    6.53
  -4  -1   1  129.50    6.52
  -4  -1   1  126.54    6.47
  -4  -1   1  123.58    6.43
  -4  -1   1  122.84    6.50
  -4  -1   1  133.19    6.77
   3   1  -1  237.24   11.94
   3   1  -1  241.73   12.16
   3   1  -1  229.50   11.90
   3   1  -1  225.32   11.96
   3   1  -1  233.26   11.95
  -3  -1   1  249.30   11.93
  -3  -1   1  233.09   11.89
  -3  -1   1  246.04   11.96
  -3  -1   1  231.62   11.94
  -3  -1   1  232.21   12.13
   2   1  -1  223.59   11.43
   2   1  -1  234.63   11.37
   2   1  -1  226.37   11.58
   2   1  -1  217.63   11.36
   2   1  -1  228.62   11.45
   2   1  -1  229.34   11.43
   2   1  -1  220.71   11.41
  -2  -1   1  238.31   11.44
  -2  -1   1  219.87   11.40
  -2  -1   1  236.38   11.58
  -2  -1   1  218.69   11.42
  -2  -1   1  226.19   11.42
   1   1  -1  263.54   13.63
   1   1  -1  274.59   13.75
   1   1  -1  273.77   13.62
  -1  -1   1  273.69   13.62
  -1  -1   1  270.07   13.63
  -1  -1   1  275.47   13.75
   0   1  -1    3.27    0.17
   0   1  -1    2.45    0.22
   0   1  -1    2.87    0.20
   0   1  -1    2.42    0.21
   0   1  -1    2.83    0.18
   0   1  -1    2.75    0.28
   0  -1   1    2.48    0.21
   0  -1   1    3.24    0.21
   0  -1   1    2.81    0.22
   0  -1   1    2.52    0.18
  -1   1  -1    0.39    0.11
  -1   1  -1    0.44    0.11
  -1   1  -1    0.42    0.13
  -1   1  -1    0.31    0.10
  -1   1  -1    0.29    0.07
  -1   1  -1    0.21    0.05
  -1   1  -1    0.38    0.12
   1  -1   1    0.40    0.08
   1  -1   1    0.38    0.11
   1  -1   1    0.34    0.10
   1  -1   1    0.34    0.11
   1  -1   1    0.33    0.06
  -2   1  -1  111.59    5.42
  -2   1  -1  103.99    5.37
  -2   1  -1  100.33    5.42
  -2   1  -1  103.50    5.37
  -2   1  -1  115.33    5.44
  -2   1  -1  107.86    5.47
   2  -1   1  104.97    5.38
   2  -1   1  102.44    5.43
   2  -1   1  110.62    5.43
   2  -1   1  103.93    5.46
   2  -1   1  105.97    5.37
  -3   1  -1  288.53   14.46
  -3   1  -1  285.04   14.54
  -3   1  -1  278.72   14.43
  -3   1  -1  268.26   14.39
  -3   1  -1  300.04   14.62
  -3   1  -1  305.12   14.53
   3  -1   1  286.92   14.40
   3  -1   1  275.42   14.53
   3  -1   1  301.90   14.55
   3  -1   1  290.08   14.68
   3  -1   1  294.41   14.47
   3  -1   1  280.13   14.43
  -4   1  -1   33.09    1.86
  -4   1  -1   35.00    1.95
  -4   1  -1   33.48    1.76
  -4   1  -1   33.13    1.77
  -4   1  -1   34.68    1.96
  -4   1  -1   36.38    2.09
   4  -1   1   32.26    1.94
   4  -1   1   33.20    1.77
   4  -1   1   34.51    1.90
   4  -1   1   37.65    2.02
   4  -1   1   32.94    1.79
  -5   1  -1  208.62   10.58
  -5   1  -1  223.08   10.98
  -5   1  -1  215.36   10.81
  -5   1  -1  220.07   10.69
  -5   1  -1  213.07   10.77
   5  -1   1  221.31   10.73
   5  -1   1  199.12   10.79
   5  -1   1  209.06   10.59
   5  -1   1  185.15   10.79
  -6   1  -1   22.32    1.30
  -6   1  -1   23.47    1.47
  -6   1  -1   24.96    1.63
  -6   1  -1   23.71    1.80
  -6   1  -1   20.67    1.58
   6  -1   1   23.16    1.81
   6  -1   1   23.80    1.59
   6  -1   1   22.71    1.31
  -7   1  -1    2.19    0.41
  -7   1  -1    1.65    0.84
  -7   1  -1    1.83    0.61
  -7   1  -1    2.08    0.73
  -7   1  -1    2.28    0.73
   7  -1   1    0.97    0.90
   7  -1   1    1.94    0.40
   7  -1   1    1.45    0.79
  -8   1  -1   13.85    1.46
   8  -1   1   14.49    1.47
   8  -1   1   11.37    1.58
  -9   1  -1    1.07    0.91
   9  -1   1    1.31    1.24
   9  -1   1    1.66    1.21
 -10   1  -1   -0.49    0.89
  10  -1   1   -0.01    1.39
  10  -1   1    0.93    1.57
 -11   1  -1    7.70    1.44
  11  -1   1   10.39    2.39
  11  -1   1   13.16    2.20
  11   0  -1   -0.31    1.79
  11   0  -1   -0.75    1.89
 -11   0   1    1.15    1.06
  10   0  -1   -1.53    1.46
  10   0  -1   -0.17    1.57
 -10   0   1    0.39    1.01
   9   0  -1   19.56    2.09
   9   0  -1   17.23    1.82
  -9   0   1   16.24    1.74
   8   0  -1    3.94    0.75
   8   0  -1    3.31    0.96
   8   0  -1    2.02    1.09
  -8   0   1    3.27    0.90
   7   0  -1   52.56    3.22
   7   0  -1   54.53    3.08
   7   0  -1   52.67    3.52
   7   0  -1   58.02    3.44
  -7   0   1   57.03    3.27
  -7   0   1   60.90    3.63
  -7   0   1   56.13    3.26
  -7   0   1   54.76    3.14
  -7   0   1   55.12    3.02
   6   0  -1    1.05    0.68
   6   0  -1    1.31    0.64
   6   0  -1    0.66    0.67
   6   0  -1    1.81    0.48
  -6   0   1    1.86    0.76
  -6   0   1    2.71    0.66
  -6   0   1    1.72    0.43
  -6   0   1    1.09    0.57
  -6   0   1    1.35    0.51
   5   0  -1  125.54    6.43
   5   0  -1  123.41    6.51
   5   0  -1  131.94    6.58
   5   0  -1  109.22    6.53
  -5   0   1  141.25    6.80
  -5   0   1  128.21    6.55
  -5   0   1  127.20    6.55
  -5   0   1  118.25    6.39
  -5   0   1  126.16    6.47
   4   0  -1    9.91    0.80
   4   0  -1   10.83    0.71
   4   0  -1   10.06    0.88
   4   0  -1    8.24    0.76
  -4   0   1    9.17    0.67
  -4   0   1    9.09    0.78
  -4   0   1   10.26    0.83
  -4   0   1   10.05    0.76
  -4   0   1   10.45    0.96
   3   0  -1   46.71    2.59
   3   0  -1   48.62    2.60
   3   0  -1   48.97    2.53
   3   0  -1   46.69    2.55
  -3   0   1   54.40    2.74
  -3   0   1   45.67    2.54
  -3   0   1   49.40    2.59
  -3   0   1   45.30    2.51
  -3   0   1   50.85    2.60
   1   0  -1    0.86    0.10
   1   0  -1    0.81    0.14
   1   0  -1    1.25    0.14
   1   0  -1    0.83    0.12
   1   0  -1    1.07    0.13
  -1   0   1    0.98    0.10
  -1   0   1    0.89    0.14
  -1   0   1    1.03    0.15
  -1   0   1    0.98    0.18
  -1   0   1    1.01    0.13
   0   0  -1    0.32    0.05
  -2   0  -1   18.98    1.04
  -2   0  -1   17.86    0.96
  -2   0  -1   18.77    1.16
  -2   0  -1   18.60    0.94
  -2   0  -1   17.92    0.99
  -2   0  -1   17.70    1.03
   2   0   1   16.60    1.02
   2   0   1   17.39    0.95
   2   0   1   17.84    0.96
   2   0   1   17.87    1.01
   2   0   1   17.04    1.11
   2   0   1   17.84    1.06
  -3   0  -1  127.64    6.45
  -3   0  -1  119.50    6.17
  -3   0  -1  126.36    6.30
  -3   0  -1  126.09    6.18
  -3   0  -1  123.02    6.23
  -3   0  -1  124.62    6.29
   3   0   1  114.30    6.17
   3   0   1  117.12    6.30
   3   0   1  116.82    6.18
   3   0   1  125.82    6.32
   3   0   1  125.79    6.26
   3   0   1  123.98    6.43
  -4   0  -1   91.99    4.89
  -4   0  -1   93.95    4.98
  -4   0  -1   97.25    4.97
  -4   0  -1  102.08    5.19
  -4   0  -1   93.79    4.82
   4   0   1   96.27    4.93
   4   0   1   93.24    4.99
   4   0   1   95.92    5.16
   4   0   1   94.78    5.01
   4   0   1   90.47    4.80
   4   0   1   94.16    4.82
  -5   0  -1    3.44    0.62
  -5   0  -1    3.16    0.52
  -5   0  -1    4.25    0.67
  -5   0  -1    4.32    0.46
  -5   0  -1    5.81    0.95
   5   0   1    4.73    0.67
   5   0   1    2.99    0.80
   5   0   1    4.39    0.80
   5   0   1    5.17    0.49
   5   0   1    3.35    0.62
  -6   0  -1   13.43    1.06
  -6   0  -1   11.43    0.91
  -6   0  -1   12.29    1.20
  -6   0  -1   13.61    1.53
  -6   0  -1   12.50    1.17
   6   0   1   13.65    1.43
   6   0   1   13.36    1.24
   6   0   1   12.67    0.93
   6   0   1   14.31    1.40
  -7   0  -1    1.76    0.77
  -7   0  -1    1.48    0.69
  -7   0  -1    0.45    0.92
  -7   0  -1    1.80    0.76
   7   0   1    0.55    0.85
   7   0   1    1.32    0.83
   7   0   1    0.91    0.92
   7   0   1    2.47    0.54
  -8   0  -1    1.76    0.89
   8   0   1    0.46    1.12
   8   0   1    1.06    1.05
  -9   0  -1    2.27    0.98
   9   0   1    2.69    1.50
   9   0   1    4.39    1.39
 -10   0  -1    1.30    1.13
  10   0   1    1.66    1.79
  10   0   1    1.00    1.61
 -11   0  -1    1.93    1.28
  11   0   1    0.75    1.84
  11   0   1    2.94    2.12
  12  -1  -1    0.81    2.15
  12  -1  -1    1.88    1.82
 -12   1   1    1.09    1.28
  11  -1  -1    1.12    1.51
  11  -1  -1    1.18    1.81
 -11   1   1    0.22    1.05
  10  -1  -1   -1.26    1.23
  10  -1  -1   -0.11    1.35
 -10   1   1    0.07    0.93
   9  -1  -1   28.08    2.30
   9  -1  -1   24.98    2.55
  -9   1   1   28.12    2.12
   8  -1  -1    3.55    1.10
   8  -1  -1    2.09    0.94
   8  -1  -1    3.64    0.64
  -8   1   1    2.93    0.86
   7  -1  -1   23.34    1.89
   7  -1  -1   20.08    1.70
   7  -1  -1   21.04    1.44
   7  -1  -1   23.44    1.88
  -7   1   1   22.79    1.53
  -7   1   1   22.61    1.66
  -7   1   1   24.17    1.70
  -7   1   1   22.09    1.39
  -7   1   1   24.44    1.90
   6  -1  -1   36.61    2.21
   6  -1  -1   30.89    2.17
   6  -1  -1   36.02    2.04
   6  -1  -1   34.50    2.36
   6  -1  -1   40.14    2.35
  -6   1   1   37.48    2.11
  -6   1   1   37.03    2.23
  -6   1   1   42.79    2.44
  -6   1   1   35.82    2.21
  -6   1   1   34.80    1.99
   5  -1  -1   28.84    1.83
   5  -1  -1   27.77    1.80
   5  -1  -1   25.73    1.71
   5  -1  -1   28.50    1.71
   5  -1  -1   28.31    1.60
  -5   1   1   29.17    1.74
  -5   1   1   28.92    1.65
  -5   1   1   32.23    1.90
  -5   1   1   25.54    1.55
  -5   1   1   28.88    1.75
   4  -1  -1   78.41    4.23
   4  -1  -1   91.08    4.42
   4  -1  -1   78.59    4.32
   4  -1  -1   86.90    4.36
   4  -1  -1   86.24    4.30
  -4   1   1   85.22    4.28
  -4   1   1   74.07    4.21
  -4   1   1   77.54    4.32
  -4   1   1   84.46    4.34
   3  -1  -1  509.67   26.51
  -3   1   1  545.68   26.53
   2  -1  -1  305.57   14.64
  -2   1   1  291.76   14.63
  -2   1   1  264.12   14.59
  -2   1   1  304.19   14.66
   0  -1  -1  351.42   17.89
   0   1   1  360.43   17.89
  -1  -1  -1  261.25   13.04
  -1  -1  -1  266.23   13.05
  -1  -1  -1  251.76   13.03
  -1  -1  -1  243.10   13.17
   1   1   1  263.67   13.06
   1   1   1  254.61   13.04
   1   1   1  264.96   13.18
   1   1   1  271.53   13.04
  -2  -1  -1  546.74   27.43
  -2  -1  -1  565.88   27.66
   2   1   1  544.75   27.50
   2   1   1  537.02   27.65
   2   1   1  544.97   27.43
  -3  -1  -1   40.35    2.28
  -3  -1  -1   42.59    2.25
  -3  -1  -1   44.33    2.34
  -3  -1  -1   42.82    2.23
  -3  -1  -1   40.25    2.32
  -3  -1  -1   43.23    2.57
   3   1   1   44.10    2.33
   3   1   1   42.27    2.23
   3   1   1   43.46    2.36
   3   1   1   41.49    2.55
   3   1   1   41.84    2.27
   3   1   1   44.28    2.39
  -4  -1  -1   17.03    1.46
  -4  -1  -1   16.21    0.97
  -4  -1  -1   16.77    1.15
  -4  -1  -1   15.98    1.17
  -4  -1  -1   17.70    1.11
  -4  -1  -1   16.33    1.03
   4   1   1   16.53    1.16
   4   1   1   16.70    1.24
   4   1   1   16.86    1.07
   4   1   1   15.79    1.30
   4   1   1   14.60    1.41
   4   1   1   15.57    0.96
  -5  -1  -1   86.59    4.68
  -5  -1  -1   95.38    4.86
  -5  -1  -1   88.11    4.83
  -5  -1  -1   82.90    4.73
  -5  -1  -1   93.50    5.18
  -5  -1  -1   92.86    4.63
   5   1   1   92.25    4.86
   5   1   1   97.55    4.96
   5   1   1   89.40    4.71
   5   1   1   88.68    5.16
  -6  -1  -1    4.69    0.85
  -6  -1  -1    2.47    0.67
  -6  -1  -1    3.25    0.65
  -6  -1  -1    2.86    1.03
  -6  -1  -1    3.59    0.55
   6   1   1    3.11    0.82
   6   1   1    4.09    1.00
   6   1   1    4.21    0.63
   6   1   1    2.07    0.99
  -7  -1  -1   13.73    1.41
   7   1   1   10.64    1.35
   7   1   1   13.78    1.22
   7   1   1   18.41    1.76
  -8  -1  -1   10.55    1.29
   8   1   1   11.72    1.71
   8   1   1   10.27    1.58
  -9  -1  -1   -1.09    0.83
   9   1   1    0.44    1.53
   9   1   1    1.05    1.39
 -10  -1  -1    1.64    1.12
  10   1   1   -0.34    1.82
  10   1   1    1.10    1.77
  12  -2  -1    2.47    1.84
  12  -2  -1    0.14    1.98
 -12   2   1    0.05    1.16
  11  -2  -1    0.72    1.44
  11  -2  -1   -0.50    1.55
 -11   2   1    0.95    1.03
  10  -2  -1    0.83    1.13
  10  -2  -1   -0.67    1.21
 -10   2   1    0.53    0.98
   9  -2  -1   71.89    4.25
   9  -2  -1   71.12    4.08
  -9   2   1   63.64    4.04
   8  -2  -1   -0.62    0.78
   8  -2  -1   -0.44    0.85
   8  -2  -1   -0.17    0.73
   8  -2  -1    0.30    0.47
  -8   2   1    0.46    0.72
   7  -2  -1    2.24    0.67
   7  -2  -1    2.92    0.83
   7  -2  -1    1.65    0.64
   7  -2  -1    1.58    0.46
  -7   2   1    1.62    0.66
  -7   2   1    2.70    0.68
  -7   2   1    1.70    0.42
  -7   2   1    1.52    0.71
  -7   2   1    1.60    0.52
   6  -2  -1  129.57    6.81
   6  -2  -1  126.80    6.61
   6  -2  -1  114.55    6.74
   6  -2  -1  136.88    6.83
   6  -2  -1  128.76    6.70
  -6   2   1  125.55    6.77
  -6   2   1  121.33    6.58
  -6   2   1  142.99    6.86
  -6   2   1  135.38    6.78
  -6   2   1  128.75    6.67
   5  -2  -1  286.12   14.28
   5  -2  -1  278.05   14.21
   5  -2  -1  256.29   14.31
   5  -2  -1  300.63   14.37
   5  -2  -1  292.53   14.35
  -5   2   1  270.87   14.32
  -5   2   1  284.84   14.26
  -5   2   1  298.42   14.16
  -5   2   1  266.15   14.19
  -5   2   1  288.11   14.34
  -5   2   1  277.58   14.14
   4  -2  -1   37.19    2.07
   4  -2  -1   35.43    1.98
   4  -2  -1   38.33    2.00
   4  -2  -1   33.93    2.01
   4  -2  -1   34.74    1.94
  -4   2   1   39.38    2.02
  -4   2   1   36.17    1.97
  -4   2   1   39.75    1.92
  -4   2   1   35.55    2.03
  -4   2   1   33.18    2.01
  -4   2   1   33.87    1.89
  -4   2   1   36.63    2.05
  -4   2   1   33.77    1.93
   3  -2  -1   97.02    5.07
   3  -2  -1  100.69    5.12
   3  -2  -1   99.26    5.04
   3  -2  -1  105.67    5.04
   3  -2  -1   98.68    5.07
  -3   2   1   95.67    5.06
  -3   2   1   96.15    5.04
  -3   2   1   99.65    5.08
  -3   2   1   95.27    5.10
  -3   2   1  102.98    5.13
  -3   2   1   96.67    5.10
  -3   2   1  102.41    5.04
   1  -2  -1  203.04   10.28
   1  -2  -1  200.54   10.24
   1  -2  -1  202.25   10.26
  -1   2   1  207.86   10.27
  -1   2   1  209.31   10.28
  -1   2   1  203.89   10.27
  -1   2   1  198.41   10.26
   0  -2  -1   19.08    1.09
   0  -2  -1   19.26    1.04
   0  -2  -1   19.13    1.06
   0  -2  -1   18.35    1.18
   0  -2  -1   16.37    1.07
   0  -2  -1   19.62    1.04
   0   2   1   18.84    1.08
   0   2   1   20.92    1.08
   0   2   1   19.96    1.20
   0   2   1   20.15    1.05
   0   2   1   20.14    1.04
   0   2   1   18.09    1.08
  -2  -2  -1    0.87    0.29
  -2  -2  -1    0.61    0.29
  -2  -2  -1    0.15    0.27
  -2  -2  -1    0.06    0.26
  -2  -2  -1    0.26    0.46
  -2  -2  -1    0.19    0.26
   2   2   1    0.12    0.26
   2   2   1   -0.61    0.31
   2   2   1    0.34    0.38
   2   2   1    0.30    0.25
   2   2   1    0.72    0.46
   2   2   1    0.23    0.33
  -3  -2  -1  193.16   10.04
  -3  -2  -1  206.52   10.39
  -3  -2  -1  187.37   10.01
  -3  -2  -1  206.74   10.09
  -3  -2  -1  191.26   10.05
  -3  -2  -1  206.02   10.00
   3   2   1  206.41   10.05
   3   2   1  198.47   10.11
   3   2   1  189.44   10.11
   3   2   1  192.28   10.00
   3   2   1  201.61   10.09
   3   2   1  193.53   10.37
  -4  -2  -1    0.69    0.40
  -4  -2  -1    1.19    0.37
  -4  -2  -1    1.14    0.45
  -4  -2  -1    0.85    0.76
  -4  -2  -1    1.99    0.50
  -4  -2  -1    0.87    0.40
   4   2   1    1.41    0.49
   4   2   1    0.66    0.60
   4   2   1    1.56    0.67
   4   2   1    0.82    0.31
   4   2   1    1.77    0.56
   4   2   1    1.16    0.76
  -5  -2  -1   -0.74    0.72
  -5  -2  -1    0.22    0.40
  -5  -2  -1   -0.35    0.51
  -5  -2  -1   -0.26    0.42
  -5  -2  -1    0.75    0.51
  -5  -2  -1   -0.07    0.43
   5   2   1    0.45    0.71
   5   2   1   -0.65    0.51
   5   2   1    0.20    0.30
   5   2   1   -0.15    0.74
   5   2   1   -0.48    0.79
  -6  -2  -1   36.05    2.21
  -6  -2  -1   28.40    1.97
  -6  -2  -1   32.35    2.66
  -6  -2  -1   32.34    2.14
   6   2   1   36.73    2.54
   6   2   1   36.74    2.13
   6   2   1   32.60    2.26
   6   2   1   35.12    2.71
  -7  -2  -1    0.06    0.71
   7   2   1    1.13    0.73
   7   2   1    0.26    1.08
   7   2   1   -0.26    1.17
  -8  -2  -1    0.65    0.92
   8   2   1    2.36    1.33
   8   2   1   -0.78    1.37
  -9  -2  -1    0.06    0.96
   9   2   1    0.26    1.65
   9   2   1    3.24    1.62
 -10  -2  -1   -0.11    1.09
  10   2   1    1.07    1.89
  10   2   1    0.52    1.97
  12  -3  -1    0.67    1.91
  12  -3  -1   -0.11    1.56
 -12   3   1   -0.18    1.12
  11  -3  -1    0.60    1.48
  11  -3  -1    1.12    1.31
 -11   3   1    0.99    1.06
  10  -3  -1   -0.66    1.14
  10  -3  -1    0.03    1.06
 -10   3   1    1.19    1.01
   9  -3  -1   17.99    1.50
   9  -3  -1   20.29    1.79
   9  -3  -1   17.44    1.96
  -9   3   1   18.66    1.74
   8  -3  -1   12.85    1.32
   8  -3  -1   14.97    1.32
   8  -3  -1   10.74    1.00
   8  -3  -1   11.62    1.32
  -8   3   1   13.39    0.98
  -8   3   1   12.39    1.33
  -8   3   1   13.14    1.39
  -8   3   1   12.83    1.12
   7  -3  -1   53.84    3.17
   7  -3  -1   52.65    3.03
   7  -3  -1   51.79    2.85
   7  -3  -1   53.43    2.98
  -7   3   1   56.83    3.10
  -7   3   1   50.17    2.74
  -7   3   1   58.46    3.11
  -7   3   1   51.56    2.92
  -7   3   1   51.96    3.07
  -7   3   1   48.75    2.82
   6  -3  -1   29.30    1.79
   6  -3  -1   28.55    1.68
   6  -3  -1   30.08    1.78
   6  -3  -1   31.21    1.96
  -6   3   1   29.02    1.65
  -6   3   1   29.89    1.87
  -6   3   1   29.86    1.74
  -6   3   1   27.32    1.83
  -6   3   1   28.96    1.62
  -6   3   1   25.99    1.65
  -6   3   1   34.37    1.84
  -6   3   1   27.56    1.87
   5  -3  -1   26.92    1.62
   5  -3  -1   30.08    1.83
   5  -3  -1   27.27    1.63
   5  -3  -1   28.08    1.68
  -5   3   1   28.07    1.68
  -5   3   1   32.50    1.66
  -5   3   1   27.39    1.76
  -5   3   1   29.07    1.75
  -5   3   1   29.12    1.64
  -5   3   1   30.27    1.67
  -5   3   1   28.84    1.80
  -5   3   1   29.20    1.62
   4  -3  -1  313.94   15.55
   4  -3  -1  303.21   15.47
   4  -3  -1  303.58   15.48
   4  -3  -1  302.93   15.39
  -4   3   1  309.55   15.53
  -4   3   1  307.92   15.49
  -4   3   1  304.36   15.55
  -4   3   1  307.24   15.39
  -4   3   1  306.37   15.46
  -4   3   1  312.54   15.55
  -4   3   1  307.04   15.49
   3  -3  -1   17.14    1.06
   3  -3  -1   18.38    1.05
   3  -3  -1   17.31    1.10
   3  -3  -1   17.96    1.09
  -3   3   1   17.11    1.05
  -3   3   1   20.20    1.08
  -3   3   1   18.94    1.15
  -3   3   1   17.35    1.08
  -3   3   1   17.50    1.08
  -3   3   1   18.55    1.14
   2  -3  -1    5.69    0.53
   2  -3  -1    4.43    0.46
   2  -3  -1    4.80    0.46
   2  -3  -1    5.08    0.43
  -2   3   1    6.01    0.45
  -2   3   1    5.66    0.43
  -2   3   1    5.19    0.42
  -2   3   1    5.52    0.49
  -2   3   1    6.22    0.47
  -2   3   1    5.31    0.53
  -2   3   1    4.80    0.54
  -2   3   1    5.34    0.52
  -2   3   1    4.63    0.48
   1  -3  -1  688.08   35.30
  -1   3   1  708.78   35.26
  -1   3   1  713.14   35.32
   0  -3  -1   50.56    2.60
   0  -3  -1   49.04    2.67
   0  -3  -1   46.26    2.79
   0  -3  -1   50.67    2.65
   0  -3  -1   50.94    2.68
   0   3   1   52.10    2.65
   0   3   1   46.67    2.81
   0   3   1   50.48    2.67
   0   3   1   53.29    2.61
   0   3   1   48.75    2.62
   0   3   1   51.57    2.68
  -1  -3  -1   92.83    4.85
  -1  -3  -1   93.54    5.06
  -1  -3  -1   95.81    4.82
  -1  -3  -1   94.97    4.84
  -1  -3  -1   94.86    4.84
  -1  -3  -1   94.26    4.79
   1   3   1   86.59    5.07
   1   3   1   95.60    4.82
   1   3   1   89.37    4.83
   1   3   1   96.19    4.85
   1   3   1   93.14    4.84
   1   3   1   94.45    4.86
  -2  -3  -1  374.98   18.77
  -2  -3  -1  376.18   18.45
  -2  -3  -1  347.02   18.46
  -2  -3  -1  371.42   18.44
  -2  -3  -1  354.27   18.46
  -2  -3  -1  375.34   18.47
   2   3   1  342.63   18.50
   2   3   1  344.61   18.46
   2   3   1  377.02   18.50
   2   3   1  388.78   18.51
   2   3   1  367.47   18.81
   2   3   1  378.10   18.48
  -3  -3  -1    3.67    0.57
  -3  -3  -1    2.11    0.46
  -3  -3  -1    3.41    0.52
  -3  -3  -1    3.18    0.95
  -3  -3  -1    3.20    0.52
  -3  -3  -1    3.11    0.49
   3   3   1    3.54    0.59
   3   3   1    3.17    0.89
   3   3   1    3.30    0.70
   3   3   1    3.78    0.49
   3   3   1    3.67    0.68
   3   3   1    2.46    0.63
  -4  -3  -1    6.00    0.76
  -4  -3  -1    5.40    0.72
  -4  -3  -1    6.92    1.22
  -4  -3  -1    6.05    0.74
  -4  -3  -1    7.95    0.88
  -4  -3  -1    7.98    0.76
   4   3   1    8.62    0.94
   4   3   1    6.82    0.68
   4   3   1    9.01    1.39
   4   3   1    7.72    0.98
   4   3   1    6.88    1.01
  -5  -3  -1   24.63    1.65
  -5  -3  -1   24.54    1.50
  -5  -3  -1   25.41    1.71
  -5  -3  -1   19.50    1.52
  -5  -3  -1   26.53    2.27
   5   3   1   25.37    1.96
   5   3   1   21.40    1.40
   5   3   1   19.58    1.76
   5   3   1   22.69    1.75
   5   3   1   23.36    2.19
  -6  -3  -1    1.28    0.66
  -6  -3  -1    0.31    0.73
   6   3   1    0.11    0.96
   6   3   1   -0.49    1.03
   6   3   1   -0.09    0.79
  -7  -3  -1    2.38    1.00
   7   3   1    2.91    0.95
   7   3   1    2.78    1.32
   7   3   1    3.37    1.36
  -8  -3  -1    1.86    1.10
   8   3   1    3.90    1.62
   8   3   1    2.15    1.59
  -9  -3  -1   -0.59    1.11
   9   3   1    0.78    1.73
   9   3   1   -0.09    1.75
  12  -4  -1    0.65    1.50
  12  -4  -1    1.28    1.90
 -12   4   1    0.77    1.21
  11  -4  -1   11.75    1.99
  11  -4  -1   14.65    1.75
 -11   4   1   11.33    1.73
  10  -4  -1    1.47    1.24
  10  -4  -1    2.87    1.04
 -10   4   1    2.07    1.02
   9  -4  -1   82.77    4.54
   9  -4  -1   89.24    4.80
   9  -4  -1   90.61    5.05
  -9   4   1   81.62    4.88
   8  -4  -1   14.51    1.50
   8  -4  -1   12.85    1.18
   8  -4  -1    9.72    0.92
   8  -4  -1   11.07    1.07
  -8   4   1   10.56    0.89
  -8   4   1   11.78    1.21
  -8   4   1   13.71    1.40
  -8   4   1    9.62    0.91
  -8   4   1   10.62    1.07
   7  -4  -1    7.97    0.87
   7  -4  -1    8.06    0.74
   7  -4  -1    7.91    0.76
   7  -4  -1    6.95    1.01
  -7   4   1    7.46    0.95
  -7   4   1    7.09    0.79
  -7   4   1    9.11    0.80
  -7   4   1    7.60    1.02
  -7   4   1    8.15    0.85
  -7   4   1    6.89    0.74
  -7   4   1    7.46    0.75
   6  -4  -1   39.81    2.15
   6  -4  -1   38.75    2.21
   6  -4  -1   38.52    2.45
   6  -4  -1   41.28    2.28
  -6   4   1   40.70    2.40
  -6   4   1   41.14    2.26
  -6   4   1   38.25    2.39
  -6   4   1   38.51    2.22
  -6   4   1   40.62    2.35
  -6   4   1   41.56    2.17
  -6   4   1   40.75    2.22
  -6   4   1   38.28    2.27
   5  -4  -1  235.33   11.99
   5  -4  -1  240.72   12.10
   5  -4  -1  225.72   11.99
  -5   4   1  265.02   12.05
  -5   4   1  232.41   12.06
  -5   4   1  226.36   12.01
  -5   4   1  234.48   12.02
  -5   4   1  237.41   12.11
  -5   4   1  233.49   12.09
  -5   4   1  236.46   12.00
   4  -4  -1   19.45    1.27
   4  -4  -1   19.98    1.19
   4  -4  -1   18.48    1.17
  -4   4   1   18.33    1.20
  -4   4   1   18.82    1.18
  -4   4   1   18.20    1.21
  -4   4   1   20.45    1.30
  -4   4   1   19.67    1.24
  -4   4   1   19.81    1.23
  -4   4   1   19.46    1.20
  -4   4   1   18.65    1.31
   3  -4  -1  333.42   16.47
   3  -4  -1  313.45   16.47
  -3   4   1  328.71   16.47
  -3   4   1  341.77   16.46
  -3   4   1  320.42   16.45
  -3   4   1  306.66   16.42
  -3   4   1  335.06   16.35
  -3   4   1  329.80   16.48
  -3   4   1  328.72   16.48
  -3   4   1  324.77   16.46
   2  -4  -1  454.57   22.69
   2  -4  -1  438.52   22.69
  -2   4   1  452.56   22.65
  -2   4   1  459.54   22.70
  -2   4   1  445.50   22.67
  -2   4   1  441.32   22.63
  -2   4   1  459.39   22.70
  -2   4   1  455.95   22.70
   1  -4  -1    5.52    0.54
   1  -4  -1    5.69    0.55
   1  -4  -1    4.90    0.67
   1  -4  -1    5.73    0.54
   1  -4  -1    4.75    0.57
   1  -4  -1    5.16    0.61
  -1   4   1    5.64    0.48
  -1   4   1    6.02    0.72
  -1   4   1    4.99    0.49
  -1   4   1    5.86    0.61
  -1   4   1    6.44    0.65
  -1   4   1    5.71    0.59
   0  -4  -1    2.06    0.40
   0  -4  -1    1.42    0.46
   0  -4  -1    1.73    0.37
   0  -4  -1    2.83    0.33
   0  -4  -1    2.06    0.42
   0  -4  -1    2.10    0.61
   0   4   1    2.02    0.39
   0   4   1    2.57    0.63
   0   4   1    2.19    0.35
   0   4   1    2.10    0.52
   0   4   1    2.57    0.45
   0   4   1    2.10    0.43
  -1  -4  -1  185.79    9.34
  -1  -4  -1  186.34    9.26
  -1  -4  -1  174.12    9.34
  -1  -4  -1  187.30    9.31
  -1  -4  -1  167.28    9.57
  -1  -4  -1  179.20    9.32
   1   4   1  169.95    9.62
   1   4   1  171.66    9.33
   1   4   1  199.50    9.37
   1   4   1  178.98    9.35
   1   4   1  190.29    9.29
   1   4   1  202.07    9.40
  -2  -4  -1    1.79    0.39
  -2  -4  -1    0.92    0.41
  -2  -4  -1    1.50    0.47
  -2  -4  -1    0.60    0.46
  -2  -4  -1    1.89    0.54
  -2  -4  -1    0.22    0.77
   2   4   1    1.84    0.53
   2   4   1    1.18    0.61
   2   4   1    2.03    0.83
   2   4   1    2.18    0.69
   2   4   1    1.33    0.45
   2   4   1    1.00    0.44
  -3  -4  -1   48.47    2.92
  -3  -4  -1   48.38    2.88
  -3  -4  -1   51.99    3.39
  -3  -4  -1   55.72    2.93
  -3  -4  -1   55.71    2.94
  -3  -4  -1   50.96    2.86
   3   4   1   55.00    3.06
   3   4   1   53.05    3.00
   3   4   1   51.70    2.90
   3   4   1   53.41    3.45
   3   4   1   53.74    3.08
  -4  -4  -1    3.14    0.61
  -4  -4  -1    6.78    1.36
  -4  -4  -1    3.78    0.72
  -4  -4  -1    3.92    0.73
  -4  -4  -1    1.96    0.63
   4   4   1    3.58    0.91
   4   4   1    2.40    1.05
   4   4   1    3.96    0.95
   4   4   1    3.05    0.56
   4   4   1    1.98    0.98
  -5  -4  -1    0.55    0.57
  -5  -4  -1    1.66    0.80
  -5  -4  -1    0.05    0.58
  -5  -4  -1    0.86    1.31
   5   4   1    0.16    0.95
   5   4   1    0.53    0.95
   5   4   1   -0.82    0.83
   5   4   1   -0.72    0.88
  -6  -4  -1    9.06    1.19
   6   4   1    7.00    1.21
   6   4   1    3.58    1.38
   6   4   1    6.80    1.37
  -7  -4  -1    0.67    0.99
   7   4   1    0.85    1.67
   7   4   1    0.29    1.34
   7   4   1    0.17    1.37
  -8  -4  -1   -0.08    1.10
   8   4   1   -1.42    1.64
   8   4   1   -0.77    1.57
  -9  -4  -1   -1.04    1.19
   9   4   1   -0.01    1.88
  12  -5  -1    3.57    2.00
  12  -5  -1    2.44    1.39
 -12   5   1    1.45    1.33
  11  -5  -1    8.64    1.43
  11  -5  -1    9.35    1.94
 -11   5   1    8.07    1.47
  10  -5  -1    1.75    0.91
  10  -5  -1    0.75    1.27
 -10   5   1    1.32    1.01
   9  -5  -1    2.77    0.61
   9  -5  -1    2.48    1.14
   9  -5  -1    2.96    0.84
   9  -5  -1    1.98    0.57
  -9   5   1    0.91    0.64
  -9   5   1    2.27    0.97
   8  -5  -1   12.19    0.99
   8  -5  -1   15.37    1.56
   8  -5  -1   11.13    1.11
  -8   5   1   10.33    1.07
  -8   5   1   11.55    1.14
  -8   5   1   10.67    0.90
  -8   5   1   11.46    1.04
  -8   5   1   13.19    1.35
   7  -5  -1    8.70    0.87
   7  -5  -1    7.53    1.04
   7  -5  -1    5.73    0.67
  -7   5   1    5.19    0.87
  -7   5   1    6.52    0.80
  -7   5   1    5.53    0.93
  -7   5   1    9.18    0.84
  -7   5   1    6.03    0.72
  -7   5   1    7.65    0.86
   6  -5  -1    0.73    0.64
   6  -5  -1    0.17    0.43
  -6   5   1    0.94    0.43
  -6   5   1    0.19    0.47
  -6   5   1   -0.34    0.44
  -6   5   1    0.35    0.54
  -6   5   1    0.33    0.47
  -6   5   1    0.78    0.53
  -6   5   1    0.47    0.40
  -6   5   1    0.21    0.55
   5  -5  -1    9.08    1.00
  -5   5   1   12.23    1.09
  -5   5   1    9.51    1.12
  -5   5   1   10.62    0.98
  -5   5   1    9.94    0.90
  -5   5   1   10.63    1.05
  -5   5   1   11.78    0.97
  -5   5   1   11.07    0.85
  -5   5   1   10.73    0.88
  -5   5   1   10.25    0.90
   4  -5  -1  332.77   17.30
  -4   5   1  350.17   17.25
  -4   5   1  333.95   17.24
  -4   5   1  356.95   17.26
  -4   5   1  339.73   17.21
  -4   5   1  324.26   17.25
  -4   5   1  337.87   17.27
  -4   5   1  368.80   17.32
  -4   5   1  319.23   17.21
  -4   5   1  350.12   17.28
   3  -5  -1   79.19    4.36
   3  -5  -1   90.31    4.46
   3  -5  -1   84.07    4.44
  -3   5   1   86.23    4.42
  -3   5   1   82.49    4.37
  -3   5   1   83.85    4.40
  -3   5   1   85.75    4.41
  -3   5   1   82.32    4.45
  -3   5   1   84.70    4.45
  -3   5   1   77.05    4.34
  -3   5   1   89.55    4.39
  -3   5   1   82.45    4.36
   2  -5  -1    0.58    0.51
   2  -5  -1    0.81    0.41
   2  -5  -1    1.62    0.50
   2  -5  -1    1.50    0.41
  -2   5   1    1.07    0.33
  -2   5   1    1.36    0.38
  -2   5   1    1.12    0.46
  -2   5   1    1.41    0.50
  -2   5   1    0.14    0.44
  -2   5   1    0.81    0.48
  -2   5   1    1.02    0.33
   1  -5  -1  397.13   19.72
   1  -5  -1  373.02   19.84
   1  -5  -1  392.60   19.83
   1  -5  -1  390.77   19.80
   1  -5  -1  399.50   19.80
   1  -5  -1  409.74   19.99
  -1   5   1  405.92   19.83
  -1   5   1  399.20   19.70
  -1   5   1  373.76   19.76
  -1   5   1  390.27   19.77
  -1   5   1  395.60   20.01
  -1   5   1  384.40   19.85
   0  -5  -1  102.24    5.29
   0  -5  -1  105.02    5.23
   0  -5  -1   92.48    5.48
   0  -5  -1   99.84    5.24
   0  -5  -1  100.72    5.14
   0  -5  -1   98.76    5.29
   0   5   1  106.72    5.25
   0   5   1   94.47    5.21
   0   5   1   99.86    5.30
   0   5   1   97.47    5.54
   0   5   1   97.81    5.29
   0   5   1  106.25    5.16
  -1  -5  -1   67.66    3.71
  -1  -5  -1   60.33    3.72
  -1  -5  -1   71.14    3.70
  -1  -5  -1   70.31    3.60
  -1  -5  -1   72.27    4.14
  -1  -5  -1   69.46    3.75
   1   5   1   67.92    4.14
   1   5   1   75.95    3.85
   1   5   1   74.35    3.79
   1   5   1   67.55    3.66
   1   5   1   64.12    3.74
  -2  -5  -1    5.57    0.81
  -2  -5  -1    6.96    0.69
  -2  -5  -1    8.38    0.93
  -2  -5  -1    7.38    0.81
  -2  -5  -1    6.02    0.77
  -2  -5  -1    7.99    1.34
   2   5   1    6.97    0.82
   2   5   1    6.99    0.82
   2   5   1    5.60    1.14
   2   5   1    8.04    1.04
   2   5   1    8.03    1.03
  -3  -5  -1    4.62    0.78
  -3  -5  -1    3.74    0.57
  -3  -5  -1    2.56    0.68
  -3  -5  -1    5.62    1.34
  -3  -5  -1    5.90    0.87
   3   5   1    4.52    0.70
   3   5   1    5.26    0.87
   3   5   1    3.83    1.19
   3   5   1    3.47    0.97
   3   5   1    4.09    1.03
  -4  -5  -1    2.33    1.34
  -4  -5  -1    5.43    0.91
   4   5   1    3.96    1.08
   4   5   1    3.32    0.93
   4   5   1    3.83    1.20
   4   5   1    3.35    0.96
   4   5   1    2.71    1.16
  -5  -5  -1    0.19    0.83
   5   5   1   -0.29    0.99
   5   5   1    0.89    1.23
   5   5   1    1.59    1.07
   5   5   1    0.75    0.89
  -6  -5  -1    3.57    1.06
   6   5   1    0.19    1.31
   6   5   1    1.07    1.16
   6   5   1    2.06    1.44
  -7  -5  -1    1.63    1.13
   7   5   1   -0.98    1.48
  -8  -5  -1   -0.85    1.15
   8   5   1    0.61    1.68
  12  -6  -1    0.01    1.97
  12  -6  -1    0.83    1.28
 -12   6   1   -1.22    1.20
  11  -6  -1   10.65    2.07
  11  -6  -1   13.84    1.55
 -11   6   1    7.99    1.53
  10  -6  -1    2.14    1.39
  10  -6  -1    1.68    0.89
 -10   6   1    1.15    1.09
   9  -6  -1   35.79    2.77
   9  -6  -1   29.89    2.21
  -9   6   1   35.24    2.18
  -9   6   1   32.60    2.51
   8  -6  -1    0.04    0.60
   8  -6  -1    0.20    0.94
  -8   6   1    0.48    0.64
  -8   6   1    0.77    0.58
  -8   6   1   -1.08    0.81
  -8   6   1   -0.06    0.67
   7  -6  -1   20.31    1.82
   7  -6  -1   20.70    1.48
  -7   6   1   20.17    1.68
  -7   6   1   22.85    1.75
  -7   6   1   22.37    1.58
  -7   6   1   20.55    1.50
  -7   6   1   24.59    1.69
  -7   6   1   22.23    1.55
  -7   6   1   21.04    1.49
   6  -6  -1   19.24    1.56
  -6   6   1   20.02    1.43
  -6   6   1   19.23    1.62
  -6   6   1   18.68    1.37
  -6   6   1   18.29    1.38
  -6   6   1   17.06    1.33
  -6   6   1   21.09    1.61
  -6   6   1   18.34    1.47
  -6   6   1   21.39    1.44
   5  -6  -1   24.04    1.77
  -5   6   1   26.51    1.65
  -5   6   1   29.23    1.72
  -5   6   1   24.13    1.58
  -5   6   1   22.87    1.70
  -5   6   1   27.06    1.62
  -5   6   1   28.87    1.85
  -5   6   1   24.19    1.69
  -5   6   1   27.90    1.79
  -5   6   1   27.17    1.75
   4  -6  -1   -0.15    0.52
   4  -6  -1    0.46    0.30
  -4   6   1    0.54    0.52
  -4   6   1    0.62    0.51
  -4   6   1   -0.09    0.33
  -4   6   1   -0.05    0.40
  -4   6   1    0.18    0.43
  -4   6   1    0.89    0.64
  -4   6   1   -0.09    0.46
  -4   6   1    0.30    0.48
  -4   6   1   -0.05    0.38
  -4   6   1   -0.08    0.26
   3  -6  -1   95.91    5.11
   3  -6  -1   95.82    5.17
   3  -6  -1   98.22    5.18
   3  -6  -1   95.22    5.14
  -3   6   1  103.74    5.18
  -3   6   1   97.68    5.03
  -3   6   1  102.27    5.16
  -3   6   1  100.39    5.20
  -3   6   1   89.14    5.04
  -3   6   1   96.12    5.19
  -3   6   1   96.20    5.06
  -3   6   1   99.73    5.10
   2  -6  -1   37.59    2.09
   2  -6  -1   35.42    2.03
   2  -6  -1   29.55    2.16
   2  -6  -1   36.80    2.16
  -2   6   1   33.25    2.10
  -2   6   1   37.17    2.01
  -2   6   1   35.20    1.89
  -2   6   1   31.93    2.19
  -2   6   1   38.05    2.15
  -2   6   1   31.16    1.94
  -2   6   1   33.20    2.10
   1  -6  -1   44.14    2.92
   1  -6  -1   47.64    2.70
   1  -6  -1   46.35    2.75
   1  -6  -1   49.19    2.57
   1  -6  -1   48.75    2.78
   1  -6  -1   47.40    2.67
  -1   6   1   43.73    2.62
  -1   6   1   52.46    2.70
  -1   6   1   47.88    2.54
  -1   6   1   45.94    2.76
  -1   6   1   48.66    2.77
  -1   6   1   48.75    2.97
   0  -6  -1    7.41    0.83
   0  -6  -1    8.31    0.84
   0  -6  -1    6.14    0.69
   0  -6  -1    6.06    0.89
   0  -6  -1    7.73    1.27
   0  -6  -1    6.92    0.86
   0   6   1    5.46    0.79
   0   6   1    6.56    1.19
   0   6   1    6.45    0.73
   0   6   1    5.53    0.92
   0   6   1    6.34    0.84
   0   6   1    6.15    0.77
  -1  -6  -1    4.73    1.19
  -1  -6  -1    4.44    0.71
  -1  -6  -1    3.84    0.49
  -1  -6  -1    2.69    0.68
  -1  -6  -1    5.32    0.89
  -1  -6  -1    3.42    0.68
   1   6   1    3.63    0.65
   1   6   1    4.52    0.74
   1   6   1    3.33    0.88
   1   6   1    4.03    0.97
   1   6   1    3.96    1.15
  -2  -6  -1    3.67    0.70
  -2  -6  -1    3.08    1.27
  -2  -6  -1    4.22    0.90
   2   6   1    2.32    0.67
   2   6   1    2.42    0.98
   2   6   1    2.26    1.16
   2   6   1    4.22    0.77
   2   6   1    2.22    1.02
  -3  -6  -1    4.17    1.40
  -3  -6  -1    5.49    0.90
   3   6   1    5.36    0.86
   3   6   1    4.23    1.16
   3   6   1    7.10    1.11
   3   6   1    4.64    0.92
   3   6   1    2.69    1.21
   3   6   1    4.72    1.26
  -4  -6  -1    2.12    0.88
  -4  -6  -1    1.62    1.44
   4   6   1    0.67    1.00
   4   6   1    1.74    1.17
   4   6   1    1.18    1.39
   4   6   1    1.06    1.12
  -5  -6  -1   -1.11    0.94
   5   6   1   -0.72    1.18
   5   6   1   -0.16    1.18
  -6  -6  -1   -0.73    1.07
   6   6   1   -0.14    1.57
   6   6   1    0.32    1.35
  -7  -6  -1   -0.03    1.17
   7   6   1    1.27    1.63
  12  -7  -1   -2.56    1.80
 -12   7   1   -0.20    1.38
  11  -7  -1    6.38    1.22
  11  -7  -1    6.28    1.81
 -11   7   1    6.73    1.54
  10  -7  -1    0.23    0.84
  10  -7  -1    0.67    1.31
 -10   7   1    1.04    1.16
   9  -7  -1    9.19    1.52
   9  -7  -1    6.44    0.99
  -9   7   1    6.89    1.13
  -9   7   1    5.86    1.37
  -9   7   1    7.06    1.02
  -8   7   1   13.10    1.30
  -8   7   1   13.65    1.52
  -8   7   1   16.58    1.70
  -8   7   1   15.51    1.45
  -8   7   1   14.70    1.42
  -8   7   1   13.89    1.44
  -7   7   1    0.72    0.70
  -7   7   1    2.02    0.64
  -7   7   1    0.57    0.69
  -7   7   1    0.92    0.81
  -7   7   1    0.43    0.66
  -7   7   1    0.04    0.56
  -7   7   1    0.22    0.58
  -7   7   1    0.65    0.83
  -7   7   1    0.08    0.83
   6  -7  -1    7.63    1.09
  -6   7   1    8.44    0.85
  -6   7   1    6.97    1.10
  -6   7   1    8.12    1.01
  -6   7   1    5.15    0.88
  -6   7   1    8.22    0.97
  -6   7   1    7.25    0.87
  -6   7   1    6.75    0.98
  -6   7   1    7.51    0.93
   5  -7  -1   24.37    1.88
  -5   7   1   25.59    1.66
  -5   7   1   26.65    1.63
  -5   7   1   21.30    1.70
  -5   7   1   22.52    1.72
  -5   7   1   27.42    1.75
  -5   7   1   28.61    1.75
  -5   7   1   24.53    1.80
  -5   7   1   27.17    1.97
   4  -7  -1   26.85    1.64
   4  -7  -1   25.39    1.88
  -4   7   1   25.81    1.83
  -4   7   1   29.62    1.87
  -4   7   1   24.58    1.69
  -4   7   1   32.95    2.07
  -4   7   1   25.80    1.80
  -4   7   1   25.98    1.61
  -4   7   1   22.13    1.57
  -4   7   1   27.99    1.67
  -4   7   1   27.86    1.69
  -4   7   1   25.85    1.71
   3  -7  -1   10.37    1.09
   3  -7  -1    9.96    0.96
   3  -7  -1    8.81    1.02
  -3   7   1    8.19    0.96
  -3   7   1    5.66    0.87
  -3   7   1    8.43    0.78
  -3   7   1    7.26    0.83
  -3   7   1    7.09    0.96
  -3   7   1    9.15    0.86
  -3   7   1    8.51    0.97
  -3   7   1    6.14    0.71
  -3   7   1   10.08    1.20
   2  -7  -1   18.52    1.44
   2  -7  -1   16.26    1.32
   2  -7  -1   17.17    1.55
  -2   7   1   17.39    1.10
  -2   7   1   14.93    1.51
  -2   7   1   17.75    1.50
  -2   7   1   16.71    1.43
  -2   7   1   19.04    1.63
  -2   7   1   16.21    1.21
  -2   7   1   20.01    1.36
  -2   7   1   14.29    1.38
  -2   7   1   15.81    1.55
   1  -7  -1  136.34    7.45
   1  -7  -1  153.60    7.54
   1  -7  -1  124.52    7.69
   1  -7  -1  153.43    7.48
   1  -7  -1  143.76    7.31
  -1   7   1  148.63    7.60
  -1   7   1  137.36    7.28
  -1   7   1  135.88    7.55
  -1   7   1  145.44    7.43
  -1   7   1  142.26    7.81
  -1   7   1  152.23    7.56
   0  -7  -1   82.66    5.10
   0  -7  -1  101.13    5.16
   0  -7  -1  100.47    5.58
   0   7   1  105.54    5.21
   0   7   1   97.94    5.32
   0   7   1  102.00    5.29
   0   7   1   92.85    4.98
   0   7   1   86.06    5.55
  -1  -7  -1   28.39    1.96
  -1  -7  -1   29.22    2.57
   1   7   1   23.37    2.40
   1   7   1   30.52    2.24
   1   7   1   27.53    2.10
   1   7   1   27.86    2.23
  -2  -7  -1    0.89    0.79
  -2  -7  -1    0.97    1.35
   2   7   1   -0.55    1.14
   2   7   1    0.81    1.10
   2   7   1    0.65    1.08
   2   7   1    2.11    1.09
  -3  -7  -1    1.27    1.47
  -3  -7  -1    0.20    0.85
   3   7   1   -0.35    1.07
   3   7   1   -0.47    1.18
   3   7   1    0.00    1.21
   3   7   1    1.36    1.20
  -4  -7  -1   -0.06    0.92
   4   7   1   -1.19    1.22
   4   7   1    1.16    1.28
   4   7   1    1.21    1.31
  -5  -7  -1   -0.48    1.05
   5   7   1   -1.00    1.30
   5   7   1    0.64    1.57
  -6  -7  -1   -0.52    1.19
   6   7   1   -1.06    1.51
 -12   8   1    3.15    1.55
 -12   8   1    2.62    1.54
 -11   8   1    3.13    1.45
 -11   8   1    3.17    1.40
 -10   8   1    0.43    0.89
 -10   8   1    0.89    1.29
 -10   8   1    1.93    1.23
  -9   8   1   10.88    1.51
  -9   8   1   11.54    1.66
  -9   8   1   13.06    1.32
  -9   8   1   14.13    1.37
  -9   8   1   13.47    1.57
  -8   8   1    6.24    1.04
  -8   8   1    5.88    1.24
  -8   8   1    5.04    1.17
  -8   8   1    7.26    0.98
  -8   8   1    8.35    1.39
   7  -8  -1   15.35    1.64
  -7   8   1   15.39    1.59
  -7   8   1   15.00    1.61
  -7   8   1   14.14    1.35
  -7   8   1   15.02    1.65
   6  -8  -1   21.57    1.93
  -6   8   1   21.70    1.81
  -6   8   1   23.40    2.07
  -6   8   1   18.56    1.56
  -6   8   1   23.49    1.58
  -6   8   1   21.65    1.73
   5  -8  -1   -0.20    0.82
  -5   8   1    1.08    0.61
  -5   8   1    1.02    0.62
  -5   8   1    1.17    0.96
  -5   8   1    0.73    0.60
  -5   8   1    1.33    0.84
   4  -8  -1    0.93    0.61
   4  -8  -1    0.52    0.81
  -4   8   1    0.18    0.54
  -4   8   1    2.15    1.00
  -4   8   1   -0.31    0.52
  -4   8   1    0.45    0.83
  -4   8   1    0.89    0.49
  -4   8   1    0.13    0.59
   3  -8  -1   13.46    1.35
   3  -8  -1   11.72    1.31
   3  -8  -1   11.02    1.13
  -3   8   1   11.99    1.26
  -3   8   1   12.68    1.33
  -3   8   1   11.94    0.95
  -3   8   1   12.17    1.45
  -3   8   1   10.80    1.27
   2  -8  -1    3.83    1.05
   2  -8  -1    5.86    0.99
   2  -8  -1    4.53    0.79
  -2   8   1    3.72    1.05
  -2   8   1    5.05    1.18
  -2   8   1    4.46    0.88
  -2   8   1    3.96    1.05
   1  -8  -1   77.16    4.15
   1  -8  -1   70.19    4.44
  -1   8   1   80.27    4.15
  -1   8   1   72.07    4.23
  -1   8   1   72.70    4.37
  -1   8   1   66.45    4.46
   0  -8  -1    1.13    1.23
   0  -8  -1    1.14    0.85
   0   8   1    1.57    1.02
   0   8   1    0.25    0.99
   0   8   1    2.09    1.15
   0   8   1   -0.09    1.01
  -1  -8  -1    0.65    1.30
  -1  -8  -1    0.85    0.90
   1   8   1    0.74    1.13
   1   8   1    0.37    1.11
   1   8   1    0.08    1.07
   1   8   1    0.87    1.18
  -2  -8  -1    4.06    1.64
  -2  -8  -1    3.88    1.06
   2   8   1    4.99    1.33
   2   8   1    3.48    1.36
   2   8   1    4.71    1.37
   2   8   1    2.39    1.44
  -3  -8  -1    0.33    0.98
  -3  -8  -1   -1.36    1.60
   3   8   1   -0.35    1.37
   3   8   1   -2.48    1.33
   3   8   1    0.16    1.37
   3   8   1    2.39    1.40
  -4  -8  -1    0.01    1.07
   4   8   1    0.69    1.45
   4   8   1    2.02    1.51
  -5  -8  -1   -1.95    1.16
   5   8   1    0.99    1.59
   5   8   1   -0.82    1.63
 -11   9   1    1.83    1.35
 -11   9   1    2.43    1.56
 -10   9   1   -0.28    1.14
 -10   9   1   -1.22    1.34
  -9   9   1    5.73    1.31
  -9   9   1    8.86    1.28
  -9   9   1    8.86    1.68
  -9   9   1    7.44    1.49
  -9   9   1    7.48    1.09
  -8   9   1   15.53    1.86
  -8   9   1   13.24    1.46
  -8   9   1   13.76    1.51
  -8   9   1   13.03    1.28
  -8   9   1   12.09    1.70
   7  -9  -1   -1.08    1.02
  -7   9   1    0.44    0.72
  -7   9   1   -0.05    1.00
  -7   9   1    0.33    0.88
  -7   9   1    0.60    1.20
   6  -9  -1    0.45    1.01
  -6   9   1   -0.24    0.98
  -6   9   1    0.24    1.13
  -6   9   1    0.84    0.71
   5  -9  -1    8.99    1.37
   5  -9  -1   11.51    1.03
  -5   9   1   11.26    1.61
  -5   9   1   11.97    1.13
  -5   9   1   11.40    1.43
  -5   9   1    9.65    0.87
   4  -9  -1   -0.84    0.89
   4  -9  -1   -0.28    0.75
  -4   9   1   -0.05    1.11
  -4   9   1   -0.85    0.97
  -4   9   1    0.83    0.76
  -4   9   1    0.31    0.60
   3  -9  -1    1.95    0.96
   3  -9  -1    1.22    0.98
  -3   9   1    2.10    0.88
  -3   9   1    2.98    1.19
  -3   9   1    0.64    0.84
  -3   9   1    2.04    1.12
   2  -9  -1    6.36    1.35
   2  -9  -1    8.75    1.30
  -2   9   1    9.91    1.52
  -2   9   1    7.05    1.13
  -2   9   1    6.84    1.28
  -2   9   1    6.13    1.22
   1  -9  -1   24.22    2.45
   1  -9  -1   24.80    2.17
  -1   9   1   26.14    2.36
  -1   9   1   28.67    2.66
  -1   9   1   23.00    2.36
  -1   9   1   30.60    2.23
   0  -9  -1   12.15    1.43
   0  -9  -1    7.98    1.66
   0   9   1    7.24    1.61
   0   9   1    9.73    1.44
   0   9   1   10.57    1.71
   0   9   1    5.40    1.34
  -1  -9  -1    1.25    1.16
  -1  -9  -1    1.44    1.62
   1   9   1    0.68    1.20
   1   9   1    1.14    1.47
   1   9   1    1.36    1.38
   1   9   1    0.68    1.38
  -2  -9  -1    1.31    1.15
   2   9   1    1.72    1.55
   2   9   1   -0.79    1.35
   2   9   1   -0.59    1.34
  -3  -9  -1    2.05    1.21
   3   9   1    0.49    1.46
   3   9   1    3.33    1.66
 -11  10   1   -0.50    1.60
 -10  10   1    0.31    1.50
  -9  10   1    3.97    1.58
  -9  10   1    4.27    1.61
  -9  10   1    3.59    1.82
   8 -10  -1    2.90    1.38
  -8  10   1   -0.69    1.19
  -8  10   1    1.14    1.50
   7 -10  -1    2.34    1.29
  -7  10   1    1.32    1.27
  -7  10   1    1.99    1.43
  -7  10   1    0.67    0.81
   6 -10  -1    1.17    1.22
  -6  10   1    0.75    1.34
  -6  10   1   -1.28    1.37
  -6  10   1    1.55    0.88
   5 -10  -1    0.04    0.70
   5 -10  -1    1.08    1.17
  -5  10   1    0.24    1.24
  -5  10   1   -0.07    0.50
  -5  10   1    0.85    0.87
  -5  10   1   -0.03    1.35
   4 -10  -1    0.62    1.18
   4 -10  -1    0.82    0.91
  -4  10   1    1.28    1.37
  -4  10   1   -0.53    1.21
  -4  10   1    1.68    0.95
  -4  10   1    1.48    0.77
   3 -10  -1   -0.09    1.50
   3 -10  -1    1.10    1.09
  -3  10   1    1.88    1.35
  -3  10   1    1.20    0.98
  -3  10   1    2.21    1.36
  -3  10   1   -0.11    1.05
   2 -10  -1    0.61    1.12
  -2  10   1   -0.56    1.15
  -2  10   1    4.18    1.55
  -2  10   1    2.35    1.13
   1 -10  -1    6.81    1.38
  -1  10   1    6.04    1.34
  -1  10   1    8.08    1.87
  -1  10   1    6.57    1.46
   0 -10  -1    1.14    1.24
   0  10   1    3.05    1.40
   0  10   1    2.41    1.27
   0  10   1    2.20    1.67
  -1 -10  -1    1.10    1.27
   1  10   1    1.22    1.33
   1  10   1    0.66    1.74
   1  10   1    1.55    1.51
  -2 -10  -1    2.66    1.40
   2  10   1    0.76    1.48
   2  10   1    2.14    1.83
   2  10   1    2.21    1.69
 -10  11   1    1.53    1.63
  -9  11   1   -0.09    1.72
  -9  11   1    0.18    1.47
   8 -11  -1    5.29    1.62
  -8  11   1    0.31    1.51
  -8  11   1    3.19    1.87
   7 -11  -1    0.39    1.44
  -7  11   1    0.04    1.66
  -7  11   1    1.29    1.49
   6 -11  -1    0.00    1.34
  -6  11   1    0.35    1.47
  -6  11   1    0.18    1.62
   5 -11  -1   -0.90    1.33
  -5  11   1    2.56    1.64
  -5  11   1    2.21    1.51
  -5  11   1    0.16    1.52
   4 -11  -1    0.70    1.34
  -4  11   1    1.76    1.08
  -4  11   1   -1.11    1.41
  -4  11   1    0.62    1.60
   3 -11  -1    5.49    1.50
  -3  11   1    1.24    1.73
  -3  11   1    3.66    1.57
  -3  11   1    3.75    1.27
   2 -11  -1    1.32    1.33
  -2  11   1    1.06    1.48
  -2  11   1    1.19    1.82
  -2  11   1    0.57    1.18
   1 -11  -1    1.64    1.33
  -1  11   1    0.97    1.24
  -1  11   1    2.34    1.84
  -1  11   1    1.64    1.59
   0 -11  -1    2.20    1.43
   0  11   1    1.58    1.30
   0  11   1    1.19    1.54
   0  11   1    1.34    1.95
  -8  12   1   -0.67    1.72
  -8  12   1    1.65    1.93
  -7  12   1    1.21    1.99
  -7  12   1   -0.51    1.63
   6 -12  -1    0.88    1.95
  -6  12   1   -0.95    1.91
  -6  12   1   -0.92    1.69
   5 -12  -1    0.41    1.96
  -5  12   1    1.56    1.77
  -5  12   1    1.90    1.96
   4 -12  -1   -0.02    2.16
  -4  12   1    3.20    2.01
  -4  12   1    0.39    1.67
  -3  12   1   -2.22    1.72
  -3  12   1   -0.08    1.91
  -1  12  -2    0.72    1.60
  -1  12  -2   -0.47    1.77
   1 -12   2    1.37    1.46
  -2  12  -2    1.18    1.58
  -2  12  -2   -1.20    1.70
   2 -12   2   -1.26    1.30
  -3  12  -2    3.42    1.64
  -3  12  -2    1.18    1.70
   3 -12   2    0.34    1.37
  -4  12  -2    0.57    1.56
  -4  12  -2   -0.35    1.58
   4 -12   2   -0.02    1.46
  -5  12  -2    0.32    1.52
  -5  12  -2    1.43    1.64
   5 -12   2    1.42    1.45
  -6  12  -2    2.49    1.62
  -6  12  -2    5.93    1.62
   6 -12   2    3.88    1.64
  -7  12  -2    2.95    1.50
  -7  12  -2    0.44    1.64
   7 -12   2    0.72    1.58
  -8  12  -2    0.56    1.75
   8 -12   2   -0.86    1.57
  -9  12  -2    1.58    1.72
   9 -12   2    3.71    1.80
   1  11  -2    2.96    1.73
   1  11  -2    0.57    1.42
  -1 -11   2    1.03    1.37
   0  11  -2    2.16    1.43
   0  11  -2    0.81    1.68
   0 -11   2    0.90    1.28
  -1  11  -2    2.61    1.66
  -1  11  -2   -0.41    1.35
   1 -11   2   -0.77    1.24
  -2  11  -2    2.99    1.57
  -2  11  -2    1.68    1.35
   2 -11   2    0.59    1.22
  -3  11  -2    1.80    1.43
  -3  11  -2    3.20    1.40
   3 -11   2    1.02    1.21
  -4  11  -2    0.41    1.35
  -4  11  -2   -2.93    1.26
   4 -11   2   -0.30    1.19
  -5  11  -2    6.72    1.47
  -5  11  -2    7.45    1.67
   5 -11   2    7.69    1.61
  -6  11  -2    2.33    1.32
  -6  11  -2    1.17    1.39
  -6  11  -2    0.94    0.63
   6 -11   2   -0.30    1.30
  -7  11  -2    1.37    1.47
  -7  11  -2    0.29    1.28
   7 -11   2   -1.47    1.26
  -8  11  -2    2.18    1.52
   8 -11   2    0.82    1.51
  -9  11  -2    3.76    1.57
   9 -11   2    1.40    1.61
 -10  11  -2    2.41    1.67
   3  10  -2    0.94    1.37
   3  10  -2    0.84    1.53
  -3 -10   2    2.03    1.33
   2  10  -2    0.19    1.29
   2  10  -2    1.91    1.49
   2  10  -2    0.80    1.47
  -2 -10   2    0.44    1.28
   1  10  -2    0.73    1.34
   1  10  -2   -1.19    1.17
   1  10  -2    2.00    1.44
  -1 -10   2    0.23    1.18
   0  10  -2    3.68    1.47
   0  10  -2    3.26    1.20
   0  10  -2    1.32    1.24
   0 -10   2    2.16    1.26
  -1  10  -2    5.36    1.14
  -1  10  -2    4.56    1.42
  -1  10  -2    6.49    1.48
  -1  10  -2    2.89    1.23
   1 -10   2    4.08    1.40
   1 -10   2    2.57    1.19
  -2  10  -2    2.20    1.27
  -2  10  -2    2.41    1.14
  -2  10  -2    4.45    1.30
  -2  10  -2    2.91    0.98
   2 -10   2    0.56    1.08
   2 -10   2    2.02    1.12
  -3  10  -2    6.17    0.99
  -3  10  -2    6.40    1.28
  -3  10  -2    5.28    1.21
  -3  10  -2    6.51    1.39
   3 -10   2    6.67    1.27
   3 -10   2    7.52    1.36
  -4  10  -2    4.88    1.25
  -4  10  -2    2.77    0.99
  -4  10  -2    6.00    1.33
   4 -10   2    1.81    1.16
   4 -10   2    3.03    1.00
  -5  10  -2    0.69    0.69
  -5  10  -2    0.16    1.08
  -5  10  -2   -0.75    1.05
   5 -10   2   -0.64    0.82
   5 -10   2   -0.87    1.08
  -6  10  -2   21.51    1.54
  -6  10  -2   28.64    2.36
  -6  10  -2   27.78    2.47
   6 -10   2   26.18    2.50
  -7  10  -2    0.79    1.07
  -7  10  -2   -0.73    1.16
   7 -10   2   -1.58    1.16
  -8  10  -2    0.02    1.22
   8 -10   2    1.62    1.42
  -9  10  -2    2.67    1.49
  -9  10  -2    1.80    1.28
 -10  10  -2   -0.07    1.46
 -11  10  -2   -1.18    1.51
   4   9  -2   -1.65    1.48
   4   9  -2    0.20    1.51
  -4  -9   2    0.99    1.13
   3   9  -2   -0.87    1.24
   3   9  -2   -0.78    1.38
   3   9  -2    0.83    1.40
   3   9  -2    0.26    1.87
  -3  -9   2    0.45    1.04
   2   9  -2    1.21    1.27
   2   9  -2    1.54    1.28
   2   9  -2    0.33    1.35
   2   9  -2    1.66    1.26
  -2  -9   2    0.70    1.51
  -2  -9   2   -0.44    0.99
   1   9  -2    0.76    1.14
   1   9  -2   -0.24    1.10
   1   9  -2   -0.26    1.29
   1   9  -2    0.09    1.17
  -1  -9   2    0.43    1.29
  -1  -9   2    0.54    1.01
   0   9  -2    3.53    1.15
   0   9  -2    6.14    1.34
   0   9  -2    7.60    1.60
   0   9  -2    4.37    1.11
   0  -9   2    4.90    1.44
   0  -9   2    5.38    1.16
  -1   9  -2   -0.20    0.94
  -1   9  -2    1.79    1.09
  -1   9  -2    1.34    0.90
  -1   9  -2    2.03    1.16
   1  -9   2    2.16    1.17
   1  -9   2    0.50    0.96
  -2   9  -2   14.28    1.42
  -2   9  -2   14.12    1.50
  -2   9  -2   10.07    1.50
  -2   9  -2   12.52    1.51
   2  -9   2   13.75    1.46
   2  -9   2   12.11    1.62
  -3   9  -2    2.66    0.74
  -3   9  -2    2.15    0.98
  -3   9  -2    1.65    0.93
  -3   9  -2    3.02    1.04
   3  -9   2    1.00    0.88
   3  -9   2    2.18    0.97
  -4   9  -2    9.36    1.23
  -4   9  -2    6.78    1.10
  -4   9  -2    9.65    1.36
  -4   9  -2   10.01    1.05
   4  -9   2   10.32    1.45
   4  -9   2   12.60    1.36
  -5   9  -2   16.49    1.43
  -5   9  -2   18.65    1.34
  -5   9  -2   18.72    1.78
  -5   9  -2   22.00    1.97
   5  -9   2   17.76    1.55
   5  -9   2   17.97    1.92
  -6   9  -2    2.13    0.50
  -6   9  -2    4.04    1.13
  -6   9  -2    4.09    0.99
  -6   9  -2    3.05    0.55
   6  -9   2    3.64    1.17
  -7   9  -2    0.01    0.85
  -7   9  -2    2.10    1.07
  -7   9  -2    1.11    0.91
   7  -9   2    1.38    1.16
  -8   9  -2    4.97    1.19
  -8   9  -2    3.79    1.32
   8  -9   2    4.44    1.28
   8  -9   2    3.60    1.33
  -9   9  -2    1.08    1.05
  -9   9  -2    0.14    1.25
   9  -9   2   -0.99    1.25
 -10   9  -2    7.13    1.69
  10  -9   2    2.75    1.64
 -11   9  -2   -1.20    1.42
  11  -9   2   -1.65    1.80
   5   8  -2   -0.78    1.54
   5   8  -2   -1.45    1.49
  -5  -8   2   -0.43    1.10
   4   8  -2   -0.29    1.40
   4   8  -2    0.89    1.34
  -4  -8   2    0.83    1.07
   3   8  -2    2.82    1.20
   3   8  -2    3.95    1.59
   3   8  -2    0.33    1.23
   3   8  -2    4.83    1.37
  -3  -8   2    2.53    0.97
  -3  -8   2    1.19    1.57
   2   8  -2   -0.72    1.05
   2   8  -2    0.92    1.12
   2   8  -2    1.29    1.05
   2   8  -2    1.89    1.44
  -2  -8   2   -0.14    0.86
  -2  -8   2   -1.09    1.26
   1   8  -2    1.53    1.02
   1   8  -2   -0.67    1.06
   1   8  -2   -0.51    0.96
   1   8  -2   -0.05    1.00
  -1  -8   2   -0.12    1.09
  -1  -8   2    0.02    0.79
   0   8  -2    0.83    0.87
   0   8  -2    1.36    1.15
   0   8  -2    1.29    0.97
   0   8  -2   -0.33    0.84
   0  -8   2    0.11    0.99
   0  -8   2   -0.32    0.79
   0  -8   2    0.04    0.55
  -1   8  -2   19.73    1.54
  -1   8  -2   17.90    1.97
  -1   8  -2   18.72    1.78
  -1   8  -2   23.03    1.87
   1  -8   2   16.88    1.33
   1  -8   2   18.72    1.70
   1  -8   2   18.54    1.92
  -2   8  -2    1.99    0.86
  -2   8  -2    2.34    0.67
  -2   8  -2    2.02    1.00
  -2   8  -2    1.53    0.87
   2  -8   2    2.24    0.91
   2  -8   2    1.74    0.87
   2  -8   2    2.06    0.53
  -3   8  -2   40.81    2.20
  -3   8  -2   40.28    2.55
  -3   8  -2   36.20    2.54
  -3   8  -2   39.35    2.43
   3  -8   2   35.10    2.39
   3  -8   2   37.47    2.19
   3  -8   2   39.33    2.53
   3  -8   2   37.03    2.53
  -4   8  -2    2.07    0.51
  -4   8  -2    2.96    0.84
  -4   8  -2    1.75    0.74
  -4   8  -2    3.55    0.55
  -4   8  -2    2.96    0.54
  -4   8  -2    3.14    0.89
   4  -8   2    2.90    0.76
   4  -8   2    2.00    0.85
   4  -8   2    2.30    0.70
  -5   8  -2    8.70    1.01
  -5   8  -2    7.30    0.85
  -5   8  -2    5.15    0.82
  -5   8  -2    6.49    0.84
  -5   8  -2    7.69    0.80
  -5   8  -2    6.23    1.13
   5  -8   2    8.79    0.97
   5  -8   2    7.95    1.22
  -6   8  -2   57.34    2.98
  -6   8  -2   51.20    2.96
  -6   8  -2   49.78    3.13
  -6   8  -2   57.97    3.36
  -6   8  -2   56.54    3.18
   6  -8   2   59.08    3.24
   6  -8   2   56.10    3.50
  -7   8  -2    0.34    0.70
  -7   8  -2    0.50    0.48
  -7   8  -2    0.61    0.84
   7  -8   2   -0.39    0.88
   7  -8   2    0.14    0.96
  -8   8  -2    1.93    0.87
  -8   8  -2    0.18    0.91
  -8   8  -2    1.08    1.08
   8  -8   2   -0.02    1.06
  -9   8  -2   12.12    1.39
  -9   8  -2   13.09    1.71
   9  -8   2   15.40    1.88
 -10   8  -2    5.37    1.51
  10  -8   2    5.33    1.67
 -11   8  -2    0.10    1.36
  11  -8   2   -0.16    1.83
 -12   8  -2   -0.41    1.32
  12  -8   2    1.83    2.11
   7   7  -2    0.55    1.72
   7   7  -2    0.37    1.67
   6   7  -2    0.11    1.51
   6   7  -2    0.15    1.44
  -6  -7   2    0.11    1.12
   5   7  -2    2.95    1.51
   5   7  -2    2.25    1.44
  -5  -7   2    1.72    1.03
   4   7  -2    5.89    1.46
   4   7  -2    7.01    1.23
   4   7  -2    3.97    1.54
   4   7  -2    3.89    1.34
  -4  -7   2    8.68    1.91
  -4  -7   2    5.25    0.99
   3   7  -2    1.86    1.36
   3   7  -2    0.27    1.11
   3   7  -2   -1.44    1.01
   3   7  -2    1.55    0.93
  -3  -7   2    1.52    0.80
  -3  -7   2    1.71    1.38
   2   7  -2   16.07    1.54
   2   7  -2   22.07    1.84
   2   7  -2   17.75    2.21
   2   7  -2   23.50    1.89
   2   7  -2   22.00    1.91
  -2  -7   2   20.20    1.63
  -2  -7   2   16.44    2.14
   1   7  -2    0.00    0.63
   1   7  -2    1.88    0.88
   1   7  -2    1.17    1.10
   1   7  -2    2.46    0.90
   1   7  -2   -0.11    0.81
  -1  -7   2    0.53    1.03
  -1  -7   2    0.97    0.69
  -1  -7   2    0.18    0.53
   0   7  -2   -0.17    0.93
   0   7  -2   -0.24    0.77
   0   7  -2    2.04    0.82
   0   7  -2    0.34    0.65
   0   7  -2   -0.81    0.65
   0  -7   2    0.33    0.91
   0  -7   2    0.16    0.58
   0  -7   2    0.54    0.64
   0  -7   2   -0.46    0.44
  -1   7  -2   31.87    2.47
  -1   7  -2   36.63    2.31
  -1   7  -2   36.55    2.07
  -1   7  -2   31.84    2.19
  -1   7  -2   37.03    2.24
   1  -7   2   32.70    2.39
   1  -7   2   32.65    2.14
   1  -7   2   32.50    1.98
   1  -7   2   37.40    2.21
  -2   7  -2   22.94    1.78
  -2   7  -2   28.81    1.92
  -2   7  -2   26.52    1.96
  -2   7  -2   28.97    1.61
  -2   7  -2   24.67    1.81
   2  -7   2   25.26    1.93
   2  -7   2   25.22    1.75
   2  -7   2   26.14    1.84
   2  -7   2   26.13    1.57
  -3   7  -2    3.48    0.75
  -3   7  -2    4.70    0.79
  -3   7  -2    3.86    0.52
  -3   7  -2    3.39    0.40
  -3   7  -2    4.79    0.87
  -3   7  -2    4.32    0.85
   3  -7   2    3.78    0.78
   3  -7   2    2.95    0.75
   3  -7   2    4.40    0.54
   3  -7   2    3.76    0.70
  -4   7  -2   81.50    4.65
  -4   7  -2   92.10    4.75
  -4   7  -2   86.84    4.43
  -4   7  -2   87.99    4.60
  -4   7  -2   83.51    4.47
  -4   7  -2   87.89    4.48
  -4   7  -2   79.62    4.45
  -4   7  -2   85.08    4.64
   4  -7   2   90.50    4.78
   4  -7   2   81.89    4.61
   4  -7   2   89.23    4.67
  -5   7  -2   22.24    1.28
  -5   7  -2   20.20    1.45
  -5   7  -2   18.96    1.56
  -5   7  -2   20.18    1.66
  -5   7  -2   20.37    1.40
  -5   7  -2   23.93    1.56
  -5   7  -2   23.11    1.33
  -5   7  -2   19.28    1.43
   5  -7   2   20.91    1.74
   5  -7   2   20.27    1.53
  -6   7  -2   20.70    1.44
  -6   7  -2   22.40    1.27
  -6   7  -2   19.85    1.30
  -6   7  -2   19.95    1.28
  -6   7  -2   18.51    1.55
  -6   7  -2   17.71    1.26
  -6   7  -2   18.34    1.39
  -6   7  -2   19.16    1.47
  -6   7  -2   21.57    1.63
   6  -7   2   19.93    1.73
   6  -7   2   19.95    1.67
  -7   7  -2    8.95    0.89
  -7   7  -2    9.77    1.13
  -7   7  -2    9.12    0.93
  -7   7  -2    8.06    0.79
  -7   7  -2    8.89    1.03
  -7   7  -2    8.90    0.76
  -7   7  -2   10.48    1.13
   7  -7   2    9.50    1.26
   7  -7   2   10.23    1.34
  -8   7  -2   15.71    1.12
  -8   7  -2   18.67    2.06
  -8   7  -2   18.65    1.56
  -8   7  -2   14.71    1.47
  -8   7  -2   17.63    1.84
  -8   7  -2   14.78    1.12
   8  -7   2   18.82    1.81
   8  -7   2   17.29    1.26
  -9   7  -2   13.41    1.40
  -9   7  -2   14.19    1.10
  -9   7  -2   14.47    1.77
  -9   7  -2   11.11    1.47
   9  -7   2   16.25    1.86
   9  -7   2   14.97    1.27
 -10   7  -2    6.74    0.87
 -10   7  -2    7.06    1.59
  10  -7   2    9.57    1.85
 -11   7  -2    1.86    1.24
  11  -7   2    1.47    1.87
 -12   7  -2    1.62    1.37
  12  -7   2   -1.79    2.07
   7   6  -2    2.28    1.44
   7   6  -2    0.97    1.42
  -7  -6   2    1.87    1.25
   6   6  -2    1.18    1.44
   6   6  -2    1.23    1.33
  -6  -6   2    0.64    0.97
   5   6  -2    6.97    1.48
   5   6  -2    5.91    1.37
  -5  -6   2    8.32    1.24
   4   6  -2    8.42    1.69
   4   6  -2   14.06    1.37
   4   6  -2   11.82    1.48
   4   6  -2   13.41    1.57
  -4  -6   2   14.72    1.51
  -4  -6   2   12.34    1.94
   3   6  -2   30.11    2.16
   3   6  -2   29.37    2.68
   3   6  -2   27.94    1.85
   3   6  -2   27.03    2.17
   3   6  -2   32.24    2.11
   3   6  -2   24.50    1.86
  -3  -6   2   30.98    2.63
  -3  -6   2   32.96    2.01
   2   6  -2    1.51    0.47
   2   6  -2    2.46    0.85
   2   6  -2    1.78    0.76
   2   6  -2    0.87    1.00
   2   6  -2    1.18    0.81
   2   6  -2    2.24    0.63
  -2  -6   2    2.41    0.69
  -2  -6   2    1.08    0.57
  -2  -6   2    1.66    1.14
  -2  -6   2    1.71    0.34
  -2  -6   2    1.07    0.65
   1   6  -2   42.18    2.37
   1   6  -2   41.09    2.35
   1   6  -2   37.96    2.24
   1   6  -2   32.72    2.21
   1   6  -2   37.63    2.72
  -1  -6   2   33.80    2.21
  -1  -6   2   39.12    2.65
  -1  -6   2   33.59    2.11
  -1  -6   2   35.24    2.19
   0   6  -2   15.31    1.34
   0   6  -2   13.29    1.19
   0   6  -2   16.15    1.63
   0   6  -2   15.18    1.17
   0   6  -2   15.14    1.35
   0  -6   2   15.43    1.51
   0  -6   2   11.54    1.14
   0  -6   2   15.25    1.05
   0  -6   2   14.69    1.18
  -1   6  -2    0.10    0.71
  -1   6  -2   -0.39    0.41
  -1   6  -2   -0.89    0.51
  -1   6  -2    0.08    0.56
  -1   6  -2   -0.12    0.35
  -1   6  -2    1.06    0.63
   1  -6   2   -0.52    0.59
   1  -6   2   -0.07    0.50
   1  -6   2   -0.08    0.33
   1  -6   2    0.16    0.48
  -2   6  -2   84.70    4.75
  -2   6  -2   92.71    4.59
  -2   6  -2   88.85    4.72
  -2   6  -2   87.05    4.66
  -2   6  -2   88.14    4.80
  -2   6  -2   87.59    4.88
   2  -6   2   86.24    4.72
   2  -6   2   96.60    4.80
   2  -6   2   85.21    4.86
   2  -6   2   92.85    4.61
  -3   6  -2   91.32    4.85
  -3   6  -2   97.73    4.76
  -3   6  -2   89.22    4.82
  -3   6  -2   95.58    4.72
  -3   6  -2   97.23    4.97
  -3   6  -2   93.42    4.96
  -3   6  -2   84.48    4.89
  -3   6  -2   88.48    4.72
   3  -6   2   89.53    4.86
   3  -6   2   91.94    4.97
   3  -6   2   95.51    4.96
  -4   6  -2    4.61    0.65
  -4   6  -2    3.75    0.62
  -4   6  -2    4.85    0.51
  -4   6  -2    3.75    0.55
  -4   6  -2    4.53    0.78
  -4   6  -2    3.88    0.73
  -4   6  -2    4.97    0.50
  -4   6  -2    5.42    0.63
   4  -6   2    4.62    0.64
   4  -6   2    4.86    0.66
   4  -6   2    5.80    0.68
   4  -6   2    4.17    0.78
  -5   6  -2   19.89    1.54
  -5   6  -2   22.07    1.39
  -5   6  -2   22.58    1.29
  -5   6  -2   20.00    1.39
  -5   6  -2   22.57    1.58
  -5   6  -2   22.82    1.42
  -5   6  -2   21.28    1.40
  -5   6  -2   23.16    1.33
  -5   6  -2   21.11    1.46
   5  -6   2   21.17    1.63
   5  -6   2   23.47    1.59
  -6   6  -2  140.47    7.27
  -6   6  -2  145.85    7.20
  -6   6  -2  142.84    7.37
  -6   6  -2  135.41    7.20
  -6   6  -2  143.35    7.21
  -6   6  -2  130.46    7.31
  -6   6  -2  140.48    7.24
  -6   6  -2  135.12    7.32
  -6   6  -2  147.77    7.26
   6  -6   2  147.42    7.42
   6  -6   2  139.06    7.50
  -7   6  -2    2.80    0.73
  -7   6  -2    5.79    0.68
  -7   6  -2    3.69    0.77
  -7   6  -2    5.72    1.08
  -7   6  -2    4.49    0.59
  -7   6  -2    5.04    0.61
  -7   6  -2    3.50    0.67
  -7   6  -2    4.64    0.61
  -7   6  -2    3.58    0.73
   7  -6   2    4.16    0.58
   7  -6   2    6.96    1.15
  -8   6  -2   18.18    1.82
  -8   6  -2   15.64    1.28
  -8   6  -2   15.39    1.33
  -8   6  -2   14.78    1.30
   8  -6   2   16.17    1.26
   8  -6   2   21.10    2.06
  -9   6  -2   23.58    2.24
  -9   6  -2   25.09    1.78
  -9   6  -2   23.61    1.91
   9  -6   2   25.23    1.73
   9  -6   2   27.19    2.60
 -10   6  -2    0.52    0.76
 -10   6  -2    1.92    1.08
  10  -6   2    1.73    1.49
  10  -6   2    3.36    0.83
 -11   6  -2    2.86    1.37
  11  -6   2    5.47    1.94
 -12   6  -2    1.63    1.32
  12  -6   2    2.14    2.13
   8   5  -2    4.00    1.55
  -8  -5   2    3.88    1.32
   7   5  -2    0.34    1.22
   7   5  -2   -0.96    1.37
  -7  -5   2    0.04    1.06
   6   5  -2   -0.11    1.21
   6   5  -2   -0.27    1.06
   6   5  -2   -0.01    1.12
  -6  -5   2    1.09    0.87
   5   5  -2   -1.60    1.07
   5   5  -2    0.61    0.70
   5   5  -2    0.18    0.86
   5   5  -2   -1.33    0.94
   5   5  -2   -0.18    1.07
  -5  -5   2    1.74    0.85
  -5  -5   2    0.15    1.30
   4   5  -2   17.16    1.55
   4   5  -2   14.12    1.87
   4   5  -2   13.25    1.37
   4   5  -2   15.42    1.43
   4   5  -2   15.14    1.22
   4   5  -2   16.78    1.67
  -4  -5   2   15.87    1.27
  -4  -5   2   18.49    2.12
  -4  -5   2   16.90    1.45
   3   5  -2   12.40    1.21
   3   5  -2    9.73    0.98
   3   5  -2   10.70    1.05
   3   5  -2   12.37    1.24
   3   5  -2   12.28    1.24
   3   5  -2    6.79    1.41
  -3  -5   2   11.19    1.13
  -3  -5   2   10.35    1.45
  -3  -5   2   11.19    1.09
  -3  -5   2   10.68    0.88
  -3  -5   2   10.26    1.04
   2   5  -2   57.96    3.41
   2   5  -2   62.70    3.31
   2   5  -2   60.14    3.91
   2   5  -2   62.61    3.48
   2   5  -2   67.87    3.51
   2   5  -2   64.93    3.52
  -2  -5   2   62.93    3.86
  -2  -5   2   61.85    3.47
  -2  -5   2   63.83    3.28
  -2  -5   2   59.78    3.37
  -2  -5   2   66.39    3.44
   1   5  -2  112.05    5.59
   1   5  -2  100.08    5.60
   1   5  -2  116.80    5.68
   1   5  -2  111.56    6.01
   1   5  -2  113.90    5.67
   1   5  -2   97.37    5.59
  -1  -5   2  111.81    5.60
  -1  -5   2  101.84    5.61
  -1  -5   2  103.64    5.91
  -1  -5   2  103.83    5.53
   0   5  -2  108.70    5.23
   0   5  -2   90.05    5.43
   0   5  -2   97.77    5.19
   0   5  -2  100.72    5.11
   0   5  -2   96.63    5.15
   0   5  -2  104.42    5.24
   0  -5   2  104.47    5.18
   0  -5   2  100.83    5.10
   0  -5   2   94.92    5.18
   0  -5   2   87.27    5.37
  -1   5  -2  132.63    6.48
  -1   5  -2  124.14    6.62
  -1   5  -2  133.41    6.59
  -1   5  -2  118.03    6.74
  -1   5  -2  123.47    6.58
  -1   5  -2  126.57    6.53
   1  -5   2  126.35    6.57
   1  -5   2  128.26    6.47
   1  -5   2  120.45    6.72
   1  -5   2  135.94    6.60
  -2   5  -2   21.97    1.54
  -2   5  -2   24.18    1.52
  -2   5  -2   19.53    1.47
  -2   5  -2   22.48    1.25
  -2   5  -2   22.43    1.44
  -2   5  -2   24.53    1.29
  -2   5  -2   23.38    1.38
   2  -5   2   24.42    1.50
   2  -5   2   25.21    1.31
   2  -5   2   24.06    1.45
   2  -5   2   23.11    1.54
  -3   5  -2   30.14    1.84
  -3   5  -2   28.51    1.67
  -3   5  -2   29.89    1.63
  -3   5  -2   30.73    1.60
  -3   5  -2   30.14    1.74
  -3   5  -2   29.40    1.72
  -3   5  -2   33.27    1.83
   3  -5   2   27.45    1.82
   3  -5   2   31.60    1.83
   3  -5   2   28.88    1.70
   3  -5   2   28.83    1.74
   3  -5   2   33.47    1.87
  -4   5  -2  222.29   11.31
  -4   5  -2  209.40   11.30
  -4   5  -2  232.93   11.25
  -4   5  -2  218.77   11.35
  -4   5  -2  229.05   11.21
  -4   5  -2  224.08   11.18
  -4   5  -2  233.55   11.31
  -4   5  -2  209.94   11.26
   4  -5   2  221.90   11.30
   4  -5   2  230.01   11.42
   4  -5   2  218.75   11.35
   4  -5   2  215.40   11.26
  -5   5  -2   16.90    1.10
  -5   5  -2   14.96    1.17
  -5   5  -2   14.78    1.18
  -5   5  -2   16.24    1.14
  -5   5  -2   16.20    1.03
  -5   5  -2   17.32    1.00
  -5   5  -2   16.62    1.14
  -5   5  -2   14.88    1.03
   5  -5   2   13.30    1.25
   5  -5   2   15.42    1.29
   5  -5   2   14.02    1.21
   5  -5   2   15.54    0.97
  -6   5  -2   80.95    4.26
  -6   5  -2   80.78    4.39
  -6   5  -2   83.73    4.24
  -6   5  -2   80.71    4.42
  -6   5  -2   83.82    4.42
  -6   5  -2   84.51    4.39
  -6   5  -2   76.04    4.26
  -6   5  -2   83.33    4.58
   6  -5   2   81.80    4.28
   6  -5   2   85.25    4.53
  -7   5  -2   44.31    2.66
  -7   5  -2   43.41    2.83
  -7   5  -2   45.49    2.54
  -7   5  -2   40.45    2.52
  -7   5  -2   42.30    2.37
  -7   5  -2   45.04    2.47
  -7   5  -2   45.88    2.67
  -7   5  -2   44.50    2.37
  -7   5  -2   47.40    2.66
   7  -5   2   46.97    2.87
   7  -5   2   44.85    2.50
  -8   5  -2    5.91    0.71
  -8   5  -2    4.13    1.04
  -8   5  -2    4.75    0.69
  -8   5  -2    4.00    0.86
   8  -5   2    4.47    1.15
   8  -5   2    4.86    0.76
  -9   5  -2    5.25    1.11
   9  -5   2    6.20    0.93
   9  -5   2    8.98    1.51
 -10   5  -2    3.76    1.22
  10  -5   2    7.56    1.11
  10  -5   2    5.75    1.68
 -11   5  -2   -0.83    1.05
  11  -5   2    1.80    1.87
  11  -5   2    3.95    1.08
 -12   5  -2   -0.69    1.13
  12  -5   2    2.62    2.08
   9   4  -2   -0.23    1.59
  -9  -4   2    1.05    1.09
   8   4  -2    2.72    1.44
   8   4  -2    3.03    1.54
   8   4  -2    2.76    1.29
  -8  -4   2    3.07    1.16
   7   4  -2    3.61    1.29
   7   4  -2    4.74    1.22
   7   4  -2    3.10    1.24
  -7  -4   2    3.32    1.04
   6   4  -2    1.78    0.95
   6   4  -2    2.49    1.07
   6   4  -2    1.97    1.11
  -6  -4   2    1.63    0.87
   5   4  -2   22.77    1.88
   5   4  -2   20.85    1.79
   5   4  -2   21.27    1.48
   5   4  -2   22.71    2.29
   5   4  -2   21.69    1.81
  -5  -4   2   19.34    1.56
  -5  -4   2   18.84    1.59
  -5  -4   2   21.16    2.24
  -5  -4   2   25.11    1.70
   4   4  -2   35.96    2.16
   4   4  -2   35.48    2.09
   4   4  -2   39.54    2.29
   4   4  -2   32.04    1.98
   4   4  -2   33.06    2.72
   4   4  -2   37.32    2.29
  -4  -4   2   34.95    2.09
  -4  -4   2   30.23    2.52
  -4  -4   2   33.63    2.07
  -4  -4   2   34.28    2.15
  -4  -4   2   36.13    2.15
   3   4  -2   37.08    2.64
   3   4  -2   35.62    2.17
   3   4  -2   31.73    1.99
   3   4  -2   36.69    2.08
   3   4  -2   38.73    2.19
   3   4  -2   31.54    2.02
  -3  -4   2   38.91    2.10
  -3  -4   2   34.07    2.03
  -3  -4   2   33.59    2.07
  -3  -4   2   37.69    2.55
  -3  -4   2   33.29    1.99
   2   4  -2    0.19    0.46
   2   4  -2    0.58    0.36
   2   4  -2    0.24    0.40
   2   4  -2    1.14    0.54
   2   4  -2    1.93    0.89
   2   4  -2    0.28    0.50
   2   4  -2   -0.22    0.38
  -2  -4   2    1.27    0.41
  -2  -4   2    1.12    0.48
  -2  -4   2    1.36    0.42
  -2  -4   2    1.39    0.81
  -2  -4   2    0.56    0.32
   1   4  -2  291.90   14.08
   1   4  -2  272.83   14.10
   1   4  -2  273.90   13.98
   1   4  -2  292.03   14.14
   1   4  -2  270.91   14.39
   1   4  -2  290.19   14.13
   1   4  -2  268.81   14.09
  -1  -4   2  274.65   14.11
  -1  -4   2  282.04   14.09
  -1  -4   2  270.43   14.35
  -1  -4   2  277.25   13.97
  -1  -4   2  277.61   14.05
   0   4  -2  108.77    5.49
   0   4  -2  106.97    5.39
   0   4  -2  105.45    5.43
   0   4  -2  104.93    5.46
   0   4  -2  100.43    5.65
   0  -4   2  107.08    5.46
   0  -4   2  109.02    5.65
   0  -4   2  105.26    5.44
   0  -4   2   97.46    5.46
   0  -4   2  108.16    5.38
  -1   4  -2  189.74   10.49
  -1   4  -2  198.73   10.35
  -1   4  -2  208.27   10.37
  -1   4  -2  203.42   10.42
  -1   4  -2  213.05   10.29
   1  -4   2  196.58   10.50
   1  -4   2  204.22   10.37
   1  -4   2  198.74   10.41
   1  -4   2  209.92   10.29
   1  -4   2  220.66   10.40
  -2   4  -2  184.77    9.11
  -2   4  -2  188.86    9.28
  -2   4  -2  178.11    9.19
  -2   4  -2  176.54    9.13
  -2   4  -2  184.31    9.29
  -2   4  -2  173.46    9.20
   2  -4   2  179.79    9.31
   2  -4   2  176.87    9.26
   2  -4   2  187.07    9.26
   2  -4   2  177.64    9.14
   2  -4   2  188.12    9.13
   2  -4   2  180.83    9.20
  -3   4  -2   88.14    4.56
  -3   4  -2   90.47    4.55
  -3   4  -2   84.02    4.51
  -3   4  -2   88.07    4.41
  -3   4  -2   86.45    4.40
  -3   4  -2   87.36    4.48
  -3   4  -2   88.62    4.46
   3  -4   2   86.31    4.47
   3  -4   2   84.50    4.56
   3  -4   2   84.84    4.56
   3  -4   2   83.40    4.49
   3  -4   2   89.02    4.58
  -4   4  -2    7.50    0.69
  -4   4  -2    7.73    0.74
  -4   4  -2    6.77    0.72
  -4   4  -2    7.63    0.56
  -4   4  -2    8.69    0.62
  -4   4  -2    7.05    0.59
  -4   4  -2    7.01    0.72
  -4   4  -2    8.26    0.69
   4  -4   2    7.37    0.79
   4  -4   2    8.72    0.84
   4  -4   2    7.88    0.55
   4  -4   2    7.70    0.79
  -5   4  -2   19.63    1.41
  -5   4  -2   18.19    1.32
  -5   4  -2   18.94    1.32
  -5   4  -2   19.33    1.12
  -5   4  -2   20.38    1.12
  -5   4  -2   18.86    1.15
  -5   4  -2   18.99    1.31
  -5   4  -2   19.39    1.30
  -5   4  -2   18.49    1.25
   5  -4   2   18.87    1.41
   5  -4   2   19.62    1.33
   5  -4   2   21.14    1.49
   5  -4   2   20.30    1.17
  -6   4  -2  263.64   13.79
  -6   4  -2  268.59   13.70
  -6   4  -2  270.92   13.48
  -6   4  -2  266.03   13.57
  -6   4  -2  267.10   13.60
  -6   4  -2  276.05   13.78
  -6   4  -2  258.10   13.49
   6  -4   2  288.22   13.80
   6  -4   2  257.35   13.71
   6  -4   2  276.36   13.59
   6  -4   2  261.90   13.62
  -7   4  -2   55.12    3.00
  -7   4  -2   55.19    3.18
  -7   4  -2   54.22    2.84
  -7   4  -2   57.90    3.29
  -7   4  -2   52.55    2.84
  -7   4  -2   55.30    2.98
  -7   4  -2   57.00    3.32
   7  -4   2   57.89    3.41
   7  -4   2   54.57    3.20
   7  -4   2   54.95    3.04
   7  -4   2   55.90    3.06
  -8   4  -2    7.40    0.76
  -8   4  -2   11.22    1.34
  -8   4  -2    7.22    1.21
  -8   4  -2    7.79    0.84
   8  -4   2    8.67    1.36
   8  -4   2    8.17    1.08
   8  -4   2    8.62    0.98
  -9   4  -2    8.98    1.29
  -9   4  -2    8.86    1.00
   9  -4   2   11.90    1.25
   9  -4   2   11.37    1.64
 -10   4  -2    2.86    1.10
  10  -4   2    3.78    1.07
  10  -4   2    3.34    1.46
 -11   4  -2    2.19    1.26
  11  -4   2    1.64    1.79
  11  -4   2    4.31    1.29
 -12   4  -2   -0.76    1.25
  12  -4   2    3.38    2.28
  12  -4   2    0.52    2.09
  10   3  -2    1.33    1.88
 -10  -3   2   -0.13    1.12
   9   3  -2   -0.36    1.53
   9   3  -2    2.17    1.62
  -9  -3   2   -0.10    1.01
   8   3  -2    8.85    1.56
   8   3  -2    7.08    1.64
   8   3  -2    8.93    1.36
  -8  -3   2    6.58    1.19
   7   3  -2   12.71    1.37
   7   3  -2    6.74    1.29
   7   3  -2   11.20    1.52
  -7  -3   2   10.47    1.29
   6   3  -2    6.48    1.59
   6   3  -2    5.93    1.01
   6   3  -2    9.38    1.24
   6   3  -2    6.23    1.05
  -6  -3   2    5.87    0.86
  -6  -3   2    7.15    2.15
  -6  -3   2    6.50    0.94
  -6  -3   2    5.61    0.94
   5   3  -2    0.55    0.69
   5   3  -2    0.75    0.34
   5   3  -2    0.17    0.41
   5   3  -2    0.66    0.68
   5   3  -2    0.35    0.68
   5   3  -2    0.38    0.95
  -5  -3   2    1.07    0.60
  -5  -3   2    0.90    0.52
  -5  -3   2    0.81    0.92
  -5  -3   2    0.14    0.47
  -5  -3   2    0.44    0.62
   4   3  -2    2.73    0.69
   4   3  -2   -0.03    0.56
   4   3  -2    1.37    0.42
   4   3  -2    1.30    0.36
   4   3  -2    0.98    0.56
   4   3  -2    0.85    0.91
  -4  -3   2    1.17    0.49
  -4  -3   2    2.79    0.59
  -4  -3   2    0.65    0.47
  -4  -3   2    1.56    0.51
  -4  -3   2    2.12    0.85
   3   3  -2   63.61    3.56
   3   3  -2   57.60    3.96
   3   3  -2   66.06    3.63
   3   3  -2   77.76    3.71
   3   3  -2   60.92    3.67
   3   3  -2   74.26    3.70
   3   3  -2   73.19    3.61
  -3  -3   2   63.67    3.61
  -3  -3   2   71.12    4.01
  -3  -3   2   72.04    3.66
  -3  -3   2   71.67    3.63
  -3  -3   2   68.23    3.64
   2   3  -2   74.72    4.17
   2   3  -2   87.40    4.22
   2   3  -2   73.30    4.50
   2   3  -2   74.67    4.22
   2   3  -2   77.39    4.17
   2   3  -2   85.13    4.25
   2   3  -2   79.28    4.22
  -2  -3   2   85.05    4.52
  -2  -3   2   78.66    4.16
  -2  -3   2   85.03    4.20
  -2  -3   2   87.83    4.23
  -2  -3   2   80.16    4.22
   1   3  -2  363.44   17.87
   1   3  -2  372.48   17.89
   1   3  -2  374.08   17.79
   1   3  -2  377.82   17.85
   1   3  -2  320.78   18.07
   1   3  -2  368.38   17.88
  -1  -3   2  344.61   17.87
  -1  -3   2  359.33   17.83
  -1  -3   2  346.84   17.87
  -1  -3   2  325.59   18.05
  -1  -3   2  347.14   17.79
   0   3  -2  359.93   17.61
   0   3  -2  352.11   17.62
   0   3  -2  350.29   17.57
   0   3  -2  350.15   17.78
   0   3  -2  360.96   17.65
   0  -3   2  371.42   17.63
   0  -3   2  329.59   17.76
   0  -3   2  327.42   17.62
   0  -3   2  342.82   17.64
   0  -3   2  357.44   17.56
  -1   3  -2    9.19    0.76
  -1   3  -2   10.05    0.65
  -1   3  -2   10.36    0.55
  -1   3  -2   10.23    0.72
  -1   3  -2    9.04    0.67
  -1   3  -2   10.79    0.57
   1  -3   2   10.02    0.55
   1  -3   2   10.43    0.79
   1  -3   2    9.04    0.57
   1  -3   2    7.80    0.70
   1  -3   2    8.79    0.67
   1  -3   2   10.31    0.69
  -2   3  -2    7.56    0.54
  -2   3  -2    7.39    0.61
  -2   3  -2    7.19    0.43
  -2   3  -2    7.84    0.63
  -2   3  -2    8.01    0.43
  -2   3  -2    7.65    0.57
  -2   3  -2    7.14    0.53
   2  -3   2    8.20    0.55
   2  -3   2    6.49    0.62
   2  -3   2    7.30    0.60
   2  -3   2    7.28    0.62
   2  -3   2    7.95    0.57
  -3   3  -2  167.36    8.72
  -3   3  -2  172.67    8.76
  -3   3  -2  168.32    8.69
  -3   3  -2  181.73    8.62
  -3   3  -2  175.27    8.71
  -3   3  -2  163.29    8.60
  -3   3  -2  175.97    8.76
   3  -3   2  170.20    8.71
   3  -3   2  169.18    8.71
   3  -3   2  168.43    8.62
   3  -3   2  165.37    8.74
   3  -3   2  175.90    8.61
  -4   3  -2  450.59   22.98
  -4   3  -2  471.80   22.91
  -4   3  -2  438.62   22.80
  -4   3  -2  477.27   22.77
  -4   3  -2  455.27   22.94
  -4   3  -2  461.40   22.87
  -4   3  -2  447.86   22.97
  -4   3  -2  443.36   22.77
   4  -3   2  443.22   22.96
   4  -3   2  442.26   22.88
   4  -3   2  465.98   22.82
   4  -3   2  460.65   22.94
  -5   3  -2    5.60    0.42
  -5   3  -2    5.27    0.58
  -5   3  -2    7.73    0.87
  -5   3  -2    6.83    0.60
  -5   3  -2    8.27    0.88
  -5   3  -2    6.53    0.73
  -5   3  -2    7.70    0.78
  -5   3  -2    6.64    0.44
   5  -3   2    7.15    0.87
   5  -3   2    6.45    0.64
   5  -3   2    6.70    0.70
   5  -3   2    6.77    0.77
  -6   3  -2  172.80    9.05
  -6   3  -2  185.74    9.14
  -6   3  -2  166.30    8.83
  -6   3  -2  173.33    8.97
  -6   3  -2  166.08    8.81
   6  -3   2  172.17    9.06
   6  -3   2  180.05    8.88
   6  -3   2  165.08    8.84
   6  -3   2  181.52    9.07
  -7   3  -2   25.96    1.83
  -7   3  -2   27.74    1.64
  -7   3  -2   26.54    1.53
  -7   3  -2   27.41    1.92
  -7   3  -2   27.84    2.06
   7  -3   2   31.02    1.82
   7  -3   2   28.36    2.14
   7  -3   2   23.64    1.88
   7  -3   2   24.28    1.62
  -8   3  -2   15.65    1.63
  -8   3  -2   18.12    1.37
   8  -3   2   19.42    2.00
   8  -3   2   17.67    1.58
  -9   3  -2    9.03    1.32
   9  -3   2   13.55    1.41
   9  -3   2   10.60    1.60
 -10   3  -2    0.75    1.07
  10  -3   2    2.99    1.51
  10  -3   2    2.65    1.22
 -11   3  -2    1.18    1.16
  11  -3   2    0.41    1.32
  11  -3   2   -1.94    1.69
 -12   3  -2   -0.12    1.24
  12  -3   2    0.88    2.19
  12  -3   2    3.56    1.75
  10   2  -2    4.59    1.83
  10   2  -2    1.94    1.80
 -10  -2   2    0.94    1.08
   9   2  -2    0.06    1.23
   9   2  -2   -0.70    1.44
  -9  -2   2    0.54    1.00
   8   2  -2    3.37    1.34
   8   2  -2    0.28    1.17
   8   2  -2    3.28    1.01
  -8  -2   2    2.97    0.98
   7   2  -2   12.98    1.44
   7   2  -2   14.82    1.64
   7   2  -2   17.01    1.44
  -7  -2   2   11.22    1.19
  -7  -2   2   11.51    1.28
   6   2  -2    0.04    0.78
   6   2  -2    0.99    0.90
   6   2  -2    0.43    0.81
   6   2  -2    0.47    0.65
  -6  -2   2    0.33    0.63
  -6  -2   2    0.89    0.53
  -6  -2   2    1.28    0.63
  -6  -2   2   -0.54    0.97
   5   2  -2   -0.14    0.60
   5   2  -2    0.51    0.59
   5   2  -2    0.58    0.54
   5   2  -2    0.32    0.84
  -5  -2   2    0.14    0.45
  -5  -2   2    0.61    0.53
  -5  -2   2    1.11    0.50
  -5  -2   2    1.13    0.51
  -5  -2   2   -0.17    0.85
   4   2  -2   58.99    3.50
   4   2  -2   62.91    3.49
   4   2  -2   70.41    3.52
   4   2  -2   58.90    3.80
   4   2  -2   59.07    3.29
   4   2  -2   63.89    3.32
   4   2  -2   67.05    3.47
  -4  -2   2   64.64    3.43
  -4  -2   2   68.90    3.48
  -4  -2   2   66.08    3.45
  -4  -2   2   66.78    3.48
  -4  -2   2   61.48    3.75
   3   2  -2  111.94    5.52
   3   2  -2  107.42    5.60
   3   2  -2  102.40    5.87
   3   2  -2  110.87    5.60
   3   2  -2  100.86    5.49
   3   2  -2  103.44    5.62
   3   2  -2  112.44    5.61
  -3  -2   2  107.75    5.59
  -3  -2   2  106.53    5.57
  -3  -2   2  117.23    5.89
  -3  -2   2  115.62    5.61
  -3  -2   2  103.16    5.57
   2   2  -2  108.94    5.75
   2   2  -2  113.59    5.77
   2   2  -2  110.67    5.78
   2   2  -2  115.47    5.74
   2   2  -2  114.79    5.77
   2   2  -2  109.90    6.00
  -2  -2   2  119.30    5.77
  -2  -2   2  112.37    5.99
  -2  -2   2  115.15    5.75
  -2  -2   2  106.91    5.73
  -2  -2   2  106.03    5.74
  -2  -2   2  117.90    5.77
   1   2  -2  257.36   12.96
   1   2  -2  259.58   12.98
   1   2  -2  232.69   13.12
   1   2  -2  260.04   12.98
   1   2  -2  269.09   12.98
  -1  -2   2  251.20   12.94
  -1  -2   2  267.76   12.94
  -1  -2   2  254.92   12.98
  -1  -2   2  248.43   13.14
  -1  -2   2  251.06   12.95
  -1  -2   2  276.20   12.98
  -1  -2   2  262.53   12.98
   0   2  -2   14.46    0.78
   0   2  -2   12.78    0.73
   0   2  -2   15.55    0.94
   0   2  -2   13.65    0.72
   0   2  -2   13.39    0.81
   0   2  -2   12.50    0.79
   0  -2   2   12.13    0.73
   0  -2   2   13.77    0.78
   0  -2   2   13.53    0.81
   0  -2   2   12.55    0.91
   0  -2   2   12.44    0.78
   0  -2   2   14.09    0.71
  -2   2  -2  543.85   26.72
  -2   2  -2  527.40   26.72
  -2   2  -2  541.95   26.65
  -2   2  -2  517.07   26.65
   2  -2   2  531.76   26.65
   2  -2   2  526.81   26.67
  -3   2  -2   34.98    1.77
  -3   2  -2   30.29    1.82
  -3   2  -2   31.52    1.78
  -3   2  -2   28.56    1.64
  -3   2  -2   32.01    1.70
  -3   2  -2   30.99    1.76
   3  -2   2   31.07    1.72
   3  -2   2   31.51    1.66
   3  -2   2   33.94    1.80
   3  -2   2   29.87    1.80
  -4   2  -2   34.16    1.91
  -4   2  -2   32.75    2.02
  -4   2  -2   33.51    1.94
  -4   2  -2   33.53    1.93
  -4   2  -2   32.48    1.78
  -4   2  -2   32.25    1.79
   4  -2   2   33.79    1.81
   4  -2   2   35.42    1.99
   4  -2   2   31.04    1.96
   4  -2   2   32.21    1.81
  -5   2  -2   11.66    0.95
  -5   2  -2   11.17    0.81
  -5   2  -2   10.25    0.96
  -5   2  -2   11.15    0.97
  -5   2  -2   10.57    1.07
  -5   2  -2   10.84    0.72
   5  -2   2    9.84    0.84
   5  -2   2   11.24    1.04
   5  -2   2   10.25    1.12
   5  -2   2   10.41    0.78
  -6   2  -2   57.94    3.30
  -6   2  -2   58.13    3.17
  -6   2  -2   55.55    3.06
  -6   2  -2   57.99    3.35
  -6   2  -2   63.81    3.57
   6  -2   2   59.95    3.46
   6  -2   2   55.22    3.11
   6  -2   2   66.12    3.27
   6  -2   2   57.99    3.43
  -7   2  -2  124.60    6.81
  -7   2  -2  120.97    6.98
  -7   2  -2  122.04    6.74
  -7   2  -2  123.55    6.47
  -7   2  -2  127.30    6.61
   7  -2   2  123.39    6.93
   7  -2   2  135.83    6.93
   7  -2   2  141.18    6.73
  -8   2  -2   19.58    1.53
  -8   2  -2   24.17    1.85
   8  -2   2   23.20    1.83
   8  -2   2   21.39    2.23
  -9   2  -2    5.46    1.16
   9  -2   2    6.04    1.24
   9  -2   2    4.72    1.43
 -10   2  -2   12.28    1.66
  10  -2   2   12.96    1.77
  10  -2   2   10.42    1.97
 -11   2  -2    0.82    1.04
  11  -2   2    0.93    1.92
  11  -2   2   -1.15    1.51
 -12   2  -2    1.64    1.32
  12  -2   2    0.34    2.28
  12  -2   2    2.55    1.83
  11   1  -2    4.26    2.05
  11   1  -2   -0.25    1.88
 -11  -1   2    1.77    1.17
  10   1  -2    1.60    1.60
  10   1  -2   -0.03    1.64
 -10  -1   2    0.65    0.96
   9   1  -2    1.21    1.14
   9   1  -2    2.04    1.43
  -9  -1   2    0.96    0.93
   8   1  -2    0.33    0.97
   8   1  -2    0.68    1.10
   8   1  -2    0.80    0.80
  -8  -1   2    0.12    0.78
   7   1  -2   18.18    1.87
   7   1  -2   19.58    1.53
   7   1  -2   15.33    1.68
  -7  -1   2   18.37    1.52
  -7  -1   2   17.58    1.36
  -7  -1   2   17.97    1.57
   6   1  -2  107.32    5.42
   6   1  -2   91.42    5.79
   6   1  -2  101.15    5.55
   6   1  -2  101.09    5.48
  -6  -1   2  110.78    5.87
  -6  -1   2  102.38    5.42
  -6  -1   2  100.24    5.35
  -6  -1   2  103.21    5.49
  -6  -1   2  104.86    5.49
   5   1  -2    8.72    0.96
   5   1  -2    9.62    0.86
   5   1  -2    8.80    0.96
   5   1  -2   10.22    0.99
   5   1  -2    7.49    1.19
  -5  -1   2    7.23    0.77
  -5  -1   2    9.66    0.83
  -5  -1   2    8.93    0.95
  -5  -1   2    8.95    0.90
  -5  -1   2    9.96    1.27
   4   1  -2   25.49    1.60
   4   1  -2   24.82    1.49
   4   1  -2   24.05    1.82
   4   1  -2   25.78    1.55
   4   1  -2   24.67    1.56
  -4  -1   2   26.58    1.81
  -4  -1   2   24.31    1.45
  -4  -1   2   25.19    1.51
  -4  -1   2   25.16    1.56
  -4  -1   2   24.03    1.49
   3   1  -2  515.51   27.34
   3   1  -2  550.23   27.54
   3   1  -2  548.14   27.34
  -3  -1   2  567.64   27.54
  -3  -1   2  531.73   27.31
  -3  -1   2  553.68   27.34
  -3  -1   2  542.75   27.29
   2   1  -2   58.79    3.09
   2   1  -2   60.94    3.08
   2   1  -2   61.20    3.03
   2   1  -2   58.50    3.09
   2   1  -2   53.75    3.23
   2   1  -2   60.25    3.08
  -2  -1   2   59.47    3.03
  -2  -1   2   63.10    3.08
  -2  -1   2   58.23    3.07
  -2  -1   2   59.82    3.09
  -2  -1   2   56.28    3.24
  -2  -1   2   58.44    3.07
   1   1  -2  427.47   21.65
  -1  -1   2  424.49   21.65
  -1  -1   2  436.65   21.52
   0   1  -2  228.19   11.05
   0   1  -2  217.23   11.07
   0   1  -2  224.02   11.16
   0  -1   2  228.32   11.06
   0  -1   2  213.49   11.03
   0  -1   2  214.30   11.07
   0  -1   2  225.02   11.17
   0  -1   2  212.53   11.06
  -1   1  -2   60.76    3.02
  -1   1  -2   59.65    3.16
  -1   1  -2   57.70    3.08
  -1   1  -2   57.86    3.17
  -1   1  -2   59.72    3.08
  -1   1  -2   58.08    3.04
  -1   1  -2   62.04    3.08
   1  -1   2   56.52    3.04
   1  -1   2   64.11    3.09
   1  -1   2   58.43    3.08
   1  -1   2   60.11    3.08
   1  -1   2   65.39    3.03
  -2   1  -2   91.18    4.86
  -2   1  -2   99.01    4.85
  -2   1  -2   98.03    4.79
  -2   1  -2   92.45    4.81
  -2   1  -2   94.76    4.94
  -2   1  -2   92.85    4.86
   2  -1   2  100.75    4.88
   2  -1   2   93.60    4.79
   2  -1   2   89.79    4.82
  -3   1  -2   86.53    4.60
  -3   1  -2   91.81    4.58
  -3   1  -2   91.64    4.50
  -3   1  -2   83.35    4.50
  -3   1  -2   88.10    4.70
   3  -1   2   87.85    4.52
   3  -1   2   94.91    4.63
   3  -1   2   84.87    4.59
   3  -1   2   85.06    4.50
  -4   1  -2  388.46   18.98
  -4   1  -2  378.02   18.79
  -4   1  -2  357.70   18.67
  -4   1  -2  377.21   18.82
  -4   1  -2  379.25   18.71
   4  -1   2  384.18   18.74
   4  -1   2  353.09   18.81
   4  -1   2  355.29   18.68
   4  -1   2  376.98   18.84
  -5   1  -2   34.41    1.86
  -5   1  -2   31.95    1.75
  -5   1  -2   32.40    1.70
  -5   1  -2   33.89    2.02
  -5   1  -2   32.41    1.97
  -5   1  -2   35.18    2.22
   5  -1   2   33.54    1.78
   5  -1   2   30.06    2.10
   5  -1   2   32.66    1.71
   5  -1   2   32.56    2.11
   5  -1   2   30.33    1.96
   5  -1   2   33.50    1.93
  -6   1  -2  192.91    9.89
  -6   1  -2  190.59    9.57
  -6   1  -2  182.59    9.82
  -6   1  -2  183.97    9.72
  -6   1  -2  200.62   10.14
   6  -1   2  181.61    9.63
   6  -1   2  187.38   10.07
   6  -1   2  196.31    9.96
   6  -1   2  189.36    9.59
   6  -1   2  201.19    9.81
  -7   1  -2   24.66    2.18
  -7   1  -2   25.82    1.89
  -7   1  -2   24.22    1.64
   7  -1   2   25.14    2.20
   7  -1   2   25.37    1.95
   7  -1   2   23.20    2.01
   7  -1   2   26.18    1.42
  -8   1  -2   16.36    1.66
   8  -1   2   18.96    1.95
   8  -1   2   18.65    1.91
  -9   1  -2   26.30    2.25
   9  -1   2   28.31    2.93
   9  -1   2   35.09    2.62
 -10   1  -2    0.07    1.00
  10  -1   2    1.56    1.69
  10  -1   2   -1.12    1.37
 -11   1  -2    0.92    1.20
  11  -1   2    0.31    1.92
  11  -1   2    4.05    1.75
  11   0  -2   -2.37    1.76
  11   0  -2    1.45    1.73
 -11   0   2    1.61    1.09
  10   0  -2    3.59    1.65
  10   0  -2    5.56    1.56
 -10   0   2    2.38    1.05
   9   0  -2    0.04    1.12
   9   0  -2   -0.30    0.87
   9   0  -2   -0.12    1.16
  -9   0   2    0.63    0.88
   8   0  -2   41.78    2.76
   8   0  -2   38.90    2.89
   8   0  -2   41.28    2.52
  -8   0   2   42.35    2.66
   7   0  -2    0.11    0.73
   7   0  -2    0.09    0.67
   7   0  -2    0.55    0.54
  -7   0   2    0.04    0.79
  -7   0   2    0.96    0.47
  -7   0   2    0.68    0.64
  -7   0   2    0.83    0.65
  -7   0   2    0.38    0.61
   6   0  -2    0.68    0.61
   6   0  -2    0.34    0.61
   6   0  -2   -0.03    0.42
  -6   0   2    0.15    0.51
  -6   0   2    0.99    0.76
  -6   0   2    0.56    0.40
  -6   0   2    1.04    0.52
  -6   0   2    0.55    0.50
   5   0  -2    0.90    0.39
   5   0  -2    0.22    0.49
   5   0  -2    0.91    0.42
   5   0  -2    1.32    0.50
  -5   0   2    2.26    0.48
  -5   0   2    1.25    0.36
  -5   0   2    2.41    0.52
  -5   0   2    1.26    0.63
  -5   0   2    1.84    0.52
   4   0  -2  220.61   10.86
   4   0  -2  205.64   10.84
   4   0  -2  210.36   10.82
   4   0  -2  208.06   10.78
  -4   0   2  214.29   10.76
  -4   0   2  204.42   10.79
  -4   0   2  221.35   10.86
  -4   0   2  221.03   11.00
  -4   0   2  209.24   10.82
   3   0  -2  442.90   22.81
   3   0  -2  464.18   22.83
  -3   0   2  495.64   22.95
  -3   0   2  408.53   22.77
  -3   0   2  471.88   22.83
  -3   0   2  440.78   22.76
   1   0  -2  160.32    8.20
   1   0  -2  177.38    8.23
   1   0  -2  160.36    8.20
   1   0  -2  155.88    8.21
   1   0  -2  168.09    8.18
  -1   0   2  159.47    8.20
  -1   0   2  166.36    8.18
  -1   0   2  156.93    8.21
  -1   0   2  162.77    8.20
  -1   0   2  162.04    8.29
   0   0  -2    1.24    0.11
   0   0  -2    1.69    0.16
   0   0  -2    1.20    0.25
   0   0  -2    1.17    0.16
   0   0  -2    0.97    0.15
   0   0   2    1.39    0.16
   0   0   2    1.66    0.16
   0   0   2    1.25    0.17
   0   0   2    1.22    0.12
  -2   0  -2  632.49   30.72
   2   0   2  592.18   30.71
   2   0   2  604.83   30.58
  -3   0  -2    4.42    0.34
  -3   0  -2    5.33    0.76
  -3   0  -2    4.14    0.48
  -3   0  -2    3.85    0.47
  -3   0  -2    3.51    0.38
  -3   0  -2    4.30    0.43
   3   0   2    3.58    0.45
   3   0   2    3.00    0.44
   3   0   2    4.66    0.67
   3   0   2    4.36    0.40
   3   0   2    4.14    0.55
   3   0   2    4.91    0.38
  -4   0  -2   76.55    3.91
  -4   0  -2   78.66    4.07
  -4   0  -2   74.14    4.04
  -4   0  -2   77.23    3.97
  -4   0  -2   73.78    3.88
  -4   0  -2   80.20    4.31
   4   0   2   76.79    4.03
   4   0   2   77.71    4.08
   4   0   2   73.45    3.91
   4   0   2   75.78    4.27
   4   0   2   79.84    4.13
   4   0   2   71.27    3.89
  -5   0  -2    6.88    0.58
  -5   0  -2    6.37    0.77
  -5   0  -2    7.87    0.60
  -5   0  -2    7.64    0.85
  -5   0  -2   11.72    1.32
  -5   0  -2    6.85    0.70
   5   0   2    7.39    0.85
   5   0   2    7.13    0.59
   5   0   2    7.15    0.63
   5   0   2    8.78    0.91
   5   0   2   11.16    1.14
   5   0   2    8.02    1.09
  -6   0  -2    0.79    0.57
  -6   0  -2    0.87    0.33
  -6   0  -2    0.21    0.89
  -6   0  -2    0.50    0.55
  -6   0  -2    0.82    0.31
  -6   0  -2    1.22    0.49
   6   0   2    0.60    0.73
   6   0   2    1.80    0.86
   6   0   2    0.44    0.76
   6   0   2    0.70    0.36
  -7   0  -2   53.33    3.28
   7   0   2   54.96    2.99
   7   0   2   57.06    3.37
   7   0   2   58.12    3.60
  -8   0  -2   22.31    1.87
   8   0   2   23.03    2.16
   8   0   2   21.11    2.46
  -9   0  -2    2.45    1.13
   9   0   2    3.31    1.58
   9   0   2    3.98    1.45
 -10   0  -2    3.27    1.20
  10   0   2    9.15    2.17
  10   0   2    5.39    1.79
 -11   0  -2    0.74    1.16
  11   0   2    5.51    1.97
  11   0   2    4.39    2.16
  12  -1  -2    7.21    2.08
  12  -1  -2    1.65    2.06
 -12   1   2    2.40    1.26
  11  -1  -2    6.36    1.68
  11  -1  -2    5.17    1.90
 -11   1   2    2.79    1.15
  10  -1  -2    0.57    1.26
  10  -1  -2    0.78    1.48
 -10   1   2    0.28    0.98
   9  -1  -2    2.10    0.72
   9  -1  -2    0.24    1.02
   9  -1  -2    0.90    1.13
  -9   1   2    1.52    0.86
   8  -1  -2   10.94    1.32
   8  -1  -2   11.32    1.05
   8  -1  -2    8.21    1.25
  -8   1   2    8.36    1.12
  -8   1   2   12.82    1.13
   7  -1  -2   10.41    1.31
   7  -1  -2    9.79    1.18
   7  -1  -2    9.50    1.08
   7  -1  -2   10.02    0.96
  -7   1   2   11.12    1.14
  -7   1   2    9.81    1.09
  -7   1   2    9.56    0.91
  -7   1   2    8.45    0.81
  -7   1   2   11.06    1.35
   6  -1  -2  101.10    5.22
   6  -1  -2  102.03    5.31
   6  -1  -2   89.67    5.32
   6  -1  -2  104.18    5.51
   6  -1  -2   99.16    5.39
  -6   1   2  101.74    5.26
  -6   1   2  102.54    5.34
  -6   1   2  103.87    5.36
  -6   1   2   96.13    5.17
   5  -1  -2   99.52    5.34
   5  -1  -2   97.95    5.29
   5  -1  -2  106.32    5.42
   5  -1  -2  108.30    5.51
   5  -1  -2   97.56    5.37
  -5   1   2  111.23    5.52
  -5   1   2   97.13    5.36
  -5   1   2  106.64    5.41
  -5   1   2  104.51    5.32
  -5   1   2   94.85    5.25
   4  -1  -2  176.19    8.86
   4  -1  -2  165.75    8.82
   4  -1  -2  168.18    8.73
   4  -1  -2  166.46    8.87
   4  -1  -2  189.16    8.97
   4  -1  -2  172.10    8.90
  -4   1   2  183.15    8.92
  -4   1   2  195.14    8.99
  -4   1   2  164.61    8.72
  -4   1   2  171.59    8.86
  -4   1   2  174.45    8.84
  -4   1   2  161.01    8.80
   2  -1  -2   44.83    2.42
   2  -1  -2   48.51    2.45
   2  -1  -2   43.60    2.41
   2  -1  -2   45.65    2.39
   2  -1  -2   45.03    2.39
  -2   1   2   45.33    2.41
  -2   1   2   52.18    2.47
  -2   1   2   47.16    2.39
  -2   1   2   45.76    2.39
  -2   1   2   43.71    2.41
  -2   1   2   43.51    2.44
  -2   1   2   48.71    2.45
   0  -1  -2  221.50   11.64
   0  -1  -2  231.19   11.63
   0  -1  -2  238.01   11.73
   0   1   2  228.59   11.58
   0   1   2  232.12   11.63
   0   1   2  236.49   11.73
  -1  -1  -2   72.78    3.83
  -1  -1  -2   74.39    3.82
  -1  -1  -2   76.70    3.99
  -1  -1  -2   76.13    3.81
  -1  -1  -2   77.93    3.84
   1   1   2   74.83    3.84
   1   1   2   77.86    3.83
   1   1   2   75.52    3.81
   1   1   2   71.05    3.80
   1   1   2   77.19    4.00
   1   1   2   72.44    3.83
   1   1   2   68.52    3.81
  -2  -1  -2   90.36    4.60
  -2  -1  -2   90.52    4.85
  -2  -1  -2   93.24    4.63
  -2  -1  -2   82.86    4.57
  -2  -1  -2   90.07    4.63
  -2  -1  -2   87.76    4.61
   2   1   2   95.38    4.59
   2   1   2   87.72    4.83
   2   1   2   91.49    4.65
   2   1   2   89.06    4.66
   2   1   2   88.28    4.60
   2   1   2   90.38    4.63
  -3  -1  -2    1.74    0.30
  -3  -1  -2    2.24    0.66
  -3  -1  -2    2.28    0.41
  -3  -1  -2    2.12    0.39
  -3  -1  -2    1.51    0.32
  -3  -1  -2    2.46    0.44
   3   1   2    2.02    0.47
   3   1   2    3.03    0.38
   3   1   2    1.95    0.38
   3   1   2    2.64    0.54
   3   1   2    3.41    0.73
   3   1   2    1.98    0.40
  -4  -1  -2   69.28    3.88
  -4  -1  -2   68.41    3.76
  -4  -1  -2   77.38    3.92
  -4  -1  -2   77.10    4.25
  -4  -1  -2   66.52    3.82
  -4  -1  -2   73.65    3.77
   4   1   2   76.03    4.02
   4   1   2   72.70    3.94
   4   1   2   71.31    3.78
   4   1   2   71.36    3.80
   4   1   2   79.78    3.94
  -5  -1  -2   16.59    1.28
  -5  -1  -2   14.31    1.58
  -5  -1  -2   14.55    1.00
  -5  -1  -2   15.46    1.21
  -5  -1  -2   16.18    1.02
  -5  -1  -2   15.03    1.14
   5   1   2   14.96    1.52
   5   1   2   14.83    0.98
   5   1   2   15.07    1.11
   5   1   2   16.47    1.59
   5   1   2   13.30    1.39
  -6  -1  -2   78.84    4.81
  -6  -1  -2   79.86    4.37
  -6  -1  -2   71.09    4.26
  -6  -1  -2   81.84    4.13
  -6  -1  -2   73.79    4.15
  -6  -1  -2   87.68    4.44
   6   1   2   85.21    4.60
   6   1   2   80.23    4.45
   6   1   2   73.26    4.13
   6   1   2   85.74    4.84
   6   1   2   83.76    4.22
  -7  -1  -2   15.25    1.47
   7   1   2   11.68    1.16
   7   1   2   13.96    1.58
   7   1   2   11.33    1.66
  -8  -1  -2    4.76    1.12
   8   1   2    3.97    1.39
   8   1   2    2.19    1.45
  -9  -1  -2    4.93    1.23
   9   1   2    4.00    1.84
   9   1   2    3.16    1.66
 -10  -1  -2    4.44    1.28
  10   1   2    5.38    1.84
  10   1   2    3.63    2.00
  12  -2  -2    3.11    1.83
  12  -2  -2    0.34    2.08
 -12   2   2    0.61    1.16
  11  -2  -2    3.57    1.55
  11  -2  -2    0.12    1.58
 -11   2   2    1.97    1.11
  10  -2  -2    0.97    1.18
  10  -2  -2    3.55    1.39
 -10   2   2    2.83    1.01
   9  -2  -2   12.54    1.42
   9  -2  -2   11.26    1.20
   9  -2  -2   15.29    1.71
  -9   2   2   12.96    1.43
   8  -2  -2   96.04    5.18
   8  -2  -2   95.27    5.65
   8  -2  -2  105.60    5.50
   8  -2  -2   98.86    5.33
  -8   2   2   97.75    5.36
  -8   2   2   93.66    5.10
   7  -2  -2    8.46    1.09
   7  -2  -2    5.96    0.87
   7  -2  -2    8.29    0.81
   7  -2  -2    8.73    1.10
  -7   2   2    7.24    0.84
  -7   2   2    8.22    1.13
  -7   2   2    7.26    0.98
  -7   2   2    7.24    0.72
  -7   2   2    8.41    1.00
   6  -2  -2   -0.03    0.41
   6  -2  -2   -0.28    0.35
   6  -2  -2    0.58    0.57
   6  -2  -2    0.61    0.52
   6  -2  -2    0.53    0.48
  -6   2   2    0.38    0.33
  -6   2   2    0.46    0.43
  -6   2   2   -0.44    0.53
  -6   2   2   -0.20    0.46
  -6   2   2   -0.14    0.50
   5  -2  -2    5.92    0.72
   5  -2  -2    4.27    0.54
   5  -2  -2    5.21    0.62
   5  -2  -2    4.90    0.66
   5  -2  -2    3.49    0.55
  -5   2   2    3.89    0.48
  -5   2   2    5.78    0.66
  -5   2   2    4.43    0.68
  -5   2   2    4.92    0.59
  -5   2   2    4.32    0.41
  -5   2   2    5.80    0.69
   4  -2  -2  209.80   10.36
   4  -2  -2  198.28   10.43
   4  -2  -2  194.35   10.44
   4  -2  -2  207.49   10.44
   4  -2  -2  211.02   10.43
   4  -2  -2  204.53   10.49
  -4   2   2  206.04   10.45
  -4   2   2  206.96   10.43
  -4   2   2  203.78   10.36
  -4   2   2  189.89   10.41
  -4   2   2  218.47   10.46
  -4   2   2  215.34   10.50
   3  -2  -2    0.89    0.28
   3  -2  -2    2.10    0.32
   3  -2  -2    0.73    0.25
   3  -2  -2    0.93    0.27
  -3   2   2    1.08    0.23
  -3   2   2    1.12    0.26
  -3   2   2    0.97    0.35
  -3   2   2    0.79    0.23
  -3   2   2    0.86    0.33
  -3   2   2    0.19    0.24
  -3   2   2    0.75    0.25
  -3   2   2    0.95    0.27
   2  -2  -2  225.44   11.38
   2  -2  -2  230.80   11.40
   2  -2  -2  224.49   11.39
   2  -2  -2  227.51   11.37
   2  -2  -2  223.05   11.38
   2  -2  -2  221.35   11.35
  -2   2   2  232.03   11.39
  -2   2   2  215.36   11.33
  -2   2   2  229.15   11.38
  -2   2   2  226.89   11.40
   1  -2  -2  379.24   19.25
  -1   2   2  382.42   19.22
  -1   2   2  385.21   19.26
  -1   2   2  382.78   19.22
   0  -2  -2   82.44    4.13
   0  -2  -2   80.14    4.05
   0  -2  -2   79.86    4.09
   0  -2  -2   76.69    4.23
   0  -2  -2   79.36    4.10
   0   2   2   79.79    4.09
   0   2   2   78.12    4.12
   0   2   2   78.53    4.06
   0   2   2   83.43    4.10
   0   2   2   81.26    4.12
   0   2   2   82.18    4.25
   0   2   2   76.25    4.10
  -1  -2  -2  127.33    6.80
  -1  -2  -2  140.14    6.79
  -1  -2  -2  131.20    6.80
  -1  -2  -2  134.26    6.82
  -1  -2  -2  134.67    7.02
  -1  -2  -2  137.76    6.80
   1   2   2  131.44    6.82
   1   2   2  131.02    6.80
   1   2   2  139.74    6.82
   1   2   2  128.87    7.01
   1   2   2  130.49    6.80
   1   2   2  136.17    6.82
  -2  -2  -2   31.40    1.76
  -2  -2  -2   28.95    2.01
  -2  -2  -2   31.01    1.76
  -2  -2  -2   30.12    1.76
  -2  -2  -2   32.90    1.76
   2   2   2   30.93    1.80
   2   2   2   31.16    1.78
   2   2   2   32.87    2.08
   2   2   2   33.28    1.84
   2   2   2   30.81    1.75
   2   2   2   32.93    1.79
  -3  -2  -2   42.08    2.29
  -3  -2  -2   37.38    2.26
  -3  -2  -2   41.06    2.32
  -3  -2  -2   44.64    2.35
  -3  -2  -2   40.45    2.31
  -3  -2  -2   42.73    2.70
   3   2   2   42.18    2.37
   3   2   2   42.84    2.28
   3   2   2   45.99    2.35
   3   2   2   42.92    2.44
   3   2   2   36.38    2.38
   3   2   2   44.95    2.73
  -4  -2  -2   48.46    3.19
  -4  -2  -2   51.60    2.81
  -4  -2  -2   45.98    2.68
  -4  -2  -2   48.76    2.74
  -4  -2  -2   50.06    2.78
  -4  -2  -2   53.08    2.70
   4   2   2   50.54    2.95
   4   2   2   50.87    3.20
   4   2   2   48.30    2.68
   4   2   2   48.64    2.84
   4   2   2   50.84    2.78
  -5  -2  -2    0.11    0.81
  -5  -2  -2   -0.25    0.49
  -5  -2  -2   -0.14    0.38
  -5  -2  -2    0.29    0.46
  -5  -2  -2    0.25    0.49
  -5  -2  -2    0.55    0.57
   5   2   2   -1.00    0.75
   5   2   2   -0.65    0.69
   5   2   2    0.27    0.36
   5   2   2   -0.30    0.57
   5   2   2   -0.10    0.75
  -6  -2  -2    0.44    0.61
  -6  -2  -2    0.00    1.13
  -6  -2  -2    0.71    0.50
  -6  -2  -2    0.16    0.70
   6   2   2    1.37    0.93
   6   2   2    0.45    1.00
   6   2   2   -0.03    0.94
   6   2   2   -0.89    0.63
  -7  -2  -2   12.42    1.37
   7   2   2   10.49    1.20
   7   2   2    9.93    1.61
   7   2   2    9.11    1.40
  -8  -2  -2    2.66    0.97
   8   2   2    2.38    1.53
   8   2   2    2.94    1.52
  -9  -2  -2    1.44    1.11
   9   2   2   -0.95    1.65
   9   2   2   -0.52    1.70
 -10  -2  -2    0.92    1.22
  10   2   2   -0.37    1.85
  10   2   2    1.01    1.92
  12  -3  -2    4.05    2.00
  12  -3  -2    6.04    1.77
 -12   3   2    4.10    1.37
  11  -3  -2    6.90    1.80
  11  -3  -2    6.45    1.52
 -11   3   2    3.81    1.18
  10  -3  -2    9.15    1.39
  10  -3  -2    8.00    1.59
 -10   3   2    6.27    1.25
   9  -3  -2    5.76    1.09
   9  -3  -2    7.12    0.84
   9  -3  -2    4.99    1.16
  -9   3   2    5.79    1.11
   8  -3  -2    6.62    1.12
   8  -3  -2    8.73    1.08
   8  -3  -2    8.41    1.06
   8  -3  -2    6.86    0.82
  -8   3   2    7.33    0.78
  -8   3   2    7.77    1.09
  -8   3   2   10.95    1.23
   7  -3  -2   -0.03    0.48
   7  -3  -2   -0.06    0.41
   7  -3  -2    0.39    0.65
   7  -3  -2    0.07    0.58
  -7   3   2    0.47    0.61
  -7   3   2    0.21    0.33
  -7   3   2    0.22    0.56
  -7   3   2    0.43    0.29
  -7   3   2    0.89    0.50
  -7   3   2    0.21    0.39
  -7   3   2   -0.36    0.52
   6  -3  -2   63.42    3.40
   6  -3  -2   62.26    3.52
   6  -3  -2   60.78    3.34
   6  -3  -2   63.62    3.39
  -6   3   2   63.03    3.44
  -6   3   2   58.70    3.24
  -6   3   2   59.18    3.32
  -6   3   2   66.01    3.30
  -6   3   2   61.33    3.51
  -6   3   2   62.31    3.38
  -6   3   2   63.87    3.40
  -6   3   2   61.69    3.45
   5  -3  -2   24.91    1.66
   5  -3  -2   23.75    1.50
   5  -3  -2   26.77    1.46
   5  -3  -2   25.09    1.52
   5  -3  -2   25.85    1.46
  -5   3   2   25.45    1.55
  -5   3   2   24.98    1.46
  -5   3   2   25.87    1.64
  -5   3   2   23.81    1.42
  -5   3   2   25.10    1.52
  -5   3   2   23.65    1.49
  -5   3   2   24.71    1.58
   4  -3  -2   17.74    0.96
   4  -3  -2   17.05    1.08
   4  -3  -2   17.99    1.06
   4  -3  -2   18.06    1.08
  -4   3   2   16.06    1.08
  -4   3   2   14.69    1.19
  -4   3   2   16.57    1.08
  -4   3   2   16.37    0.94
  -4   3   2   14.78    1.07
  -4   3   2   16.10    1.06
  -4   3   2   16.92    1.04
  -4   3   2   17.19    1.21
   3  -3  -2  117.89    5.95
   3  -3  -2  111.07    5.93
   3  -3  -2  117.69    5.95
   3  -3  -2  118.52    5.86
   3  -3  -2  115.28    5.87
  -3   3   2  116.78    5.97
  -3   3   2  115.53    6.00
  -3   3   2  120.28    5.95
  -3   3   2  116.20    5.97
  -3   3   2  113.49    5.94
  -3   3   2  116.77    5.95
  -3   3   2  111.07    5.90
   2  -3  -2    0.49    0.27
   2  -3  -2    0.09    0.28
   2  -3  -2    0.32    0.22
   2  -3  -2    0.24    0.29
   2  -3  -2   -0.08    0.24
   2  -3  -2    0.16    0.24
  -2   3   2    0.15    0.21
  -2   3   2    0.25    0.23
  -2   3   2    0.17    0.26
  -2   3   2    0.03    0.24
  -2   3   2    0.27    0.27
  -2   3   2    0.38    0.27
  -2   3   2    0.41    0.18
   1  -3  -2  123.72    6.36
   1  -3  -2  129.51    6.44
   1  -3  -2  125.52    6.41
   1  -3  -2  124.47    6.39
   1  -3  -2  123.97    6.50
  -1   3   2  123.30    6.34
  -1   3   2  129.14    6.39
  -1   3   2  124.22    6.42
  -1   3   2  121.78    6.43
  -1   3   2  125.11    6.37
  -1   3   2  126.02    6.51
  -1   3   2  128.07    6.43
   0  -3  -2  474.63   23.47
   0  -3  -2  451.82   23.61
   0   3   2  475.34   23.47
   0   3   2  475.60   23.46
   0   3   2  457.14   23.47
   0   3   2  477.99   23.65
   0   3   2  454.48   23.41
  -1  -3  -2  239.53   11.58
  -1  -3  -2  226.95   11.60
  -1  -3  -2  236.04   11.62
  -1  -3  -2  230.93   11.57
  -1  -3  -2  214.12   11.60
  -1  -3  -2  225.33   11.85
   1   3   2  228.46   11.61
   1   3   2  232.86   11.63
   1   3   2  238.26   11.60
   1   3   2  233.31   11.62
   1   3   2  222.57   11.87
   1   3   2  219.19   11.60
  -2  -3  -2  102.96    5.76
  -2  -3  -2  106.47    5.41
  -2  -3  -2  105.46    5.44
  -2  -3  -2  104.64    5.43
  -2  -3  -2   97.80    5.42
  -2  -3  -2  106.58    5.42
   2   3   2  103.03    5.43
   2   3   2  108.28    5.81
   2   3   2  106.49    5.48
   2   3   2  111.42    5.50
   2   3   2  108.89    5.47
   2   3   2   95.37    5.44
  -3  -3  -2    0.77    0.41
  -3  -3  -2    0.18    0.40
  -3  -3  -2    0.81    0.40
  -3  -3  -2    1.23    0.82
  -3  -3  -2    1.00    0.48
  -3  -3  -2    1.21    0.47
   3   3   2    0.80    0.70
   3   3   2    0.31    0.61
   3   3   2    0.27    0.57
   3   3   2    0.77    0.43
   3   3   2    0.89    0.76
   3   3   2    0.19    0.37
  -4  -3  -2    0.90    0.45
  -4  -3  -2    0.42    0.85
  -4  -3  -2    1.83    0.61
  -4  -3  -2    0.82    0.48
  -4  -3  -2    1.42    0.54
  -4  -3  -2    1.14    0.52
   4   3   2    1.38    0.70
   4   3   2    1.02    0.85
   4   3   2    1.00    0.85
   4   3   2    1.54    0.79
   4   3   2    1.09    0.44
  -5  -3  -2    1.36    0.58
  -5  -3  -2    1.79    0.61
  -5  -3  -2    1.40    0.51
  -5  -3  -2    2.00    0.73
  -5  -3  -2    2.16    1.14
   5   3   2    3.67    0.85
   5   3   2    1.10    1.01
   5   3   2    1.41    0.48
   5   3   2    1.68    1.11
   5   3   2    1.93    0.99
  -6  -3  -2    8.32    1.15
   6   3   2    8.96    1.46
   6   3   2    9.82    1.51
   6   3   2    9.32    1.17
  -7  -3  -2   -0.21    0.86
   7   3   2    1.10    1.33
   7   3   2    1.86    1.35
  -8  -3  -2    5.06    1.20
   8   3   2    7.00    1.75
   8   3   2    8.36    1.88
  -9  -3  -2   -0.51    1.12
   9   3   2   -1.59    1.67
   9   3   2   -1.30    1.83
  12  -4  -2    2.04    1.49
  12  -4  -2   -0.60    1.82
 -12   4   2    0.63    1.15
  11  -4  -2    4.64    1.39
  11  -4  -2    6.53    1.73
 -11   4   2    4.58    1.24
  10  -4  -2    1.23    1.16
  10  -4  -2    1.56    1.01
 -10   4   2    2.45    1.01
   9  -4  -2    8.76    1.36
   9  -4  -2    8.10    0.91
   9  -4  -2   10.20    1.27
  -9   4   2    7.66    1.20
   8  -4  -2   84.55    4.39
   8  -4  -2   83.41    4.65
   8  -4  -2   82.60    4.45
   8  -4  -2   79.85    4.32
  -8   4   2   80.93    4.54
  -8   4   2   80.73    4.26
  -8   4   2   75.43    4.29
  -8   4   2   84.48    4.41
  -8   4   2   75.71    4.37
   7  -4  -2   20.91    1.35
   7  -4  -2   20.08    1.48
   7  -4  -2   22.09    1.78
   7  -4  -2   19.71    1.40
  -7   4   2   20.97    1.31
  -7   4   2   21.79    1.67
  -7   4   2   22.50    1.50
  -7   4   2   20.47    1.38
  -7   4   2   22.06    1.42
  -7   4   2   22.17    1.38
  -7   4   2   20.96    1.61
   6  -4  -2   25.02    1.42
   6  -4  -2   26.66    1.59
   6  -4  -2   29.05    1.86
   6  -4  -2   25.36    1.63
  -6   4   2   25.26    1.44
  -6   4   2   25.89    1.60
  -6   4   2   25.95    1.66
  -6   4   2   24.28    1.78
  -6   4   2   25.31    1.54
  -6   4   2   24.65    1.63
  -6   4   2   29.82    1.66
  -6   4   2   25.97    1.74
   5  -4  -2  195.12    9.88
   5  -4  -2  204.67    9.88
   5  -4  -2  194.53    9.89
  -5   4   2  190.07    9.97
  -5   4   2  198.73    9.95
  -5   4   2  192.43    9.91
  -5   4   2  200.31    9.88
  -5   4   2  193.80    9.91
  -5   4   2  174.52    9.95
  -5   4   2  193.71    9.91
   4  -4  -2   54.74    2.98
   4  -4  -2   55.68    2.97
   4  -4  -2   55.63    2.97
  -4   4   2   55.66    2.98
  -4   4   2   54.31    2.92
  -4   4   2   53.73    2.99
  -4   4   2   53.85    3.05
  -4   4   2   53.34    2.95
  -4   4   2   55.93    3.03
  -4   4   2   55.80    2.97
   3  -4  -2  159.49    8.31
   3  -4  -2  163.10    8.39
   3  -4  -2  165.82    8.38
  -3   4   2  162.59    8.40
  -3   4   2  156.95    8.31
  -3   4   2  163.06    8.41
  -3   4   2  161.78    8.41
  -3   4   2  163.59    8.35
  -3   4   2  175.13    8.40
  -3   4   2  169.69    8.41
   2  -4  -2    3.02    0.46
   2  -4  -2    2.65    0.43
   2  -4  -2    4.20    0.46
   2  -4  -2    2.99    0.51
   2  -4  -2    3.08    0.51
  -2   4   2    3.67    0.46
  -2   4   2    3.30    0.51
  -2   4   2    3.86    0.48
  -2   4   2    3.61    0.38
  -2   4   2    3.75    0.52
  -2   4   2    3.76    0.54
  -2   4   2    3.66    0.51
   1  -4  -2   42.52    2.41
   1  -4  -2   43.28    2.37
   1  -4  -2   42.87    2.32
   1  -4  -2   41.87    2.49
   1  -4  -2   45.09    2.32
  -1   4   2   42.91    2.33
  -1   4   2   43.43    2.52
  -1   4   2   41.30    2.29
  -1   4   2   45.66    2.42
  -1   4   2   43.71    2.40
  -1   4   2   43.70    2.30
  -1   4   2   39.92    2.38
   0  -4  -2    0.55    0.37
   0  -4  -2    0.59    0.30
   0  -4  -2    1.10    0.60
   0  -4  -2    0.70    0.33
   0  -4  -2    0.46    0.45
   0  -4  -2    0.22    0.40
   0   4   2    0.63    0.34
   0   4   2    1.03    0.57
   0   4   2    0.21    0.33
   0   4   2    0.49    0.31
   0   4   2    0.49    0.38
   0   4   2    0.66    0.44
   0   4   2    0.27    0.40
  -1  -4  -2   29.93    1.81
  -1  -4  -2   30.66    2.14
  -1  -4  -2   31.74    1.85
  -1  -4  -2   30.80    1.73
  -1  -4  -2   28.18    1.81
  -1  -4  -2   31.67    1.75
   1   4   2   28.54    1.77
   1   4   2   29.29    1.82
   1   4   2   32.51    1.88
   1   4   2   32.47    1.81
   1   4   2   28.37    2.13
   1   4   2   33.46    1.91
  -2  -4  -2    4.12    0.64
  -2  -4  -2    5.04    0.72
  -2  -4  -2    6.18    0.69
  -2  -4  -2    4.35    0.61
  -2  -4  -2    4.38    0.56
  -2  -4  -2    4.84    1.03
   2   4   2    5.20    0.75
   2   4   2    5.84    0.80
   2   4   2    3.96    0.63
   2   4   2    6.51    0.90
   2   4   2    5.14    0.68
   2   4   2    5.32    1.09
  -3  -4  -2    9.23    0.96
  -3  -4  -2    9.71    0.92
  -3  -4  -2   10.86    1.59
  -3  -4  -2   11.83    1.05
  -3  -4  -2    7.46    0.90
  -3  -4  -2   12.64    1.09
   3   4   2   10.32    1.13
   3   4   2   10.71    1.09
   3   4   2   11.78    1.51
   3   4   2   10.21    1.16
   3   4   2    9.56    0.93
  -4  -4  -2   42.04    2.62
  -4  -4  -2   47.27    3.31
  -4  -4  -2   50.87    2.70
  -4  -4  -2   51.79    2.73
  -4  -4  -2   43.89    2.63
   4   4   2   43.71    2.90
   4   4   2   44.99    2.83
   4   4   2   43.96    2.62
   4   4   2   41.09    3.16
   4   4   2   48.49    2.92
  -5  -4  -2    5.18    0.78
  -5  -4  -2    6.24    1.58
  -5  -4  -2    6.86    0.94
  -5  -4  -2    6.41    0.96
  -5  -4  -2    4.55    0.80
   5   4   2    7.25    1.55
   5   4   2    4.12    1.22
   5   4   2    6.57    1.25
   5   4   2    5.98    1.15
  -6  -4  -2    5.19    1.06
   6   4   2    3.84    1.31
   6   4   2    1.09    1.19
   6   4   2    4.10    1.11
  -7  -4  -2    6.05    1.24
   7   4   2    6.87    1.69
   7   4   2    8.30    1.80
  -8  -4  -2    4.88    1.28
   8   4   2    7.78    1.87
   8   4   2    5.39    1.91
  12  -5  -2    3.79    1.51
  12  -5  -2    0.45    1.75
 -12   5   2    1.83    1.35
  11  -5  -2    4.39    1.28
  11  -5  -2    4.42    1.67
 -11   5   2    3.31    1.27
  10  -5  -2   25.74    2.43
  10  -5  -2   23.27    2.00
 -10   5   2   19.24    2.07
   9  -5  -2    6.36    0.81
   9  -5  -2    5.64    0.71
   9  -5  -2    5.45    1.22
   9  -5  -2    6.92    1.07
  -9   5   2    6.00    0.75
  -9   5   2    6.85    1.19
   8  -5  -2    1.47    0.92
   8  -5  -2    1.00    0.53
   8  -5  -2    1.29    0.73
  -8   5   2    0.43    0.60
  -8   5   2    0.24    0.75
  -8   5   2    0.48    0.47
  -8   5   2   -0.11    0.56
   7  -5  -2   19.08    1.69
   7  -5  -2   20.21    1.33
   7  -5  -2   17.65    1.41
  -7   5   2   18.72    1.38
  -7   5   2   17.67    1.51
  -7   5   2   18.26    1.32
  -7   5   2   17.83    1.26
  -7   5   2   17.77    1.58
  -7   5   2   15.67    1.68
  -7   5   2   19.45    1.47
   6  -5  -2  146.69    7.70
   6  -5  -2  144.48    7.71
  -6   5   2  149.26    7.75
  -6   5   2  150.87    7.82
  -6   5   2  148.80    7.71
  -6   5   2  149.15    7.74
  -6   5   2  161.04    7.86
  -6   5   2  153.31    7.76
  -6   5   2  144.74    7.74
  -6   5   2  145.55    7.83
   5  -5  -2   22.46    1.57
   5  -5  -2   25.31    1.61
   5  -5  -2   25.37    1.56
  -5   5   2   25.30    1.56
  -5   5   2   25.84    1.50
  -5   5   2   23.81    1.56
  -5   5   2   24.64    1.72
  -5   5   2   22.16    1.62
  -5   5   2   24.05    1.59
  -5   5   2   25.33    1.69
  -5   5   2   23.91    1.56
   4  -5  -2    4.09    0.66
   4  -5  -2    4.34    0.62
  -4   5   2    3.86    0.61
  -4   5   2    4.59    0.65
  -4   5   2    3.95    0.68
  -4   5   2    4.41    0.65
  -4   5   2    4.28    0.50
  -4   5   2    4.12    0.56
  -4   5   2    4.80    0.66
  -4   5   2    4.12    0.66
   3  -5  -2   56.78    3.06
   3  -5  -2   55.84    2.98
   3  -5  -2   55.49    3.01
  -3   5   2   55.84    3.06
  -3   5   2   54.68    3.04
  -3   5   2   52.16    2.91
  -3   5   2   57.39    2.99
  -3   5   2   52.26    2.99
  -3   5   2   52.37    2.97
  -3   5   2   58.38    3.07
  -3   5   2   57.90    3.05
  -3   5   2   53.72    2.96
   2  -5  -2   70.78    3.67
   2  -5  -2   65.77    3.62
   2  -5  -2   68.53    3.59
   2  -5  -2   66.73    3.70
   2  -5  -2   66.73    3.59
  -2   5   2   63.58    3.52
  -2   5   2   69.15    3.58
  -2   5   2   67.05    3.67
  -2   5   2   66.58    3.65
  -2   5   2   70.07    3.73
  -2   5   2   68.49    3.54
   1  -5  -2   69.05    3.51
   1  -5  -2   66.28    3.74
   1  -5  -2   62.46    3.47
   1  -5  -2   65.19    3.55
   1  -5  -2   68.06    3.60
  -1   5   2   61.99    3.47
  -1   5   2   62.76    3.75
  -1   5   2   67.11    3.45
  -1   5   2   68.63    3.54
  -1   5   2   64.97    3.59
  -1   5   2   67.38    3.58
  -1   5   2   66.69    3.60
   0  -5  -2  196.41    9.88
   0  -5  -2  183.34    9.60
   0  -5  -2  181.46    9.61
   0  -5  -2  185.12    9.50
   0  -5  -2  182.21    9.58
   0  -5  -2  191.11    9.54
   0   5   2  194.78    9.51
   0   5   2  185.24    9.89
   0   5   2  174.30    9.54
   0   5   2  178.40    9.62
   0   5   2  191.17    9.62
   0   5   2  201.78    9.59
  -1  -5  -2   19.41    1.42
  -1  -5  -2   20.58    1.53
  -1  -5  -2   22.21    1.40
  -1  -5  -2   20.79    1.30
  -1  -5  -2   21.76    1.87
  -1  -5  -2   22.12    1.49
   1   5   2   20.11    1.82
   1   5   2   21.36    1.46
   1   5   2   19.20    1.43
   1   5   2   18.37    1.37
   1   5   2   25.44    1.55
   1   5   2   23.44    1.64
  -2  -5  -2   35.80    2.09
  -2  -5  -2   32.58    2.62
  -2  -5  -2   35.67    2.19
  -2  -5  -2   31.89    2.10
  -2  -5  -2   30.09    2.08
  -2  -5  -2   34.72    2.00
   2   5   2   33.62    2.61
   2   5   2   35.93    2.18
   2   5   2   36.04    2.30
   2   5   2   42.00    2.36
   2   5   2   34.83    2.14
  -3  -5  -2    0.16    0.61
  -3  -5  -2    0.85    0.75
  -3  -5  -2    0.62    0.54
  -3  -5  -2   -0.15    1.03
  -3  -5  -2   -0.11    0.44
   3   5   2   -1.51    0.82
   3   5   2    0.93    0.54
   3   5   2    0.09    1.04
   3   5   2    0.28    0.98
   3   5   2    0.28    0.78
  -4  -5  -2    3.10    0.83
  -4  -5  -2    1.75    1.30
  -4  -5  -2    3.94    0.91
   4   5   2    3.82    1.24
   4   5   2    1.72    1.11
   4   5   2    2.45    1.01
   4   5   2    3.01    1.10
  -5  -5  -2    3.77    0.98
   5   5   2    2.09    1.16
   5   5   2    0.79    1.24
   5   5   2    1.26    1.13
  -6  -5  -2    0.22    0.98
   6   5   2   -0.13    1.15
   6   5   2    1.41    1.39
   6   5   2   -0.34    1.37
  -7  -5  -2    0.87    1.13
   7   5   2   -0.96    1.63
  -8  -5  -2   -1.52    1.21
   8   5   2    1.01    1.80
  12  -6  -2    4.58    2.00
  12  -6  -2    4.35    1.43
 -12   6   2    1.01    1.35
  11  -6  -2    1.88    1.16
  11  -6  -2    1.68    1.59
 -11   6   2    1.90    1.21
  10  -6  -2    0.39    1.28
  10  -6  -2    0.53    0.91
 -10   6   2    2.40    1.13
   9  -6  -2    0.73    1.09
   9  -6  -2    1.24    0.81
   9  -6  -2    0.32    0.57
  -9   6   2   -1.12    0.85
  -9   6   2    0.66    1.04
   8  -6  -2   60.92    3.48
  -8   6   2   54.82    3.41
  -8   6   2   67.13    3.53
  -8   6   2   61.80    3.74
  -8   6   2   60.39    3.53
  -8   6   2   63.28    3.71
  -7   6   2   49.49    3.03
  -7   6   2   44.84    2.91
  -7   6   2   47.69    2.82
  -7   6   2   44.01    2.93
  -7   6   2   46.10    2.79
  -7   6   2   46.24    2.77
  -7   6   2   54.45    2.87
  -7   6   2   51.83    2.95
  -7   6   2   46.75    2.78
  -6   6   2   20.87    1.57
  -6   6   2   21.87    1.58
  -6   6   2   21.30    1.58
  -6   6   2   24.65    1.82
  -6   6   2   26.01    1.80
  -6   6   2   23.54    1.74
  -6   6   2   21.49    1.48
  -6   6   2   21.38    1.66
  -6   6   2   23.48    1.66
  -6   6   2   23.77    1.57
   5  -6  -2   98.00    5.14
   5  -6  -2   96.17    5.17
  -5   6   2   90.53    5.09
  -5   6   2  101.16    5.16
  -5   6   2  106.50    5.17
  -5   6   2   97.76    5.12
  -5   6   2   90.45    5.15
  -5   6   2   87.26    5.01
  -5   6   2   98.89    5.07
  -5   6   2   97.17    5.16
   4  -6  -2    6.00    0.65
   4  -6  -2    7.46    0.84
   4  -6  -2    6.01    0.90
  -4   6   2    5.92    0.65
  -4   6   2    7.46    0.83
  -4   6   2    5.93    0.72
  -4   6   2    6.20    0.74
  -4   6   2    5.96    0.70
  -4   6   2    4.69    0.71
  -4   6   2    6.38    0.84
  -4   6   2    6.42    0.83
   3  -6  -2   57.29    3.30
   3  -6  -2   61.66    3.31
   3  -6  -2   57.82    3.28
   3  -6  -2   64.85    3.37
  -3   6   2   64.13    3.25
  -3   6   2   59.35    3.34
  -3   6   2   57.15    3.34
  -3   6   2   53.75    3.16
  -3   6   2   63.03    3.32
  -3   6   2   59.88    3.20
  -3   6   2   62.25    3.33
  -3   6   2   56.01    3.28
   2  -6  -2   58.88    3.21
   2  -6  -2   57.43    3.26
   2  -6  -2   62.36    3.36
   2  -6  -2   61.11    3.26
   2  -6  -2   62.80    3.45
  -2   6   2   60.76    3.45
  -2   6   2   52.55    3.15
  -2   6   2   58.91    3.31
  -2   6   2   62.97    3.25
  -2   6   2   62.34    3.35
  -2   6   2   58.24    3.15
  -2   6   2   55.31    3.34
   1  -6  -2   11.04    1.01
   1  -6  -2    9.84    0.95
   1  -6  -2    9.93    1.28
   1  -6  -2   11.60    1.17
   1  -6  -2   10.27    1.00
  -1   6   2   12.14    1.09
  -1   6   2   11.31    0.90
  -1   6   2   11.09    1.11
  -1   6   2    8.82    0.97
  -1   6   2   12.48    1.24
  -1   6   2   11.76    1.32
  -1   6   2    8.46    0.87
   0  -6  -2    0.94    0.90
   0  -6  -2    0.76    0.68
   0  -6  -2    1.21    0.55
   0  -6  -2    2.43    0.61
   0  -6  -2    1.63    0.58
   0  -6  -2    0.54    0.42
   0   6   2    1.47    0.77
   0   6   2    0.53    0.59
   0   6   2    1.00    0.65
   0   6   2    0.99    0.49
   0   6   2    0.58    0.49
   0   6   2    0.92    0.56
   0   6   2    0.74    0.86
  -1  -6  -2    0.49    0.40
  -1  -6  -2    2.64    1.12
  -1  -6  -2    1.07    0.59
  -1  -6  -2   -0.11    0.61
  -1  -6  -2    0.78    0.75
   1   6   2    0.87    0.81
   1   6   2   -1.51    0.83
   1   6   2   -0.71    0.58
   1   6   2    0.30    0.56
   1   6   2   -1.10    0.81
  -2  -6  -2    0.97    0.99
  -2  -6  -2    1.84    0.69
  -2  -6  -2    1.68    0.87
   2   6   2    2.70    0.71
   2   6   2    1.07    0.99
   2   6   2    3.11    1.16
   2   6   2    2.36    0.80
   2   6   2    2.21    1.00
  -3  -6  -2    1.67    0.97
  -3  -6  -2    3.49    1.47
  -3  -6  -2    1.79    0.80
   3   6   2    0.13    1.17
   3   6   2    1.88    1.11
   3   6   2    2.61    0.94
   3   6   2    2.66    1.18
   3   6   2    0.48    1.12
  -4  -6  -2   14.50    2.18
  -4  -6  -2   11.17    1.28
   4   6   2   11.59    1.70
   4   6   2   12.95    1.61
   4   6   2   10.77    1.96
  -5  -6  -2    1.66    1.05
   5   6   2    3.72    1.54
   5   6   2    0.77    1.30
  -6  -6  -2    0.07    1.07
   6   6   2    0.18    1.55
  -7  -6  -2   -0.63    1.17
   7   6   2    1.94    1.83
  12  -7  -2   -0.87    1.24
 -12   7   2   -1.13    1.32
 -12   7   2   -0.23    1.28
  11  -7  -2   -0.33    1.08
 -11   7   2   -0.25    1.26
 -11   7   2   -0.72    1.25
  10  -7  -2   24.84    2.06
 -10   7   2   24.66    2.45
 -10   7   2   25.34    2.44
   9  -7  -2   -0.88    0.75
  -9   7   2    0.34    1.04
  -9   7   2    1.03    0.91
  -9   7   2   -0.22    0.78
  -9   7   2    0.09    1.04
  -9   7   2    0.01    0.83
  -8   7   2    1.34    0.81
  -8   7   2    1.36    0.78
  -8   7   2    1.03    0.94
  -8   7   2    0.57    0.90
  -8   7   2    1.16    0.98
  -7   7   2   17.08    1.50
  -7   7   2   21.28    1.74
  -7   7   2   19.54    1.86
  -7   7   2   12.88    1.63
  -7   7   2   15.24    1.42
  -7   7   2   16.79    1.75
  -7   7   2   18.89    1.50
  -7   7   2   23.53    1.68
  -7   7   2   20.26    1.50
   6  -7  -2   39.81    2.53
  -6   7   2   41.54    2.50
  -6   7   2   40.38    2.48
  -6   7   2   41.03    2.36
  -6   7   2   39.12    2.44
  -6   7   2   34.86    2.50
  -6   7   2   45.77    2.72
  -6   7   2   36.90    2.38
  -6   7   2   35.89    2.43
   5  -7  -2   50.59    2.90
  -5   7   2   47.32    2.88
  -5   7   2   46.17    2.83
  -5   7   2   49.38    2.74
  -5   7   2   51.36    2.80
  -5   7   2   47.02    2.78
  -5   7   2   41.91    2.70
  -5   7   2   53.51    2.85
  -5   7   2   43.84    2.83
   4  -7  -2    1.56    0.81
   4  -7  -2    0.93    0.68
   4  -7  -2    1.53    0.55
  -4   7   2    1.76    0.47
  -4   7   2    2.96    0.77
  -4   7   2    1.90    0.68
  -4   7   2    2.53    0.63
  -4   7   2    1.15    0.58
  -4   7   2    1.17    0.56
  -4   7   2    1.82    0.68
  -4   7   2    1.61    0.57
  -4   7   2    1.85    0.50
   3  -7  -2   82.93    4.26
   3  -7  -2   75.09    4.20
   3  -7  -2   81.18    4.31
  -3   7   2   79.76    4.08
  -3   7   2   78.61    4.31
  -3   7   2   67.27    4.06
  -3   7   2   72.92    4.36
  -3   7   2   76.10    4.17
  -3   7   2   82.58    4.64
  -3   7   2   78.70    4.15
   2  -7  -2   36.41    2.21
   2  -7  -2   34.52    2.07
   2  -7  -2   35.72    2.33
   2  -7  -2   31.64    2.15
  -2   7   2   36.88    2.19
  -2   7   2   35.20    2.00
  -2   7   2   33.05    2.38
  -2   7   2   37.26    2.29
   1  -7  -2    8.73    1.19
   1  -7  -2    8.44    0.97
   1  -7  -2    5.88    0.90
   1  -7  -2   10.30    1.41
   1  -7  -2   10.12    1.16
  -1   7   2    9.45    1.33
  -1   7   2    8.99    0.92
  -1   7   2    8.44    1.04
  -1   7   2    8.37    1.15
   0  -7  -2   21.47    1.67
   0  -7  -2   21.89    2.23
   0  -7  -2   23.42    1.90
   0   7   2   17.07    2.06
   0   7   2   19.05    1.48
   0   7   2   24.17    1.80
   0   7   2   23.48    1.89
  -1  -7  -2    0.98    0.99
  -1  -7  -2    0.22    1.22
  -1  -7  -2    0.92    0.73
   1   7   2    1.18    0.89
   1   7   2    0.60    1.05
   1   7   2    1.02    0.95
   1   7   2    1.95    1.03
  -2  -7  -2   16.84    1.61
  -2  -7  -2   18.86    1.92
  -2  -7  -2   15.05    2.19
   2   7   2   14.58    2.08
   2   7   2   15.65    1.70
   2   7   2   13.73    1.66
  -3  -7  -2    2.92    0.97
  -3  -7  -2    2.79    1.69
   3   7   2    2.34    1.34
   3   7   2    3.38    1.29
   3   7   2    2.43    1.24
   3   7   2    3.85    1.39
  -4  -7  -2   -0.79    0.95
   4   7   2   -1.80    1.30
   4   7   2    0.25    1.38
   4   7   2   -0.20    1.44
  -5  -7  -2    0.51    1.07
   5   7   2   -1.48    1.31
   5   7   2   -1.62    1.49
  -6  -7  -2    0.33    1.22
   6   7   2    1.75    1.66
 -12   8   2    2.26    1.43
 -12   8   2    2.28    1.50
 -11   8   2    0.89    1.32
 -11   8   2    0.57    1.31
 -11   8   2    0.96    1.05
 -10   8   2    0.73    0.96
 -10   8   2    0.16    1.28
 -10   8   2    0.76    1.15
  -9   8   2    0.21    0.86
  -9   8   2    0.16    1.03
  -9   8   2    0.26    1.13
  -9   8   2   -0.70    1.07
  -9   8   2   -0.90    0.93
  -8   8   2   19.90    2.07
  -8   8   2   19.91    1.95
  -8   8   2   20.89    2.00
  -8   8   2   20.41    1.69
  -8   8   2   18.94    1.96
   7  -8  -2    0.46    0.90
  -7   8   2    1.11    0.71
  -7   8   2    1.14    1.08
  -7   8   2    2.57    0.94
  -7   8   2    0.11    0.92
  -7   8   2    1.29    0.93
   6  -8  -2    2.64    0.95
  -6   8   2    2.36    1.11
  -6   8   2    2.07    0.79
  -6   8   2    2.58    0.74
  -6   8   2    1.84    0.94
   5  -8  -2   14.69    1.44
  -5   8   2   13.69    1.35
  -5   8   2   10.20    1.10
  -5   8   2   14.78    1.31
  -5   8   2   15.92    1.64
  -5   8   2   12.12    1.24
   4  -8  -2    1.06    0.69
   4  -8  -2    2.04    0.87
  -4   8   2    1.58    1.00
  -4   8   2    0.35    0.67
  -4   8   2    0.75    0.58
  -4   8   2    1.16    0.89
  -4   8   2    1.08    0.70
  -4   8   2    1.48    0.57
   3  -8  -2    7.58    1.14
   3  -8  -2    7.86    1.09
   3  -8  -2    7.07    1.15
  -3   8   2    7.85    0.77
  -3   8   2    6.28    0.94
  -3   8   2    7.22    1.11
  -3   8   2    9.95    1.16
   2  -8  -2   28.07    2.48
   2  -8  -2   32.24    2.22
   2  -8  -2   35.27    2.42
  -2   8   2   33.29    2.39
  -2   8   2   30.48    2.37
  -2   8   2   32.19    2.17
   1  -8  -2   14.88    1.56
   1  -8  -2   15.00    1.51
   1  -8  -2   12.62    1.71
  -1   8   2   12.74    1.54
  -1   8   2   13.25    1.73
  -1   8   2   15.35    1.59
   0  -8  -2   -0.36    0.86
   0  -8  -2    0.40    1.19
   0  -8  -2   -0.16    1.05
   0   8   2    0.05    1.00
   0   8   2    1.10    0.96
   0   8   2    0.52    1.04
  -1  -8  -2    0.41    0.88
  -1  -8  -2    0.14    1.32
   1   8   2   -0.55    1.12
   1   8   2   -0.63    1.24
   1   8   2    0.35    1.11
   1   8   2    1.46    1.13
  -2  -8  -2    0.39    1.55
  -2  -8  -2    0.98    0.99
   2   8   2    3.36    1.55
   2   8   2    0.57    1.37
   2   8   2   -0.68    1.23
   2   8   2    0.78    1.30
  -3  -8  -2   -2.05    1.61
  -3  -8  -2   -0.80    1.00
   3   8   2   -0.11    1.35
   3   8   2   -0.06    1.34
   3   8   2    0.40    1.54
   3   8   2   -0.11    1.34
  -4  -8  -2   -0.54    1.13
   4   8   2    1.95    1.42
   4   8   2    1.51    1.53
 -11   9   2   -0.64    1.52
 -11   9   2    0.06    1.34
 -10   9   2   12.26    1.85
 -10   9   2   11.67    2.07
 -10   9   2   12.18    1.67
  -9   9   2    0.43    1.16
  -9   9   2   -0.11    1.23
  -9   9   2   -0.22    1.24
  -9   9   2    0.85    1.06
  -9   9   2   -0.90    0.83
  -8   9   2    2.81    1.17
  -8   9   2    3.11    1.34
  -8   9   2    3.73    1.24
  -8   9   2    1.17    0.85
  -8   9   2    2.24    1.05
   7  -9  -2    7.57    1.39
  -7   9   2    8.56    1.39
  -7   9   2   12.22    1.77
  -7   9   2   11.29    1.17
  -7   9   2    8.34    1.18
   6  -9  -2    0.29    0.99
  -6   9   2    0.67    1.28
  -6   9   2    0.43    1.06
  -6   9   2    0.52    0.78
   5  -9  -2   18.60    1.84
   5  -9  -2   16.61    1.32
  -5   9   2   21.28    2.11
  -5   9   2   19.48    1.62
  -5   9   2   18.90    2.07
   4  -9  -2   -0.73    0.93
   4  -9  -2   -0.64    0.72
  -4   9   2    1.07    0.80
  -4   9   2    0.81    1.11
  -4   9   2    0.47    1.20
  -4   9   2    1.32    0.70
   3  -9  -2    8.34    1.25
   3  -9  -2    6.27    1.23
  -3   9   2    5.51    1.09
  -3   9   2    7.59    1.36
  -3   9   2    7.39    1.21
  -3   9   2    9.99    1.57
   2  -9  -2    4.94    1.26
   2  -9  -2    6.91    1.17
  -2   9   2    5.47    1.27
  -2   9   2    5.07    1.17
  -2   9   2    5.90    1.47
  -2   9   2    5.32    1.13
   1  -9  -2    0.78    0.99
   1  -9  -2    0.72    1.19
  -1   9   2    0.03    1.10
  -1   9   2    2.44    1.22
  -1   9   2    0.42    1.39
  -1   9   2    0.92    1.10
   0  -9  -2    3.74    1.75
   0  -9  -2    6.38    1.25
   0   9   2    8.23    1.42
   0   9   2    3.96    1.48
   0   9   2    5.51    1.49
   0   9   2    6.27    1.67
  -1  -9  -2    1.57    1.15
   1   9   2   -0.61    1.48
   1   9   2    0.48    1.17
   1   9   2    1.74    1.36
  -2  -9  -2    8.56    1.41
   2   9   2    4.71    1.70
   2   9   2    5.55    1.52
   2   9   2    4.67    1.69
  -3  -9  -2    2.04    1.24
   3   9   2    1.66    1.51
   3   9   2    1.35    1.64
 -10  10   2    4.02    1.55
  -9  10   2    0.91    1.58
  -9  10   2    0.12    1.33
  -9  10   2    0.09    1.36
   8 -10  -2    2.28    1.36
  -8  10   2    0.19    1.32
  -8  10   2    1.59    0.99
  -8  10   2    3.17    1.59
  -8  10   2    3.51    1.39
   7 -10  -2    2.94    1.36
  -7  10   2    0.53    1.51
  -7  10   2    3.66    1.45
  -7  10   2    2.75    0.96
   6 -10  -2    0.68    1.14
  -6  10   2   -0.56    0.90
  -6  10   2    1.51    1.53
  -6  10   2   -0.27    1.31
   5 -10  -2    1.57    0.80
   5 -10  -2    3.18    1.29
  -5  10   2    3.32    1.40
  -5  10   2    3.29    1.01
  -5  10   2    3.12    1.52
  -5  10   2    2.19    0.55
   4 -10  -2    3.73    1.26
  -4  10   2    4.55    1.46
  -4  10   2    0.68    1.43
  -4  10   2    1.62    0.97
   3 -10  -2    0.02    1.09
  -3  10   2    0.81    1.30
  -3  10   2   -0.48    0.98
  -3  10   2    4.11    1.65
   2 -10  -2    1.25    1.13
  -2  10   2    2.54    1.60
  -2  10   2    0.66    1.11
  -2  10   2    2.01    1.26
   1 -10  -2    0.39    1.16
  -1  10   2    0.29    1.20
  -1  10   2   -0.48    1.62
  -1  10   2    0.40    1.32
   0 -10  -2    6.32    1.41
   0  10   2    4.65    1.89
   0  10   2    4.44    1.52
   0  10   2    4.41    1.39
  -1 -10  -2    0.49    1.26
   1  10   2    1.28    1.34
   1  10   2    0.57    1.53
   1  10   2   -0.45    1.79
  -9  11   2    1.29    1.85
  -9  11   2   -0.34    1.61
  -8  11   2    2.08    1.83
  -8  11   2   -0.61    1.64
  -7  11   2    1.36    1.64
  -7  11   2    2.58    1.89
  -6  11   2   -1.10    1.67
  -6  11   2   -0.45    1.53
  -6  11   2   -1.96    1.11
  -5  11   2    7.77    2.00
  -5  11   2    6.05    1.72
  -5  11   2    4.03    1.16
   4 -11  -2    1.45    2.34
  -4  11   2    0.68    1.13
  -4  11   2    0.41    1.61
  -4  11   2    5.44    1.96
  -3  11   2    0.76    1.61
  -3  11   2    0.44    1.81
  -3  11   2    1.93    1.17
  -2  11   2    2.13    1.99
  -2  11   2    0.04    1.44
  -2  11   2    0.40    1.18
  -1  11   2    0.89    1.32
  -1  11   2   -0.12    1.46
  -1  11   2   -0.57    1.87
  -7  12   2   -0.12    2.04
  -7  12   2   -2.79    1.73
  -6  12   2    0.41    1.78
  -6  12   2    1.00    2.04
  -5  12   2    0.45    2.04
  -5  12   2    0.59    1.78
  -4  12   2    3.13    1.92
  -4  12   2   -1.57    1.95
  -1  12  -3    0.52    1.55
  -1  12  -3    0.22    1.65
   1 -12   3    0.35    1.41
  -2  12  -3    1.10    1.66
  -2  12  -3    1.79    1.61
   2 -12   3   -0.79    1.24
  -3  12  -3   -1.16    1.48
  -3  12  -3    0.93    1.55
   3 -12   3    2.24    1.42
  -4  12  -3    0.40    1.48
  -4  12  -3    0.04    1.47
   4 -12   3    0.90    1.43
  -5  12  -3    1.04    1.44
  -5  12  -3    2.13    1.62
   5 -12   3    3.44    1.55
  -6  12  -3    1.63    1.59
  -6  12  -3    1.76    1.45
   6 -12   3   -0.40    1.44
  -7  12  -3    2.53    1.52
  -7  12  -3    4.93    1.75
   7 -12   3    2.54    1.70
  -8  12  -3    2.14    1.67
   8 -12   3    1.22    1.64
  -9  12  -3    0.23    1.65
   9 -12   3    1.18    1.73
   1  11  -3    2.45    1.64
   1  11  -3    2.05    1.51
  -1 -11   3    2.85    1.43
   0  11  -3   -1.61    1.34
   0  11  -3    0.67    1.53
   0 -11   3   -0.28    1.26
  -1  11  -3    0.52    1.47
  -1  11  -3   -0.05    1.35
   1 -11   3   -1.07    1.21
  -2  11  -3    1.11    1.37
  -2  11  -3    1.68    1.47
   2 -11   3    1.03    1.25
  -3  11  -3    2.04    1.33
  -3  11  -3    3.52    1.33
   3 -11   3    1.80    1.23
  -4  11  -3    1.59    1.23
  -4  11  -3    1.65    1.32
   4 -11   3   -0.42    1.22
  -5  11  -3    1.17    1.27
  -5  11  -3    1.28    1.36
   5 -11   3    1.85    1.33
  -6  11  -3    2.63    1.25
  -6  11  -3    1.80    1.38
   6 -11   3    0.92    1.45
  -7  11  -3    1.91    1.44
  -7  11  -3   -0.45    1.14
   7 -11   3    0.43    1.40
  -8  11  -3    9.26    1.76
   8 -11   3    7.45    1.78
  -9  11  -3   -0.39    1.40
   9 -11   3    1.74    1.60
 -10  11  -3    0.11    1.65
   3  10  -3    0.81    1.44
   3  10  -3    0.33    1.55
  -3 -10   3    0.17    1.17
   2  10  -3    1.81    1.39
   2  10  -3    2.64    1.45
   2  10  -3    2.72    1.36
  -2 -10   3    1.56    1.20
   1  10  -3   -0.50    1.17
   1  10  -3   -1.34    1.25
   1  10  -3    3.14    1.42
  -1 -10   3    0.31    1.12
   0  10  -3   -0.82    1.28
   0  10  -3   -0.13    1.25
   0  10  -3   -0.02    1.07
   0  10  -3   -0.97    1.18
   0 -10   3   -1.57    1.47
   0 -10   3   -0.03    1.15
  -1  10  -3    1.69    1.31
  -1  10  -3    1.11    1.21
  -1  10  -3    1.42    1.22
  -1  10  -3   -0.29    0.97
   1 -10   3    0.44    1.23
   1 -10   3   -0.47    1.05
  -2  10  -3    2.78    1.19
  -2  10  -3    2.29    1.19
  -2  10  -3    0.24    1.11
   2 -10   3   -0.01    1.08
   2 -10   3    0.60    1.03
  -3  10  -3    1.00    1.00
  -3  10  -3   -0.44    1.10
  -3  10  -3    0.60    1.07
   3 -10   3   -0.27    1.04
   3 -10   3   -1.13    0.91
  -4  10  -3   22.40    2.14
  -4  10  -3   25.16    2.21
  -4  10  -3   18.47    1.84
   4 -10   3   22.20    2.23
   4 -10   3   18.41    1.95
  -5  10  -3    1.42    1.12
  -5  10  -3    0.59    1.12
   5 -10   3    1.06    1.17
   5 -10   3    3.83    1.05
  -6  10  -3    2.65    0.77
  -6  10  -3    4.73    1.35
  -6  10  -3    4.86    1.15
   6 -10   3    5.78    1.45
  -7  10  -3    5.94    1.17
  -7  10  -3    7.07    1.44
   7 -10   3    5.02    1.49
  -8  10  -3    0.91    1.21
   8 -10   3    0.88    1.33
  -9  10  -3    4.63    1.62
  -9  10  -3    3.88    1.34
   9 -10   3    3.40    1.55
 -10  10  -3    3.59    1.62
 -11  10  -3   -0.14    1.55
   4   9  -3    2.69    1.62
   4   9  -3    1.84    1.43
  -4  -9   3   -0.44    1.06
   3   9  -3    2.65    1.32
   3   9  -3   -0.22    1.34
   3   9  -3    1.75    1.38
  -3  -9   3    1.76    1.12
   2   9  -3    0.75    1.42
   2   9  -3    0.88    1.20
   2   9  -3    1.24    1.23
   2   9  -3    2.12    1.25
  -2  -9   3    0.98    1.04
  -2  -9   3    0.88    1.45
   1   9  -3    1.35    1.10
   1   9  -3    4.04    1.52
   1   9  -3    2.62    1.23
   1   9  -3    2.14    1.23
  -1  -9   3    0.43    1.30
  -1  -9   3    3.28    1.11
   0   9  -3    1.05    1.11
   0   9  -3    1.32    1.06
   0   9  -3    0.95    0.96
   0   9  -3    0.96    1.33
   0  -9   3    1.69    1.26
   0  -9   3    0.93    1.05
  -1   9  -3    4.62    1.14
  -1   9  -3    1.26    1.20
  -1   9  -3    1.75    1.01
  -1   9  -3    1.53    0.86
   1  -9   3    0.04    0.98
   1  -9   3   -0.61    0.85
  -2   9  -3    1.97    0.97
  -2   9  -3    2.42    1.02
  -2   9  -3    1.93    1.07
  -2   9  -3    2.01    0.77
   2  -9   3    1.17    1.03
   2  -9   3    1.83    1.05
  -3   9  -3   17.58    1.38
  -3   9  -3   15.09    1.73
  -3   9  -3   19.32    1.85
  -3   9  -3   17.46    1.74
   3  -9   3   18.27    1.78
   3  -9   3   17.07    1.79
  -4   9  -3    0.65    0.92
  -4   9  -3    1.08    0.90
  -4   9  -3   -0.33    0.82
  -4   9  -3    0.19    0.54
   4  -9   3   -0.32    0.92
   4  -9   3    0.36    0.83
  -5   9  -3   12.36    1.30
  -5   9  -3   12.62    1.45
  -5   9  -3    9.80    1.20
   5  -9   3   13.70    1.38
   5  -9   3   10.30    1.55
  -6   9  -3    2.55    0.90
  -6   9  -3    1.36    0.97
  -6   9  -3    0.56    0.62
  -6   9  -3    1.83    0.70
   6  -9   3    0.65    1.08
  -7   9  -3    1.72    0.52
  -7   9  -3    3.07    0.90
  -7   9  -3    2.08    1.01
  -7   9  -3    1.06    0.51
   7  -9   3    1.02    1.13
   7  -9   3    0.60    1.01
  -8   9  -3   53.97    3.54
   8  -9   3   59.76    3.67
   8  -9   3   52.82    3.75
  -9   9  -3    1.16    1.31
  -9   9  -3    0.04    0.96
   9  -9   3   -0.03    1.38
 -10   9  -3    0.75    1.32
  10  -9   3    0.32    1.58
 -11   9  -3    3.43    1.60
  11  -9   3    0.54    1.88
   6   8  -3    1.26    1.68
   6   8  -3    0.97    1.66
  -6  -8   3   -0.43    1.08
   5   8  -3    1.37    1.43
   5   8  -3    4.60    1.77
  -5  -8   3    1.54    1.11
   4   8  -3    3.26    1.47
   4   8  -3    0.58    1.37
  -4  -8   3    1.91    1.04
   3   8  -3    5.72    1.73
   3   8  -3    7.62    1.42
   3   8  -3    5.36    1.22
   3   8  -3    5.03    1.39
  -3  -8   3    3.24    1.62
  -3  -8   3    5.08    1.08
   2   8  -3   -1.00    1.17
   2   8  -3    0.74    0.96
   2   8  -3   -0.44    1.03
   2   8  -3    2.57    1.12
  -2  -8   3   -1.00    1.12
  -2  -8   3    0.67    0.89
   1   8  -3    4.54    1.04
   1   8  -3    2.89    1.02
   1   8  -3    3.82    1.41
   1   8  -3    5.84    1.16
  -1  -8   3    3.82    1.35
  -1  -8   3    3.11    0.92
  -1  -8   3    3.26    0.72
   0   8  -3   -0.75    0.78
   0   8  -3    0.86    0.90
   0   8  -3   -0.87    1.08
   0   8  -3   -0.37    0.87
   0  -8   3    1.59    0.85
   0  -8   3    0.03    0.49
   0  -8   3    1.24    1.10
  -1   8  -3   22.28    2.15
  -1   8  -3   22.84    1.90
  -1   8  -3   22.87    1.92
  -1   8  -3   24.13    1.67
   1  -8   3   21.22    1.47
   1  -8   3   23.89    1.84
   1  -8   3   21.80    2.03
  -2   8  -3    0.26    0.56
  -2   8  -3    0.65    0.79
  -2   8  -3   -0.04    0.72
  -2   8  -3    0.03    0.88
   2  -8   3    1.97    0.89
   2  -8   3   -0.27    0.41
   2  -8   3    0.55    0.74
  -3   8  -3    2.76    0.83
  -3   8  -3    2.57    0.98
  -3   8  -3    1.72    0.80
  -3   8  -3    1.95    0.53
   3  -8   3    1.88    0.46
   3  -8   3    1.85    0.86
   3  -8   3    1.37    0.67
   3  -8   3    1.01    0.75
  -4   8  -3   69.34    3.69
  -4   8  -3   63.27    3.78
  -4   8  -3   66.84    3.81
  -4   8  -3   66.71    3.42
  -4   8  -3   61.69    3.44
   4  -8   3   65.18    3.85
   4  -8   3   59.69    3.64
   4  -8   3   71.91    3.91
  -5   8  -3    3.55    0.93
  -5   8  -3    3.16    0.78
  -5   8  -3    4.19    0.82
  -5   8  -3    3.33    0.48
   5  -8   3    2.44    0.68
   5  -8   3    1.96    0.92
   5  -8   3    3.51    0.81
   5  -8   3    1.91    0.70
  -6   8  -3   12.94    1.17
  -6   8  -3   14.70    1.21
  -6   8  -3   15.01    1.36
  -6   8  -3   12.74    0.95
  -6   8  -3    9.91    1.10
  -6   8  -3   16.07    1.55
   6  -8   3    9.94    1.39
   6  -8   3   16.85    1.49
  -7   8  -3   39.89    2.42
  -7   8  -3   42.86    2.54
  -7   8  -3   37.42    2.43
  -7   8  -3   48.15    2.81
   7  -8   3   42.51    2.98
   7  -8   3   45.84    2.86
  -8   8  -3    4.64    0.68
  -8   8  -3    4.34    1.27
  -8   8  -3    6.45    1.09
  -8   8  -3    3.56    0.67
   8  -8   3    7.08    1.36
   8  -8   3    2.83    1.24
  -9   8  -3    7.57    1.13
  -9   8  -3    4.55    0.70
  -9   8  -3    8.61    1.63
   9  -8   3    9.71    1.63
 -10   8  -3    1.03    1.30
 -10   8  -3   -0.26    0.60
  10  -8   3   -1.33    1.52
 -11   8  -3   -0.52    1.37
  11  -8   3   -0.11    1.86
 -12   8  -3   -0.15    1.36
  12  -8   3    1.08    2.18
   7   7  -3   -0.20    1.69
   7   7  -3    2.31    1.74
  -7  -7   3    1.16    1.20
   6   7  -3    0.79    1.49
   6   7  -3    1.40    1.60
  -6  -7   3    3.48    1.22
   5   7  -3    2.11    1.35
   5   7  -3   -2.60    1.26
  -5  -7   3   -0.34    0.88
   4   7  -3    1.91    1.65
   4   7  -3    4.37    1.07
   4   7  -3    2.28    1.32
   4   7  -3    3.26    1.31
  -4  -7   3    3.48    2.59
  -4  -7   3    3.02    0.90
   3   7  -3    0.38    0.89
   3   7  -3   -1.03    1.01
   3   7  -3    0.41    1.26
   3   7  -3   -1.08    1.05
  -3  -7   3    0.18    0.71
  -3  -7   3   -0.73    1.25
   2   7  -3    2.61    0.75
   2   7  -3    2.49    0.99
   2   7  -3    3.64    0.95
   2   7  -3    3.17    0.99
   2   7  -3    2.00    1.24
  -2  -7   3    3.11    0.80
  -2  -7   3    2.76    1.33
  -2  -7   3    2.04    0.64
   1   7  -3   13.89    1.47
   1   7  -3   16.92    1.41
   1   7  -3   12.56    1.36
   1   7  -3   13.09    1.80
   1   7  -3   16.13    1.56
  -1  -7   3   15.49    1.75
  -1  -7   3   13.27    1.18
  -1  -7   3   15.12    1.35
   0   7  -3    7.55    1.07
   0   7  -3    8.24    1.01
   0   7  -3    6.19    0.97
   0   7  -3    8.01    0.92
   0   7  -3    7.84    1.39
   0  -7   3    7.83    0.81
   0  -7   3    5.99    0.91
   0  -7   3    8.66    1.02
   0  -7   3    7.05    1.23
  -1   7  -3    0.77    0.72
  -1   7  -3    0.07    0.52
  -1   7  -3   -0.97    0.63
  -1   7  -3    0.93    0.91
  -1   7  -3   -0.01    0.64
   1  -7   3    0.15    0.39
   1  -7   3    0.44    0.83
   1  -7   3   -0.18    0.63
   1  -7   3    0.03    0.56
  -2   7  -3   22.47    1.69
  -2   7  -3   21.37    1.80
  -2   7  -3   20.06    1.59
  -2   7  -3   20.87    1.36
  -2   7  -3   22.50    1.64
   2  -7   3   20.16    1.54
   2  -7   3   23.95    1.67
   2  -7   3   21.50    1.73
   2  -7   3   21.91    1.31
  -3   7  -3   24.77    1.34
  -3   7  -3   23.17    1.77
  -3   7  -3   25.88    1.65
  -3   7  -3   19.26    1.62
  -3   7  -3   20.12    1.29
  -3   7  -3   26.04    1.74
   3  -7   3   22.61    1.58
   3  -7   3   21.18    1.74
   3  -7   3   24.67    1.74
   3  -7   3   22.24    1.34
  -4   7  -3    8.21    1.08
  -4   7  -3    9.33    0.92
  -4   7  -3    7.60    0.78
  -4   7  -3    9.29    0.72
  -4   7  -3    9.64    0.70
  -4   7  -3    7.95    1.02
  -4   7  -3    9.62    1.06
   4  -7   3   11.11    1.15
   4  -7   3    8.72    0.90
   4  -7   3    7.83    1.09
   4  -7   3    9.71    0.96
  -5   7  -3   22.83    1.63
  -5   7  -3   29.47    1.72
  -5   7  -3   26.62    1.48
  -5   7  -3   27.69    1.44
  -5   7  -3   22.69    1.60
  -5   7  -3   22.93    1.79
  -5   7  -3   26.64    1.86
  -5   7  -3   29.37    1.75
   5  -7   3   24.90    1.96
   5  -7   3   23.42    1.64
   5  -7   3   24.51    1.76
  -6   7  -3    8.41    0.95
  -6   7  -3    6.68    1.02
  -6   7  -3    8.14    0.71
  -6   7  -3    7.98    0.84
  -6   7  -3    7.74    0.88
  -6   7  -3    8.01    0.88
  -6   7  -3    6.09    0.98
  -6   7  -3    6.77    0.78
  -6   7  -3    9.97    0.97
   6  -7   3    9.52    1.13
   6  -7   3    7.28    1.12
  -7   7  -3   20.92    1.50
  -7   7  -3   20.97    1.58
  -7   7  -3   21.51    1.69
  -7   7  -3   21.44    1.36
  -7   7  -3   22.60    1.48
  -7   7  -3   20.49    1.61
   7  -7   3   21.41    2.00
   7  -7   3   21.20    1.95
  -8   7  -3   82.93    4.78
  -8   7  -3   79.92    4.36
  -8   7  -3   73.42    4.39
  -8   7  -3   82.89    4.45
   8  -7   3   85.16    4.78
   8  -7   3   77.98    4.23
  -9   7  -3    7.22    1.41
  -9   7  -3    7.55    0.96
  -9   7  -3    7.20    1.02
   9  -7   3    9.87    1.71
 -10   7  -3    0.42    1.23
 -10   7  -3   -0.27    0.80
  10  -7   3   -0.46    1.59
 -11   7  -3    4.69    1.46
  11  -7   3    2.51    1.96
 -12   7  -3   -0.66    1.36
  12  -7   3   -0.55    2.18
   8   6  -3    0.12    1.67
  -8  -6   3   -0.54    1.20
   7   6  -3    0.70    1.47
   7   6  -3   -0.20    1.37
  -7  -6   3    0.93    1.18
   6   6  -3    1.39    1.33
   6   6  -3    3.25    1.33
  -6  -6   3    3.47    1.10
   5   6  -3   22.68    2.31
   5   6  -3   22.26    2.27
  -5  -6   3   20.90    1.91
   4   6  -3    0.69    0.78
   4   6  -3    1.26    1.03
   4   6  -3   -0.06    1.01
   4   6  -3    1.19    1.24
  -4  -6   3    0.90    1.21
  -4  -6   3    1.03    0.81
   3   6  -3   17.99    1.51
   3   6  -3   20.42    1.46
   3   6  -3   24.05    1.93
   3   6  -3   23.86    1.73
   3   6  -3   21.85    1.82
   3   6  -3   15.36    2.12
  -3  -6   3   24.09    2.33
  -3  -6   3   24.45    1.68
  -3  -6   3   19.87    1.51
   2   6  -3    3.52    1.31
   2   6  -3    2.89    0.79
   2   6  -3    3.05    0.70
   2   6  -3    2.68    0.85
   2   6  -3    4.15    0.87
  -2  -6   3    5.07    0.80
  -2  -6   3    2.77    1.18
  -2  -6   3    1.97    0.45
  -2  -6   3    2.50    0.73
  -2  -6   3    3.44    0.40
  -2  -6   3    3.37    0.60
   1   6  -3   10.42    1.03
   1   6  -3   10.13    1.49
   1   6  -3   10.44    1.09
   1   6  -3   11.50    1.14
   1   6  -3   10.64    1.11
  -1  -6   3   10.67    1.07
  -1  -6   3    9.51    1.01
  -1  -6   3   11.10    1.49
  -1  -6   3    8.96    0.93
   0   6  -3   13.72    1.05
   0   6  -3   11.02    1.15
   0   6  -3   11.68    1.22
   0   6  -3   12.60    1.27
   0   6  -3   14.45    1.62
   0  -6   3   14.56    1.18
   0  -6   3   12.40    0.93
   0  -6   3   13.61    1.41
   0  -6   3    9.67    1.07
  -1   6  -3   29.51    2.22
  -1   6  -3   31.25    2.01
  -1   6  -3   35.13    2.03
  -1   6  -3   37.21    2.12
  -1   6  -3   30.72    1.89
  -1   6  -3   35.73    1.87
   1  -6   3   33.32    2.03
   1  -6   3   31.46    1.81
   1  -6   3   32.50    2.22
   1  -6   3   30.65    1.97
  -2   6  -3    0.13    0.62
  -2   6  -3    0.54    0.33
  -2   6  -3    0.17    0.50
  -2   6  -3    0.11    0.33
  -2   6  -3   -0.46    0.50
   2  -6   3   -0.23    0.58
   2  -6   3    0.15    0.26
   2  -6   3   -0.72    0.49
   2  -6   3   -0.20    0.52
   2  -6   3    0.21    0.45
  -3   6  -3   20.89    1.50
  -3   6  -3   19.81    1.19
  -3   6  -3   21.00    1.17
  -3   6  -3   21.62    1.19
  -3   6  -3   21.22    1.53
  -3   6  -3   20.69    1.33
  -3   6  -3   22.21    1.42
   3  -6   3   20.58    1.27
   3  -6   3   20.25    1.39
   3  -6   3   22.11    1.54
   3  -6   3   18.14    1.49
   3  -6   3   21.03    1.54
  -4   6  -3  113.94    5.69
  -4   6  -3  118.83    5.80
  -4   6  -3  114.67    5.91
  -4   6  -3  115.07    5.66
  -4   6  -3  106.72    5.75
  -4   6  -3  115.68    5.94
   4  -6   3  114.72    5.97
   4  -6   3  105.77    5.80
   4  -6   3  102.85    5.80
   4  -6   3  114.15    5.99
   4  -6   3  108.40    5.93
  -5   6  -3    1.17    0.29
  -5   6  -3    1.39    0.55
  -5   6  -3    0.76    0.44
  -5   6  -3    0.95    0.49
  -5   6  -3    1.61    0.49
  -5   6  -3    1.33    0.63
  -5   6  -3    0.60    0.51
  -5   6  -3    1.17    0.31
   5  -6   3    1.27    0.65
   5  -6   3    0.51    0.64
   5  -6   3    1.37    0.68
  -6   6  -3   19.95    1.49
  -6   6  -3   18.59    1.25
  -6   6  -3   22.31    1.33
  -6   6  -3   21.68    1.55
  -6   6  -3   22.18    1.35
  -6   6  -3   24.16    1.51
  -6   6  -3   21.32    1.56
   6  -6   3   19.46    1.72
   6  -6   3   23.70    1.77
   6  -6   3   21.38    1.25
   6  -6   3   17.55    1.59
  -7   6  -3   25.26    1.53
  -7   6  -3   26.55    1.52
  -7   6  -3   25.59    2.06
  -7   6  -3   27.59    1.76
  -7   6  -3   26.02    1.76
  -7   6  -3   27.76    1.84
  -7   6  -3   23.87    1.77
   7  -6   3   27.67    2.09
   7  -6   3   20.27    1.79
   7  -6   3   25.58    1.53
  -8   6  -3   16.73    1.76
  -8   6  -3   18.07    1.85
  -8   6  -3   17.34    1.38
  -8   6  -3   14.35    1.43
   8  -6   3   17.91    2.02
   8  -6   3   17.93    1.27
  -9   6  -3    5.13    1.29
  -9   6  -3    6.81    1.02
  -9   6  -3    6.35    1.33
   9  -6   3    7.99    1.63
   9  -6   3    6.68    0.85
 -10   6  -3   -0.33    1.03
 -10   6  -3    0.81    0.91
  10  -6   3    2.37    1.63
 -11   6  -3    1.83    1.23
  11  -6   3    2.17    2.00
 -12   6  -3    4.46    1.39
  12  -6   3    3.22    2.30
   8   5  -3    2.45    1.50
   8   5  -3    1.28    1.49
  -8  -5   3    1.45    1.21
   7   5  -3    5.68    1.39
   7   5  -3    1.74    1.35
  -7  -5   3    0.88    1.07
   6   5  -3    1.64    1.37
   6   5  -3    1.04    1.16
   6   5  -3    2.88    1.18
  -6  -5   3    2.46    1.01
   5   5  -3    5.08    1.02
   5   5  -3    5.38    1.22
   5   5  -3    7.69    0.95
   5   5  -3    2.53    1.39
   5   5  -3    3.16    1.06
  -5  -5   3    8.85    2.49
  -5  -5   3    6.82    1.04
   4   5  -3    3.89    0.68
   4   5  -3    5.68    1.48
   4   5  -3    7.80    1.13
   4   5  -3    6.50    1.09
   4   5  -3    6.33    0.85
   4   5  -3    5.76    0.87
  -4  -5   3    6.08    1.47
  -4  -5   3    4.67    0.89
  -4  -5   3    7.08    0.93
   3   5  -3    2.26    0.79
   3   5  -3    0.70    0.51
   3   5  -3    1.01    0.61
   3   5  -3    1.34    1.11
   3   5  -3   -0.23    0.70
   3   5  -3    1.06    0.55
  -3  -5   3    2.24    0.66
  -3  -5   3    0.99    0.46
  -3  -5   3    1.12    0.63
  -3  -5   3    1.20    0.54
  -3  -5   3    1.89    1.00
   2   5  -3    0.70    0.53
   2   5  -3    0.15    0.61
   2   5  -3    0.25    0.66
   2   5  -3   -0.19    0.49
   2   5  -3    1.99    0.97
  -2  -5   3    1.35    0.56
  -2  -5   3    0.94    0.45
  -2  -5   3    0.89    0.35
  -2  -5   3    0.70    0.55
  -2  -5   3    0.70    0.87
   1   5  -3  111.05    5.67
   1   5  -3  104.79    5.62
   1   5  -3  117.08    5.60
   1   5  -3   97.94    5.96
   1   5  -3  102.70    5.61
   1   5  -3  111.27    5.66
  -1  -5   3   99.70    5.90
  -1  -5   3  115.02    5.63
  -1  -5   3  103.73    5.63
  -1  -5   3  107.75    5.54
   0   5  -3    3.36    0.64
   0   5  -3    4.37    0.68
   0   5  -3    3.36    0.53
   0   5  -3    2.57    0.85
   0   5  -3    4.25    0.53
   0  -5   3    3.84    0.67
   0  -5   3    4.86    0.65
   0  -5   3    5.31    0.67
   0  -5   3    4.70    0.85
   0  -5   3    4.32    0.47
  -1   5  -3   20.09    1.57
  -1   5  -3   19.28    1.40
  -1   5  -3   23.35    1.47
  -1   5  -3   22.17    1.32
  -1   5  -3   21.88    1.24
   1  -5   3   22.34    1.20
   1  -5   3   18.24    1.42
   1  -5   3   24.47    1.43
   1  -5   3   19.87    1.35
   1  -5   3   19.78    1.54
  -2   5  -3  110.21    5.42
  -2   5  -3  111.79    5.64
  -2   5  -3   99.46    5.52
  -2   5  -3  107.31    5.54
  -2   5  -3  110.21    5.71
  -2   5  -3  107.47    5.41
   2  -5   3  110.49    5.63
   2  -5   3  102.96    5.43
   2  -5   3  103.57    5.55
   2  -5   3  104.83    5.63
   2  -5   3  103.22    5.73
   2  -5   3  112.25    5.43
  -3   5  -3    0.42    0.19
  -3   5  -3    0.27    0.46
  -3   5  -3    0.40    0.29
  -3   5  -3    0.52    0.38
  -3   5  -3    0.30    0.32
  -3   5  -3    0.94    0.48
  -3   5  -3    0.68    0.18
   3  -5   3    0.98    0.50
   3  -5   3    0.23    0.36
   3  -5   3    0.34    0.36
   3  -5   3    0.15    0.45
   3  -5   3   -0.16    0.42
  -4   5  -3   94.29    4.76
  -4   5  -3   97.50    5.00
  -4   5  -3   98.31    5.01
  -4   5  -3   97.52    4.85
  -4   5  -3   94.27    4.89
  -4   5  -3   89.10    5.00
  -4   5  -3   92.74    4.77
  -4   5  -3   91.22    4.93
   4  -5   3   87.13    4.86
   4  -5   3   94.64    4.94
   4  -5   3   94.57    5.01
   4  -5   3   97.35    5.06
  -5   5  -3   62.77    3.26
  -5   5  -3   64.19    3.25
  -5   5  -3   64.23    3.41
  -5   5  -3   62.98    3.48
  -5   5  -3   63.50    3.45
  -5   5  -3   61.90    3.37
  -5   5  -3   59.82    3.21
   5  -5   3   62.05    3.53
   5  -5   3   59.98    3.47
   5  -5   3   57.33    3.43
   5  -5   3   63.54    3.22
  -6   5  -3    4.76    0.48
  -6   5  -3    4.54    0.47
  -6   5  -3    4.67    0.74
  -6   5  -3    5.90    0.94
  -6   5  -3    4.32    0.51
  -6   5  -3    4.35    0.67
  -6   5  -3    4.99    0.74
  -6   5  -3    4.32    0.82
   6  -5   3    4.30    0.89
   6  -5   3    5.62    0.54
   6  -5   3    4.31    0.77
  -7   5  -3   37.64    2.38
  -7   5  -3   38.13    2.16
  -7   5  -3   39.74    2.52
  -7   5  -3   40.83    2.49
  -7   5  -3   38.86    2.04
  -7   5  -3   39.34    2.60
  -7   5  -3   37.26    2.26
  -7   5  -3   37.55    2.14
   7  -5   3   34.83    2.34
   7  -5   3   41.35    2.68
   7  -5   3   41.29    2.21
  -8   5  -3   58.38    3.49
  -8   5  -3   49.45    3.02
   8  -5   3   55.28    3.58
   8  -5   3   56.76    3.06
  -9   5  -3    4.35    1.14
   9  -5   3    3.60    0.81
   9  -5   3    2.97    1.39
 -10   5  -3    2.48    1.13
  10  -5   3    4.59    1.02
  10  -5   3    1.79    1.56
 -11   5  -3    2.25    1.19
  11  -5   3    2.81    1.96
 -12   5  -3    0.37    1.35
  12  -5   3   -0.89    2.19
   9   4  -3   -0.23    1.60
  -9  -4   3   -2.16    1.04
   8   4  -3    1.39    1.24
   8   4  -3    0.56    1.36
   8   4  -3    0.11    1.44
  -8  -4   3    0.14    1.05
   7   4  -3    4.67    1.26
   7   4  -3    3.86    1.35
   7   4  -3    2.44    1.16
  -7  -4   3    3.66    1.08
   6   4  -3    5.91    1.14
   6   4  -3    4.13    1.10
   6   4  -3    5.55    1.12
  -6  -4   3    4.82    0.99
   5   4  -3   17.80    1.68
   5   4  -3   15.37    1.96
   5   4  -3   19.84    1.34
   5   4  -3   20.20    1.74
   5   4  -3   19.20    1.73
  -5  -4   3   18.38    1.49
  -5  -4   3   21.31    1.58
  -5  -4   3   22.04    2.32
  -5  -4   3   16.64    1.47
   4   4  -3    0.22    0.69
   4   4  -3   -0.42    0.39
   4   4  -3    0.08    0.91
   4   4  -3   -0.25    0.59
   4   4  -3   -1.00    0.45
   4   4  -3   -0.06    0.73
  -4  -4   3   -0.26    0.48
  -4  -4   3    0.08    0.51
  -4  -4   3    0.66    0.59
  -4  -4   3    0.68    0.56
  -4  -4   3    1.60    1.01
   3   4  -3   82.98    4.35
   3   4  -3   89.22    4.50
   3   4  -3   78.46    4.87
   3   4  -3   85.16    4.45
   3   4  -3   78.89    4.34
   3   4  -3   85.40    4.39
  -3  -4   3   84.11    4.41
  -3  -4   3   78.26    4.40
  -3  -4   3   82.93    4.36
  -3  -4   3   76.98    4.34
  -3  -4   3   90.15    4.89
   2   4  -3   20.17    1.36
   2   4  -3   16.72    1.72
   2   4  -3   16.97    1.22
   2   4  -3   16.68    1.21
   2   4  -3   17.76    1.24
  -2  -4   3   15.55    1.21
  -2  -4   3   20.21    1.23
  -2  -4   3   16.77    1.11
  -2  -4   3   18.17    1.17
  -2  -4   3   21.51    1.69
   1   4  -3   17.60    1.17
   1   4  -3   20.17    1.26
   1   4  -3   17.38    1.21
   1   4  -3   17.36    1.13
   1   4  -3   19.24    1.57
  -1  -4   3   19.62    1.18
  -1  -4   3   19.76    1.03
  -1  -4   3   18.48    1.10
  -1  -4   3   15.58    1.02
  -1  -4   3   17.18    1.18
  -1  -4   3   17.29    1.48
  -1  -4   3   17.21    1.22
   0   4  -3  175.52    8.79
   0   4  -3  170.98    9.08
   0   4  -3  166.99    8.84
   0   4  -3  182.50    8.87
   0   4  -3  181.81    8.91
   0  -4   3  170.14    8.90
   0  -4   3  166.24    8.86
   0  -4   3  173.04    9.09
   0  -4   3  173.08    8.77
   0  -4   3  177.46    8.86
  -1   4  -3   72.47    3.84
  -1   4  -3   75.12    4.11
  -1   4  -3   73.65    3.94
  -1   4  -3   74.30    3.81
  -1   4  -3   75.97    3.93
  -1   4  -3   77.28    4.01
   1  -4   3   83.03    4.00
   1  -4   3   73.83    4.00
   1  -4   3   76.19    4.14
   1  -4   3   74.94    3.83
   1  -4   3   72.48    3.94
   1  -4   3   76.94    3.83
  -2   4  -3   37.04    2.05
  -2   4  -3   38.02    1.83
  -2   4  -3   36.01    1.96
  -2   4  -3   36.26    1.83
  -2   4  -3   35.49    1.95
  -2   4  -3   35.82    1.89
  -2   4  -3   37.91    2.12
   2  -4   3   34.40    1.92
   2  -4   3   36.06    2.14
   2  -4   3   34.94    2.05
   2  -4   3   32.53    1.96
   2  -4   3   34.35    2.03
  -3   4  -3  147.10    7.42
  -3   4  -3  147.50    7.44
  -3   4  -3  147.94    7.33
  -3   4  -3  154.02    7.54
  -3   4  -3  141.27    7.48
  -3   4  -3  151.38    7.59
  -3   4  -3  140.79    7.34
   3  -4   3  147.88    7.48
   3  -4   3  139.31    7.42
   3  -4   3  139.71    7.53
   3  -4   3  147.44    7.62
   3  -4   3  151.51    7.57
  -4   4  -3  117.18    6.11
  -4   4  -3  120.52    6.02
  -4   4  -3  119.01    5.88
  -4   4  -3  113.43    6.02
  -4   4  -3  117.70    5.99
  -4   4  -3  109.70    5.85
  -4   4  -3  114.67    6.10
   4  -4   3  114.35    6.08
   4  -4   3  113.37    6.03
   4  -4   3  118.05    5.86
   4  -4   3  117.58    5.89
   4  -4   3  114.62    6.03
  -5   4  -3  137.01    6.91
  -5   4  -3  135.38    6.72
  -5   4  -3  135.82    7.04
  -5   4  -3  134.25    7.03
  -5   4  -3  127.02    6.76
  -5   4  -3  132.14    6.73
  -5   4  -3  130.61    6.87
  -5   4  -3  134.36    7.03
   5  -4   3  128.77    6.90
   5  -4   3  128.76    7.01
   5  -4   3  138.88    6.99
   5  -4   3  136.26    6.78
  -6   4  -3   14.57    1.03
  -6   4  -3   15.91    1.40
  -6   4  -3   17.19    1.12
  -6   4  -3   16.25    1.41
  -6   4  -3   15.62    1.26
   6  -4   3   16.82    1.56
   6  -4   3   14.79    1.22
   6  -4   3   16.56    1.09
  -7   4  -3   -0.26    0.74
  -7   4  -3    0.32    0.55
  -7   4  -3    0.38    0.40
  -7   4  -3    0.13    0.42
  -7   4  -3   -0.65    0.71
   7  -4   3    0.20    0.49
   7  -4   3   -0.17    0.52
   7  -4   3   -0.70    0.52
   7  -4   3   -0.42    0.85
  -8   4  -3   13.67    1.15
  -8   4  -3   13.03    1.06
  -8   4  -3   15.50    1.52
   8  -4   3   15.48    1.76
   8  -4   3   12.60    1.29
  -9   4  -3   18.49    1.80
   9  -4   3   15.45    1.55
   9  -4   3   10.82    1.74
 -10   4  -3    0.37    0.99
  10  -4   3    0.89    0.97
  10  -4   3    2.14    1.53
 -11   4  -3    3.46    1.24
  11  -4   3    2.25    1.94
  11  -4   3    5.44    1.35
 -12   4  -3    3.33    1.44
  12  -4   3    2.78    2.34
  10   3  -3    2.04    1.83
 -10  -3   3   -1.80    1.12
   9   3  -3   -1.90    1.43
   9   3  -3   -0.44    1.40
  -9  -3   3    0.48    1.04
   8   3  -3    2.38    1.32
   8   3  -3   -0.54    1.22
   8   3  -3    0.45    1.05
  -8  -3   3    1.11    1.05
   7   3  -3   31.33    2.36
   7   3  -3   34.46    2.45
   7   3  -3   31.07    2.53
  -7  -3   3   27.90    2.22
   6   3  -3    6.47    1.15
   6   3  -3    4.89    1.04
   6   3  -3    4.74    0.99
  -6  -3   3    5.55    0.87
  -6  -3   3    4.77    0.92
  -6  -3   3    4.53    0.78
   5   3  -3   69.82    3.80
   5   3  -3   66.11    4.23
   5   3  -3   67.72    3.50
   5   3  -3   67.87    3.74
   5   3  -3   66.32    3.74
  -5  -3   3   59.18    3.60
  -5  -3   3   64.59    3.64
  -5  -3   3   64.67    3.69
  -5  -3   3   70.88    3.71
  -5  -3   3   69.68    4.20
   4   3  -3    2.63    0.64
   4   3  -3    1.69    0.61
   4   3  -3    1.68    1.00
   4   3  -3    1.52    0.65
   4   3  -3    2.02    0.41
   4   3  -3    2.42    0.45
  -4  -3   3    2.15    0.96
  -4  -3   3    2.56    0.61
  -4  -3   3    1.94    0.55
  -4  -3   3    1.00    0.52
  -4  -3   3    2.33    0.58
   3   3  -3   13.08    1.05
   3   3  -3   10.43    0.94
   3   3  -3   12.49    1.46
   3   3  -3   10.30    0.97
   3   3  -3    8.84    0.93
   3   3  -3   11.65    0.87
  -3  -3   3   12.52    0.93
  -3  -3   3   12.99    0.96
  -3  -3   3   11.60    0.93
  -3  -3   3   12.74    0.97
  -3  -3   3   13.03    1.45
   2   3  -3   63.04    3.37
   2   3  -3   63.86    3.37
   2   3  -3   59.33    3.38
   2   3  -3   65.37    3.41
   2   3  -3   64.77    3.73
  -2  -3   3   61.73    3.33
  -2  -3   3   63.04    3.37
  -2  -3   3   65.85    3.35
  -2  -3   3   63.05    3.39
  -2  -3   3   64.85    3.37
  -2  -3   3   65.97    3.70
   1   3  -3  267.07   13.33
   1   3  -3  270.20   13.30
   1   3  -3  277.16   13.36
   1   3  -3  242.44   13.54
   1   3  -3  270.95   13.35
  -1  -3   3  260.00   13.56
  -1  -3   3  273.58   13.33
  -1  -3   3  255.72   13.34
  -1  -3   3  266.33   13.29
  -1  -3   3  259.49   13.26
  -1  -3   3  258.23   13.33
   0   3  -3    0.38    0.28
   0   3  -3    0.81    0.44
   0   3  -3    0.62    0.20
   0   3  -3    0.01    0.15
   0   3  -3   -0.03    0.21
   0   3  -3    0.12    0.27
   0  -3   3    0.22    0.25
   0  -3   3    0.11    0.27
   0  -3   3    0.12    0.37
   0  -3   3    0.05    0.25
   0  -3   3    0.28    0.17
   0  -3   3   -0.03    0.13
  -1   3  -3  481.56   23.84
  -1   3  -3  476.70   23.79
  -1   3  -3  455.60   23.70
  -1   3  -3  453.36   23.78
  -1   3  -3  489.79   23.94
   1  -3   3  495.21   23.75
   1  -3   3  463.03   23.82
   1  -3   3  488.15   23.99
   1  -3   3  493.90   23.85
   1  -3   3  445.31   23.78
  -2   3  -3  579.45   29.65
  -2   3  -3  605.95   29.79
  -2   3  -3  611.96   29.69
   2  -3   3  555.90   29.68
   2  -3   3  601.76   29.64
   2  -3   3  589.36   29.80
   2  -3   3  593.51   29.70
   2  -3   3  591.66   29.61
  -3   3  -3   14.36    0.95
  -3   3  -3   14.04    0.94
  -3   3  -3   14.19    1.07
  -3   3  -3   14.95    0.94
  -3   3  -3   13.88    0.81
  -3   3  -3   13.67    0.78
  -3   3  -3   13.45    1.05
   3  -3   3   14.35    0.79
   3  -3   3   15.04    1.03
   3  -3   3   14.67    0.83
   3  -3   3   14.83    0.97
   3  -3   3   14.20    0.99
  -4   3  -3  292.10   15.40
  -4   3  -3  308.06   15.65
  -4   3  -3  309.92   15.50
  -4   3  -3  312.19   15.61
  -4   3  -3  312.19   15.52
  -4   3  -3  303.31   15.56
   4  -3   3  315.90   15.58
   4  -3   3  300.90   15.59
   4  -3   3  313.46   15.42
   4  -3   3  300.86   15.51
  -5   3  -3  105.63    5.70
  -5   3  -3  112.07    5.88
  -5   3  -3  108.12    5.83
  -5   3  -3  109.31    5.91
  -5   3  -3  112.66    5.76
  -5   3  -3  111.28    6.01
   5  -3   3  108.32    5.78
   5  -3   3  120.13    5.95
   5  -3   3  116.03    5.74
   5  -3   3  113.62    5.96
  -6   3  -3   61.46    3.59
  -6   3  -3   63.53    3.44
  -6   3  -3   70.14    3.72
  -6   3  -3   65.65    3.44
  -6   3  -3   64.24    3.79
   6  -3   3   61.09    3.48
   6  -3   3   66.65    3.76
   6  -3   3   68.77    3.49
   6  -3   3   64.26    3.74
  -7   3  -3   18.34    1.20
  -7   3  -3   19.20    1.59
  -7   3  -3   18.12    1.75
  -7   3  -3   17.84    1.49
  -7   3  -3   17.97    1.30
   7  -3   3   19.59    1.89
   7  -3   3   21.60    1.47
   7  -3   3   18.17    1.33
   7  -3   3   19.28    1.63
  -8   3  -3   53.53    2.97
  -8   3  -3   53.17    3.37
  -8   3  -3   53.61    3.05
   8  -3   3   60.19    3.26
   8  -3   3   55.25    3.61
  -9   3  -3   -0.33    0.87
   9  -3   3    3.45    1.09
   9  -3   3    1.65    1.35
 -10   3  -3    0.27    1.01
  10  -3   3    1.61    1.58
  10  -3   3    3.15    1.28
 -11   3  -3    1.29    1.17
  11  -3   3   -0.54    1.85
  11  -3   3    0.72    1.38
 -12   3  -3   -0.90    1.15
  12  -3   3   -0.56    2.25
  10   2  -3   -0.28    1.68
  10   2  -3   -1.37    1.64
 -10  -2   3    0.14    1.08
   9   2  -3   -0.22    1.39
   9   2  -3    1.92    1.49
   9   2  -3    0.54    1.43
  -9  -2   3   -1.39    0.92
   8   2  -3    1.63    1.16
   8   2  -3    0.91    0.94
   8   2  -3    0.78    1.21
  -8  -2   3    0.79    0.88
   7   2  -3   38.60    2.73
   7   2  -3   38.25    2.48
   7   2  -3   38.78    2.61
  -7  -2   3   35.69    2.42
  -7  -2   3   35.96    2.27
   6   2  -3   45.97    2.63
   6   2  -3   45.03    2.71
   6   2  -3   43.32    2.76
   6   2  -3   40.42    3.08
  -6  -2   3   39.12    2.48
  -6  -2   3   43.02    2.58
  -6  -2   3   45.21    3.08
  -6  -2   3   41.87    2.60
   5   2  -3   27.77    1.81
   5   2  -3   25.45    2.22
   5   2  -3   24.47    1.83
   5   2  -3   26.71    1.80
  -5  -2   3   27.81    1.80
  -5  -2   3   32.61    1.81
  -5  -2   3   29.05    1.72
  -5  -2   3   28.36    2.22
  -5  -2   3   24.93    1.68
   4   2  -3    0.05    0.50
   4   2  -3    0.04    0.36
   4   2  -3    0.42    0.47
   4   2  -3   -0.31    0.42
   4   2  -3   -0.04    0.67
   4   2  -3   -0.21    0.25
  -4  -2   3    0.04    0.38
  -4  -2   3    0.10    0.44
  -4  -2   3    0.87    0.42
  -4  -2   3    1.55    0.45
  -4  -2   3    0.50    0.73
   3   2  -3  208.67   10.46
   3   2  -3  208.61   10.54
   3   2  -3  194.36   10.54
   3   2  -3  210.24   10.52
   3   2  -3  180.24   10.77
   3   2  -3  208.57   10.53
  -3  -2   3  207.57   10.51
  -3  -2   3  204.63   10.51
  -3  -2   3  223.47   10.54
  -3  -2   3  201.55   10.46
  -3  -2   3  217.18   10.84
  -3  -2   3  217.68   10.53
   2   2  -3    1.21    0.32
   2   2  -3    1.80    0.59
   2   2  -3    1.04    0.30
   2   2  -3    1.72    0.30
   2   2  -3    2.08    0.39
  -2  -2   3    2.33    0.36
  -2  -2   3    1.21    0.29
  -2  -2   3    1.74    0.32
  -2  -2   3    1.52    0.34
  -2  -2   3    1.70    0.60
  -2  -2   3    1.52    0.34
  -2  -2   3    1.53    0.34
   1   2  -3  202.79    9.78
   1   2  -3  190.22    9.57
   1   2  -3  191.53    9.56
   1   2  -3  183.29    9.54
   1   2  -3  193.60    9.58
  -1  -2   3  185.75    9.57
  -1  -2   3  194.82    9.56
  -1  -2   3  185.77    9.76
  -1  -2   3  188.80    9.58
  -1  -2   3  176.79    9.53
   0   2  -3 1000.00   48.93
   0  -2   3  949.91   48.95
  -1   2  -3  579.96   29.11
   1  -2   3  574.83   29.00
   1  -2   3  579.73   29.13
  -2   2  -3   46.36    2.41
  -2   2  -3   45.35    2.41
  -2   2  -3   46.96    2.54
  -2   2  -3   44.77    2.54
  -2   2  -3   44.35    2.32
  -2   2  -3   47.14    2.30
  -2   2  -3   46.96    2.40
   2  -2   3   47.13    2.44
   2  -2   3   42.37    2.30
   2  -2   3   45.99    2.42
   2  -2   3   44.60    2.43
   2  -2   3   43.14    2.32
  -3   2  -3  112.68    5.66
  -3   2  -3  110.63    5.80
  -3   2  -3  111.53    5.92
  -3   2  -3  111.24    5.78
  -3   2  -3  113.98    5.76
  -3   2  -3  111.29    5.73
   3  -2   3  108.38    5.74
   3  -2   3  118.79    5.82
   3  -2   3  109.42    5.67
  -4   2  -3   67.76    3.67
  -4   2  -3   63.66    3.40
  -4   2  -3   67.31    3.54
  -4   2  -3   65.37    3.52
  -4   2  -3   65.37    3.37
  -4   2  -3   65.46    3.49
   4  -2   3   65.85    3.40
   4  -2   3   60.36    3.42
   4  -2   3   65.57    3.57
  -5   2  -3  392.39   19.64
  -5   2  -3  383.56   19.63
  -5   2  -3  400.20   19.80
  -5   2  -3  380.53   19.57
  -5   2  -3  380.90   19.46
  -5   2  -3  381.60   19.45
   5  -2   3  396.46   19.66
   5  -2   3  401.73   19.50
   5  -2   3  365.81   19.48
  -6   2  -3    9.12    1.24
  -6   2  -3    9.24    1.02
  -6   2  -3    8.87    0.72
  -6   2  -3    8.22    0.96
  -6   2  -3    8.72    0.85
   6  -2   3    7.64    1.07
   6  -2   3    9.94    0.81
   6  -2   3   10.63    1.06
  -7   2  -3    2.55    0.61
  -7   2  -3    4.70    0.54
  -7   2  -3    4.60    0.92
  -7   2  -3    4.40    1.07
   7  -2   3    5.88    0.90
   7  -2   3    4.00    0.59
   7  -2   3    4.67    1.08
  -8   2  -3    4.85    0.78
  -8   2  -3    5.46    1.01
   8  -2   3    6.15    1.40
  -9   2  -3    0.64    0.97
   9  -2   3    2.99    1.41
   9  -2   3    2.68    1.14
 -10   2  -3    0.75    0.97
  10  -2   3   -1.04    1.26
  10  -2   3   -0.44    1.62
 -11   2  -3   -0.67    1.05
  11  -2   3    2.15    1.63
  11  -2   3   -0.60    1.95
  11   1  -3   -1.28    1.82
  11   1  -3    2.68    1.88
 -11  -1   3    1.18    1.21
  10   1  -3   -0.72    1.61
  10   1  -3    1.97    1.56
 -10  -1   3    1.05    1.06
   9   1  -3   -0.17    1.35
   9   1  -3    2.22    0.97
   9   1  -3    0.52    1.21
  -9  -1   3    0.94    0.89
   8   1  -3    1.13    1.10
   8   1  -3    1.86    0.99
   8   1  -3    1.59    0.84
  -8  -1   3    0.64    0.78
   7   1  -3   50.28    3.26
   7   1  -3   56.19    3.11
   7   1  -3   51.87    3.19
  -7  -1   3   53.74    3.15
  -7  -1   3   48.23    2.91
  -7  -1   3   53.29    3.09
   6   1  -3    1.01    0.75
   6   1  -3   -0.19    0.56
   6   1  -3    0.70    0.92
   6   1  -3    1.30    0.73
  -6  -1   3    1.23    0.49
  -6  -1   3    1.15    0.62
  -6  -1   3   -0.14    0.87
  -6  -1   3    0.90    0.59
  -6  -1   3    1.26    0.49
   5   1  -3  162.22    8.36
   5   1  -3  170.50    8.34
   5   1  -3  150.84    8.64
   5   1  -3  165.28    8.40
   5   1  -3  150.88    8.39
  -5  -1   3  171.84    8.69
  -5  -1   3  170.50    8.36
  -5  -1   3  156.49    8.27
  -5  -1   3  154.50    8.30
  -5  -1   3  163.87    8.38
   4   1  -3    2.10    0.55
   4   1  -3    2.03    0.53
   4   1  -3    2.00    0.47
   4   1  -3    3.29    0.83
   4   1  -3    2.89    0.49
  -4  -1   3    2.40    0.44
  -4  -1   3    3.01    0.73
  -4  -1   3    2.39    0.42
  -4  -1   3    2.01    0.45
  -4  -1   3    1.69    0.51
   3   1  -3  118.50    6.24
   3   1  -3  125.40    6.23
   3   1  -3  122.50    6.24
   3   1  -3  120.28    6.14
   3   1  -3  120.15    6.24
   3   1  -3  128.09    6.48
  -3  -1   3  122.48    6.25
  -3  -1   3  122.47    6.21
  -3  -1   3  120.24    6.20
  -3  -1   3  123.78    6.15
  -3  -1   3  119.26    6.21
  -3  -1   3  110.92    6.40
   2   1  -3  143.38    7.27
   2   1  -3  137.97    7.47
   2   1  -3  141.87    7.30
   2   1  -3  145.94    7.32
   2   1  -3  137.54    7.29
  -2  -1   3  146.36    7.28
  -2  -1   3  145.21    7.30
  -2  -1   3  160.16    7.33
  -2  -1   3  143.76    7.27
  -2  -1   3  147.13    7.30
  -2  -1   3  125.49    7.45
  -2  -1   3  147.16    7.33
   1   1  -3  208.39   10.63
   1   1  -3  204.60   10.47
   1   1  -3  211.74   10.46
   1   1  -3  205.49   10.49
   1   1  -3  207.95   10.48
   1   1  -3  207.32   10.48
  -1  -1   3  201.12   10.47
  -1  -1   3  203.48   10.48
  -1  -1   3  226.40   10.49
  -1  -1   3  208.33   10.45
  -1  -1   3  203.29   10.48
  -1  -1   3  207.20   10.64
   0   1  -3  254.82   12.83
   0   1  -3  262.20   12.98
   0   1  -3  261.27   12.80
   0   1  -3  245.65   12.84
   0  -1   3  256.32   12.83
   0  -1   3  256.94   12.81
   0  -1   3  253.66   12.85
   0  -1   3  250.22   12.79
   0  -1   3  256.06   12.98
  -1   1  -3  514.24   26.47
  -1   1  -3  542.30   26.31
  -1   1  -3  530.83   26.45
   1  -1   3  513.18   26.32
  -2   1  -3  241.89   12.13
  -2   1  -3  239.34   12.37
  -2   1  -3  247.68   12.24
  -2   1  -3  243.11   12.15
  -2   1  -3  238.21   12.22
  -2   1  -3  239.03   12.21
  -2   1  -3  241.67   12.23
   2  -1   3  242.71   12.37
   2  -1   3  235.28   12.21
   2  -1   3  246.09   12.16
   2  -1   3  236.82   12.13
   2  -1   3  253.91   12.26
  -3   1  -3  235.43   12.37
  -3   1  -3  242.07   12.20
  -3   1  -3  243.09   12.12
  -3   1  -3  233.74   12.15
  -3   1  -3  244.08   12.23
  -3   1  -3  245.29   12.23
   3  -1   3  253.03   12.26
   3  -1   3  234.28   12.36
   3  -1   3  244.03   12.14
   3  -1   3  232.52   12.15
  -4   1  -3  204.50   10.70
  -4   1  -3  219.98   11.04
  -4   1  -3  214.46   10.80
  -4   1  -3  210.09   10.70
  -4   1  -3  209.38   10.83
   4  -1   3  205.81   10.82
   4  -1   3  220.09   10.74
   4  -1   3  222.00   10.87
   4  -1   3  203.48   10.71
   4  -1   3  207.71   11.00
  -5   1  -3   81.99    4.37
  -5   1  -3   84.18    4.67
  -5   1  -3   83.05    4.23
  -5   1  -3   79.28    4.26
  -5   1  -3   86.43    4.44
   5  -1   3   86.78    4.35
   5  -1   3   79.57    4.60
   5  -1   3   76.32    4.40
   5  -1   3   81.07    4.51
   5  -1   3   77.94    4.24
  -6   1  -3   12.32    1.02
  -6   1  -3   12.12    1.49
  -6   1  -3   13.03    1.21
  -6   1  -3   11.57    1.16
  -6   1  -3   12.88    0.87
   6  -1   3   12.20    1.37
   6  -1   3   10.93    0.88
   6  -1   3   13.58    1.28
   6  -1   3   15.32    1.41
  -7   1  -3    1.96    0.82
  -7   1  -3   -0.24    0.53
  -7   1  -3    1.60    0.40
   7  -1   3    1.90    0.91
   7  -1   3    0.89    1.01
  -8   1  -3   10.54    1.37
   8  -1   3   12.39    1.51
   8  -1   3   11.19    1.69
  -9   1  -3   10.99    1.44
   9  -1   3    9.98    1.79
   9  -1   3    9.55    1.59
 -10   1  -3    0.51    0.99
  10  -1   3    2.19    1.92
  10  -1   3    2.80    1.57
 -11   1  -3    0.24    1.18
  11  -1   3    0.86    1.76
  11  -1   3    0.99    2.07
  11   0  -3    2.08    1.80
  11   0  -3    0.74    1.82
 -11   0   3    0.59    1.05
  10   0  -3   -0.29    1.26
  10   0  -3   -1.30    1.43
 -10   0   3   -0.86    0.94
   9   0  -3    7.19    1.33
   9   0  -3    3.48    1.35
   9   0  -3    4.33    0.99
  -9   0   3    5.05    1.09
   8   0  -3    0.93    0.71
   8   0  -3   -0.28    0.92
   8   0  -3    1.61    1.03
  -8   0   3    1.07    0.77
  -8   0   3    0.44    0.56
   7   0  -3   38.55    2.64
   7   0  -3   39.51    2.41
   7   0  -3   39.20    2.52
  -7   0   3   36.82    2.27
  -7   0   3   46.71    2.89
  -7   0   3   38.66    2.44
  -7   0   3   41.81    2.54
   6   0  -3    3.32    0.58
   6   0  -3    3.53    0.75
   6   0  -3    3.51    0.69
  -6   0   3    4.46    0.97
  -6   0   3    4.50    0.67
  -6   0   3    3.14    0.59
  -6   0   3    3.44    0.53
  -6   0   3    2.71    0.69
   5   0  -3   53.23    2.93
   5   0  -3   55.65    3.04
   5   0  -3   47.25    2.96
   5   0  -3   55.13    2.99
  -5   0   3   54.57    3.21
  -5   0   3   57.92    3.05
  -5   0   3   53.40    2.95
  -5   0   3   55.99    2.94
  -5   0   3   48.87    2.86
   4   0  -3  234.00   12.23
   4   0  -3  238.46   12.38
   4   0  -3  246.64   12.40
   4   0  -3  243.37   12.35
   4   0  -3  250.63   12.38
  -4   0   3  250.27   12.36
  -4   0   3  237.58   12.53
  -4   0   3  250.64   12.41
  -4   0   3  242.81   12.23
  -4   0   3  248.58   12.35
  -4   0   3  236.71   12.32
   3   0  -3   91.79    4.82
   3   0  -3   92.19    4.90
   3   0  -3   93.71    4.90
   3   0  -3   96.29    4.91
  -3   0   3   93.90    4.88
  -3   0   3   91.58    4.89
  -3   0   3   90.83    4.81
  -3   0   3  101.22    4.97
  -3   0   3  103.72    4.95
  -3   0   3   95.87    4.88
  -3   0   3   93.48    5.05
   2   0  -3  112.28    5.66
   2   0  -3  112.51    5.67
   2   0  -3  110.06    5.61
   2   0  -3  100.24    5.61
   2   0  -3  108.62    5.64
  -2   0   3  113.74    5.77
  -2   0   3  109.81    5.64
  -2   0   3  110.83    5.64
  -2   0   3  110.73    5.60
  -2   0   3  121.27    5.67
  -2   0   3  106.21    5.60
  -1   0   3  311.09   15.97
  -1   0   3  319.58   15.84
  -1   0   3  312.02   15.85
  -1   0   3  318.99   15.85
   0   0  -3  365.21   18.50
   0   0  -3  365.15   18.53
   0   0  -3  364.13   18.39
   0   0   3  362.71   18.33
   0   0   3  374.94   18.39
  -1   0  -3    6.03    0.41
  -1   0  -3    5.05    0.39
  -1   0  -3    6.09    0.66
  -1   0  -3    5.68    0.45
  -1   0  -3    5.52    0.40
  -1   0  -3    5.10    0.40
   1   0   3    6.70    0.50
   1   0   3    4.93    0.44
   1   0   3    5.29    0.43
   1   0   3    5.53    0.40
   1   0   3    5.00    0.55
  -2   0  -3  206.82   10.50
  -2   0  -3  209.42   10.74
  -2   0  -3  208.44   10.54
  -2   0  -3  203.33   10.52
  -2   0  -3  214.06   10.55
   2   0   3  215.00   10.59
   2   0   3  202.91   10.54
   2   0   3  205.78   10.47
   2   0   3  207.33   10.47
   2   0   3  207.90   10.73
   2   0   3  200.85   10.52
   2   0   3  217.76   10.52
  -3   0  -3   34.29    1.97
  -3   0  -3   34.06    2.19
  -3   0  -3   36.04    1.90
  -3   0  -3   33.15    1.89
  -3   0  -3   35.68    1.98
   3   0   3   35.43    1.95
   3   0   3   34.42    1.90
   3   0   3   35.49    2.18
   3   0   3   36.94    1.85
   3   0   3   33.50    1.97
   3   0   3   35.81    2.07
   3   0   3   34.04    1.83
  -4   0  -3    4.74    0.63
  -4   0  -3    4.30    0.49
  -4   0  -3    4.29    0.53
  -4   0  -3    5.41    0.95
  -4   0  -3    5.08    0.63
   4   0   3    4.28    0.40
   4   0   3    5.06    0.76
   4   0   3    4.24    0.67
   4   0   3    4.67    0.46
   4   0   3    4.92    0.64
   4   0   3    3.96    0.48
   4   0   3    4.18    0.79
  -5   0  -3  144.51    7.47
  -5   0  -3  152.33    7.52
  -5   0  -3  139.36    7.38
  -5   0  -3  147.78    7.33
  -5   0  -3  141.99    7.81
   5   0   3  136.14    7.27
   5   0   3  145.14    7.80
   5   0   3  132.13    7.50
   5   0   3  146.72    7.34
   5   0   3  149.74    7.49
   5   0   3  145.00    7.60
  -6   0  -3    2.05    0.43
  -6   0  -3    1.48    0.33
  -6   0  -3    1.79    0.99
  -6   0  -3    1.54    0.57
  -6   0  -3    2.52    0.67
  -6   0  -3    2.70    0.75
   6   0   3    1.58    0.43
   6   0   3    1.53    0.40
   6   0   3    0.75    0.87
   6   0   3    1.83    0.88
   6   0   3    1.77    0.84
  -7   0  -3    0.22    0.78
   7   0   3   -1.09    1.02
   7   0   3    0.46    0.97
  -8   0  -3   17.06    1.73
   8   0   3   19.29    1.95
   8   0   3   17.97    2.14
  -9   0  -3    2.18    1.05
   9   0   3   -0.44    1.40
   9   0   3    2.02    1.71
 -10   0  -3    1.11    1.19
  10   0   3    0.68    2.00
  10   0   3    0.17    1.61
 -11   0  -3    0.01    1.23
  11   0   3    0.28    1.90
  11   0   3    1.13    2.18
  12  -1  -3    1.57    1.87
  12  -1  -3    2.47    2.05
 -12   1   3    1.39    1.28
  11  -1  -3    1.36    1.78
  11  -1  -3    1.25    1.52
 -11   1   3    0.48    1.06
  10  -1  -3    0.57    1.10
  10  -1  -3   -0.24    1.32
 -10   1   3   -1.14    0.92
   9  -1  -3   -0.63    0.91
   9  -1  -3    0.55    1.07
   9  -1  -3    0.36    0.70
  -9   1   3   -0.20    0.79
   8  -1  -3   -0.46    0.71
   8  -1  -3    0.37    0.60
   8  -1  -3    0.39    0.82
  -8   1   3   -0.29    0.68
  -8   1   3    0.81    0.47
   7  -1  -3    2.54    0.90
   7  -1  -3    3.01    0.78
   7  -1  -3    4.00    0.70
   7  -1  -3    3.04    0.84
  -7   1   3    3.25    0.70
  -7   1   3    2.59    0.58
  -7   1   3    2.97    0.97
  -7   1   3    2.99    0.56
  -7   1   3    3.86    0.82
   6  -1  -3    0.71    0.45
   6  -1  -3    0.46    0.46
   6  -1  -3    1.05    0.73
   6  -1  -3    0.79    0.58
   6  -1  -3    1.07    0.65
  -6   1   3    1.06    0.42
  -6   1   3    0.98    0.50
  -6   1   3    1.24    0.49
  -6   1   3    0.51    0.55
  -6   1   3    1.20    0.72
   5  -1  -3  447.84   22.16
   5  -1  -3  427.19   22.19
   5  -1  -3  418.49   22.17
   5  -1  -3  455.62   22.30
   5  -1  -3  440.11   22.13
  -5   1   3  459.47   22.30
  -5   1   3  419.06   22.09
  -5   1   3  438.44   22.21
  -5   1   3  445.16   22.16
   4  -1  -3    2.49    0.57
   4  -1  -3    2.37    0.31
   4  -1  -3    2.34    0.43
   4  -1  -3    2.46    0.43
   4  -1  -3    2.25    0.39
   4  -1  -3    1.89    0.46
  -4   1   3    1.71    0.43
  -4   1   3    1.92    0.38
  -4   1   3    2.46    0.54
  -4   1   3    2.10    0.51
  -4   1   3    1.96    0.40
  -4   1   3    2.33    0.29
  -4   1   3    2.08    0.50
   3  -1  -3  737.27   35.59
   3  -1  -3  691.45   35.49
  -3   1   3  696.25   35.59
   2  -1  -3   54.02    2.78
   2  -1  -3   52.59    2.83
   2  -1  -3   53.52    2.79
   2  -1  -3   53.99    2.81
   2  -1  -3   53.65    2.87
   2  -1  -3   50.89    2.73
  -2   1   3   52.30    2.78
  -2   1   3   50.61    2.86
  -2   1   3   52.82    2.79
  -2   1   3   53.17    2.73
  -2   1   3   53.57    2.80
  -2   1   3   57.29    2.83
   1  -1  -3    0.35    0.21
   1  -1  -3    0.39    0.19
   1  -1  -3    0.26    0.27
   1  -1  -3    0.14    0.23
   1  -1  -3    0.63    0.23
  -1   1   3    0.68    0.21
  -1   1   3    0.82    0.25
  -1   1   3    0.62    0.22
  -1   1   3    0.40    0.21
  -1   1   3    0.25    0.19
   0  -1  -3  190.05    9.39
   0  -1  -3  187.34    9.49
   0  -1  -3  186.58    9.47
   0  -1  -3  190.72    9.61
   0  -1  -3  184.60    9.46
   0   1   3  189.66    9.49
   0   1   3  186.94    9.45
   0   1   3  188.09    9.47
   0   1   3  184.06    9.60
   0   1   3  185.38    9.40
  -1  -1  -3  227.81   11.55
  -1  -1  -3  230.88   11.53
  -1  -1  -3  231.07   11.58
  -1  -1  -3  223.27   11.75
   1   1   3  221.19   11.55
   1   1   3  242.14   11.59
   1   1   3  235.54   11.55
   1   1   3  228.50   11.58
   1   1   3  231.15   11.77
   1   1   3  222.34   11.54
   1   1   3  226.11   11.55
  -2  -1  -3   38.14    2.08
  -2  -1  -3   36.87    2.06
  -2  -1  -3   39.32    2.10
  -2  -1  -3   38.36    2.07
  -2  -1  -3   38.14    2.36
   2   1   3   37.69    2.09
   2   1   3   39.80    2.04
   2   1   3   38.71    2.09
   2   1   3   35.07    2.29
   2   1   3   36.26    2.02
   2   1   3   38.99    2.08
   2   1   3   38.96    2.16
  -3  -1  -3  366.09   19.21
  -3  -1  -3  373.89   19.50
  -3  -1  -3  373.59   19.17
  -3  -1  -3  395.48   19.23
  -3  -1  -3  386.38   19.17
   3   1   3  390.20   19.28
   3   1   3  373.27   19.50
   3   1   3  370.74   19.17
   3   1   3  374.82   19.21
   3   1   3  380.96   19.25
   3   1   3  417.35   19.16
   3   1   3  366.54   19.13
  -4  -1  -3   59.29    3.47
  -4  -1  -3   54.01    3.09
  -4  -1  -3   56.78    3.01
  -4  -1  -3   59.30    3.12
  -4  -1  -3   52.72    2.96
  -4  -1  -3   52.11    3.03
   4   1   3   55.11    3.41
   4   1   3   59.12    3.02
   4   1   3   60.08    3.27
   4   1   3   52.62    3.13
   4   1   3   55.49    3.01
   4   1   3   62.18    3.17
  -5  -1  -3   11.89    1.13
  -5  -1  -3   12.33    0.89
  -5  -1  -3   12.56    1.06
  -5  -1  -3   13.75    0.97
  -5  -1  -3   14.04    1.16
  -5  -1  -3   12.99    1.55
   5   1   3   12.86    1.06
   5   1   3   14.98    1.41
   5   1   3   13.09    1.55
   5   1   3   13.13    0.94
   5   1   3   13.28    1.51
  -6  -1  -3   11.54    1.27
  -6  -1  -3   11.77    1.00
  -6  -1  -3   10.71    1.15
  -6  -1  -3   14.51    1.78
   6   1   3   10.62    1.51
   6   1   3    9.31    1.37
   6   1   3   11.83    1.06
   6   1   3   11.04    1.29
   6   1   3   10.43    1.00
  -7  -1  -3    1.04    0.83
   7   1   3    0.15    1.03
   7   1   3    1.33    1.21
  -8  -1  -3    1.20    0.94
   8   1   3   -1.25    1.42
   8   1   3   -0.38    1.35
  -9  -1  -3    5.91    1.32
   9   1   3    6.36    1.79
   9   1   3    4.70    1.81
 -10  -1  -3    1.09    1.21
  10   1   3    0.25    1.96
  10   1   3    4.25    1.91
  12  -2  -3    2.80    1.81
  12  -2  -3   -0.90    2.00
 -12   2   3   -0.62    1.17
  11  -2  -3    2.13    1.51
  11  -2  -3    1.57    1.65
 -11   2   3    1.87    1.12
  10  -2  -3    5.04    1.52
  10  -2  -3    4.13    1.27
 -10   2   3    5.05    1.13
   9  -2  -3    3.94    0.78
   9  -2  -3    3.20    1.04
   9  -2  -3    1.67    1.06
  -9   2   3    3.66    0.93
   8  -2  -3    3.99    0.75
   8  -2  -3    3.08    0.92
   8  -2  -3    3.41    0.89
  -8   2   3    1.73    0.76
  -8   2   3    4.01    0.62
   7  -2  -3   67.07    3.62
   7  -2  -3   64.33    3.80
   7  -2  -3   71.37    3.85
   7  -2  -3   66.25    3.68
  -7   2   3   61.28    3.54
  -7   2   3   63.35    3.77
  -7   2   3   66.59    3.71
  -7   2   3   65.29    3.82
  -7   2   3   67.77    3.64
   6  -2  -3    1.46    0.62
   6  -2  -3    1.76    0.66
   6  -2  -3    1.02    0.48
   6  -2  -3    1.16    0.57
   6  -2  -3    0.59    0.45
  -6   2   3    0.96    0.41
  -6   2   3    0.95    0.61
  -6   2   3    1.76    0.29
  -6   2   3    1.64    0.52
  -6   2   3    1.59    0.61
  -6   2   3    1.92    0.55
   5  -2  -3    9.05    0.98
   5  -2  -3    9.04    0.78
   5  -2  -3    7.62    0.82
   5  -2  -3    8.69    0.93
   5  -2  -3    8.96    0.67
   5  -2  -3    7.50    0.80
  -5   2   3    8.96    0.87
  -5   2   3    8.66    0.98
  -5   2   3    9.55    0.78
  -5   2   3    6.54    0.73
  -5   2   3    8.20    0.62
  -5   2   3    9.02    0.81
  -5   2   3    9.72    1.01
   4  -2  -3  349.98   17.64
   4  -2  -3  351.34   17.64
   4  -2  -3  336.79   17.62
   4  -2  -3  346.88   17.57
   4  -2  -3  333.17   17.65
  -4   2   3  342.41   17.57
  -4   2   3  354.37   17.67
  -4   2   3  352.76   17.64
  -4   2   3  370.80   17.70
  -4   2   3  350.35   17.62
  -4   2   3  356.32   17.72
  -4   2   3  348.33   17.63
   3  -2  -3   43.84    2.37
   3  -2  -3   41.92    2.33
   3  -2  -3   42.64    2.33
   3  -2  -3   43.78    2.37
  -3   2   3   42.45    2.32
  -3   2   3   42.63    2.36
  -3   2   3   42.78    2.39
  -3   2   3   42.80    2.36
  -3   2   3   44.96    2.30
  -3   2   3   46.78    2.45
  -3   2   3   43.53    2.37
   2  -2  -3   20.95    1.30
   2  -2  -3   22.45    1.33
   2  -2  -3   20.56    1.28
   2  -2  -3   23.96    1.34
   2  -2  -3   24.15    1.31
  -2   2   3   21.14    1.28
  -2   2   3   23.78    1.32
  -2   2   3   21.55    1.17
  -2   2   3   22.22    1.28
  -2   2   3   21.57    1.28
  -2   2   3   21.48    1.30
  -2   2   3   22.20    1.19
   0  -2  -3   53.61    2.62
   0  -2  -3   50.75    2.62
   0  -2  -3   49.59    2.53
   0  -2  -3   49.05    2.61
   0  -2  -3   50.00    2.65
   0  -2  -3   50.28    2.78
   0   2   3   49.11    2.61
   0   2   3   47.35    2.62
   0   2   3   48.99    2.64
   0   2   3   44.04    2.60
   0   2   3   48.13    2.78
   0   2   3   49.53    2.54
   0   2   3   49.25    2.61
  -1  -2  -3  172.65    9.25
  -1  -2  -3  192.08    9.22
  -1  -2  -3  177.84    9.27
  -1  -2  -3  188.28    9.26
  -1  -2  -3  182.79    9.50
   1   2   3  181.75    9.26
   1   2   3  181.90    9.27
   1   2   3  180.08    9.24
   1   2   3  176.41    9.49
   1   2   3  185.79    9.25
   1   2   3  176.83    9.28
   1   2   3  190.64    9.27
  -2  -2  -3   69.38    3.66
  -2  -2  -3   71.07    3.64
  -2  -2  -3   68.46    3.66
  -2  -2  -3   66.77    3.64
  -2  -2  -3   70.93    3.98
   2   2   3   68.69    3.95
   2   2   3   64.71    3.65
   2   2   3   75.76    3.67
   2   2   3   67.73    3.67
   2   2   3   67.32    3.63
   2   2   3   69.91    3.70
   2   2   3   71.38    3.73
  -3  -2  -3   31.67    2.00
  -3  -2  -3   41.28    2.11
  -3  -2  -3   35.15    2.43
  -3  -2  -3   34.63    2.06
  -3  -2  -3   37.38    2.07
  -3  -2  -3   36.69    2.08
   3   2   3   33.90    2.11
   3   2   3   36.31    2.06
   3   2   3   38.27    2.25
   3   2   3   32.32    2.38
   3   2   3   36.43    2.14
   3   2   3   41.33    2.12
  -4  -2  -3   21.70    1.30
  -4  -2  -3   16.98    1.20
  -4  -2  -3   18.68    1.31
  -4  -2  -3   19.51    1.83
  -4  -2  -3   20.09    1.37
  -4  -2  -3   18.04    1.33
   4   2   3   19.28    1.64
   4   2   3   18.08    1.77
   4   2   3   17.92    1.55
   4   2   3   18.74    1.23
   4   2   3   19.76    1.40
   4   2   3   16.59    1.35
  -5  -2  -3   63.30    3.26
  -5  -2  -3   55.80    3.19
  -5  -2  -3   60.36    3.12
  -5  -2  -3   51.07    3.04
  -5  -2  -3   58.57    3.76
  -5  -2  -3   51.08    3.15
   5   2   3   57.40    3.74
   5   2   3   58.58    3.38
   5   2   3   59.46    3.20
   5   2   3   54.65    3.08
   5   2   3   56.43    3.47
  -6  -2  -3    0.70    0.69
  -6  -2  -3    0.46    0.56
   6   2   3   -0.57    1.06
   6   2   3    0.07    0.67
   6   2   3    1.06    0.96
  -7  -2  -3    3.85    0.97
   7   2   3    2.32    1.25
   7   2   3    1.12    1.31
  -8  -2  -3    6.61    1.23
   8   2   3    7.88    1.89
   8   2   3    5.18    1.68
  -9  -2  -3   -0.37    1.08
   9   2   3    0.20    1.85
   9   2   3    0.33    1.67
  12  -3  -3    5.12    1.78
  12  -3  -3    2.94    1.97
 -12   3   3    2.49    1.29
  11  -3  -3   -0.13    1.32
  11  -3  -3   -1.48    1.44
 -11   3   3    0.20    1.01
  10  -3  -3    0.40    1.07
  10  -3  -3    1.93    1.20
 -10   3   3    1.43    0.91
   9  -3  -3   12.20    1.47
   9  -3  -3   13.43    1.26
   9  -3  -3   12.51    1.36
  -9   3   3   12.53    1.37
   8  -3  -3    0.00    0.72
   8  -3  -3    0.38    0.62
   8  -3  -3    0.68    0.56
   8  -3  -3    1.42    0.83
  -8   3   3    0.72    0.69
  -8   3   3   -0.02    0.62
  -8   3   3    0.07    0.45
   7  -3  -3    8.01    0.85
   7  -3  -3    7.29    0.90
   7  -3  -3    7.49    1.04
   7  -3  -3   10.17    1.02
  -7   3   3    7.61    0.79
  -7   3   3    6.40    0.63
  -7   3   3    8.03    1.06
  -7   3   3    5.97    0.86
  -7   3   3    6.33    0.80
  -7   3   3    7.95    0.95
  -7   3   3    8.80    0.82
   6  -3  -3   14.78    1.06
   6  -3  -3   11.19    1.24
   6  -3  -3   11.57    1.00
   6  -3  -3   10.69    0.89
   6  -3  -3   11.75    1.04
  -6   3   3   11.78    0.99
  -6   3   3   11.41    1.05
  -6   3   3   12.80    1.33
  -6   3   3   10.89    0.83
  -6   3   3   12.01    0.99
  -6   3   3   11.85    0.95
  -6   3   3   11.97    1.22
  -6   3   3   10.69    1.00
   5  -3  -3  244.86   11.57
   5  -3  -3  219.38   11.58
   5  -3  -3  224.02   11.52
   5  -3  -3  230.27   11.59
  -5   3   3  239.69   11.68
  -5   3   3  218.95   11.58
  -5   3   3  220.34   11.52
  -5   3   3  231.53   11.60
  -5   3   3  225.48   11.55
  -5   3   3  227.74   11.59
  -5   3   3  221.40   11.59
  -5   3   3  226.39   11.69
   4  -3  -3    0.27    0.34
   4  -3  -3    0.05    0.34
   4  -3  -3    0.19    0.32
   4  -3  -3   -0.04    0.36
  -4   3   3   -0.26    0.29
  -4   3   3    0.50    0.30
  -4   3   3   -0.70    0.31
  -4   3   3   -0.15    0.28
  -4   3   3   -0.16    0.28
  -4   3   3   -0.41    0.44
  -4   3   3    0.75    0.46
   3  -3  -3  370.11   18.27
   3  -3  -3  359.16   18.24
   3  -3  -3  337.88   18.27
   3  -3  -3  358.29   18.22
   3  -3  -3  361.64   18.25
  -3   3   3  362.55   18.28
  -3   3   3  364.53   18.26
  -3   3   3  356.56   18.25
  -3   3   3  346.69   18.17
  -3   3   3  374.36   18.28
  -3   3   3  377.99   18.31
  -3   3   3  373.58   18.21
   2  -3  -3  134.69    7.16
   2  -3  -3  143.68    7.19
   2  -3  -3  140.03    7.08
   2  -3  -3  145.16    7.18
   2  -3  -3  141.28    7.20
   2  -3  -3  136.90    7.16
  -2   3   3  144.89    7.15
  -2   3   3  138.86    7.16
  -2   3   3  126.44    7.05
  -2   3   3  143.59    7.18
  -2   3   3  139.47    7.20
  -2   3   3  144.46    7.19
  -2   3   3  140.29    7.15
   1  -3  -3   26.29    1.57
   1  -3  -3   26.59    1.42
   1  -3  -3   25.13    1.63
   1  -3  -3   28.37    1.53
   1  -3  -3   24.73    1.52
  -1   3   3   25.51    1.65
  -1   3   3   26.27    1.55
  -1   3   3   25.92    1.54
  -1   3   3   25.96    1.40
  -1   3   3   26.02    1.54
  -1   3   3   26.47    1.50
  -1   3   3   26.08    1.50
   0  -3  -3  317.50   16.05
   0  -3  -3  329.20   16.11
   0  -3  -3  307.71   16.26
   0  -3  -3  312.27   16.07
   0   3   3  324.00   16.08
   0   3   3  321.88   16.05
   0   3   3  318.43   16.29
   0   3   3  320.64   16.10
   0   3   3  318.96   16.09
   0   3   3  331.47   16.06
   0   3   3  299.95   16.00
  -1  -3  -3   38.87    2.10
  -1  -3  -3   37.36    2.42
  -1  -3  -3   36.99    2.17
  -1  -3  -3   37.85    2.13
  -1  -3  -3   38.05    2.06
   1   3   3   40.11    2.18
   1   3   3   35.72    2.08
   1   3   3   39.64    2.14
   1   3   3   38.35    2.43
   1   3   3   35.61    2.14
   1   3   3   38.32    2.15
   1   3   3   38.75    2.15
  -2  -3  -3    5.26    0.58
  -2  -3  -3    6.30    1.00
  -2  -3  -3    5.23    0.58
  -2  -3  -3    4.81    0.62
  -2  -3  -3    4.85    0.67
   2   3   3    5.99    0.99
   2   3   3    4.37    0.58
   2   3   3    4.73    0.72
   2   3   3    5.50    0.70
   2   3   3    4.98    0.62
   2   3   3    5.70    0.66
   2   3   3    5.89    0.79
  -3  -3  -3   74.45    3.93
  -3  -3  -3   79.59    3.96
  -3  -3  -3   70.86    3.91
  -3  -3  -3   81.51    3.97
  -3  -3  -3   68.54    3.93
  -3  -3  -3   63.75    4.30
   3   3   3   68.48    3.99
   3   3   3   74.22    3.94
   3   3   3   72.04    3.99
   3   3   3   76.34    4.07
   3   3   3   76.20    4.40
  -4  -3  -3   13.49    1.69
  -4  -3  -3   10.54    0.97
  -4  -3  -3   11.19    1.05
  -4  -3  -3   11.53    1.11
  -4  -3  -3   10.67    1.11
  -4  -3  -3   10.09    1.06
   4   3   3   10.60    0.97
   4   3   3   12.22    1.31
   4   3   3   13.44    1.22
   4   3   3   10.04    1.48
   4   3   3   10.30    1.26
  -5  -3  -3    0.80    0.66
  -5  -3  -3    0.58    0.59
  -5  -3  -3    1.25    1.10
  -5  -3  -3    0.65    0.73
  -5  -3  -3    0.09    0.43
   5   3   3   -0.29    0.82
   5   3   3   -0.22    0.94
   5   3   3    1.62    1.01
   5   3   3   -0.03    1.05
  -6  -3  -3   18.77    1.63
   6   3   3   14.98    1.84
   6   3   3   16.45    1.69
   6   3   3   14.91    1.76
  -7  -3  -3   -0.36    0.90
   7   3   3   -0.60    1.37
   7   3   3    0.79    1.38
  -8  -3  -3   -0.10    1.02
   8   3   3   -1.46    1.64
   8   3   3    1.14    1.69
  -9  -3  -3   -0.10    1.22
   9   3   3    1.67    1.85
   9   3   3   -0.76    1.88
  12  -4  -3   -1.16    1.67
  12  -4  -3    2.60    1.61
 -12   4   3   -0.41    1.18
  11  -4  -3    1.37    1.43
  11  -4  -3    0.60    1.28
 -11   4   3    0.73    1.05
  10  -4  -3   16.04    1.92
  10  -4  -3   16.81    1.74
 -10   4   3   13.76    1.69
   9  -4  -3    2.05    0.87
   9  -4  -3    3.18    1.04
   9  -4  -3    3.82    0.73
  -9   4   3    2.44    0.92
   8  -4  -3    0.49    0.51
   8  -4  -3    0.76    0.83
   8  -4  -3    0.95    0.57
   8  -4  -3    1.12    0.76
  -8   4   3    0.73    0.72
  -8   4   3    0.98    0.50
  -8   4   3    0.37    0.54
  -8   4   3    0.42    0.53
   7  -4  -3   91.96    4.87
   7  -4  -3   91.38    4.78
   7  -4  -3   88.47    4.89
  -7   4   3   89.05    4.76
  -7   4   3   83.23    5.02
  -7   4   3   86.21    4.84
  -7   4   3   88.09    4.90
  -7   4   3   93.44    4.80
  -7   4   3  100.51    4.84
  -7   4   3   91.84    4.96
  -7   4   3   98.55    5.10
   6  -4  -3    0.81    0.50
   6  -4  -3    1.16    0.51
   6  -4  -3    0.43    0.32
   6  -4  -3    0.78    0.49
  -6   4   3    0.33    0.43
  -6   4   3    0.54    0.49
  -6   4   3    0.32    0.64
  -6   4   3    0.46    0.37
  -6   4   3    0.57    0.48
  -6   4   3    0.96    0.44
  -6   4   3    0.73    0.32
  -6   4   3    0.40    0.63
   5  -4  -3   26.91    1.67
   5  -4  -3   27.66    1.64
   5  -4  -3   28.06    1.43
   5  -4  -3   25.79    1.63
  -5   4   3   24.68    1.60
  -5   4   3   27.74    1.60
  -5   4   3   26.88    1.65
  -5   4   3   25.70    1.66
  -5   4   3   26.18    1.80
  -5   4   3   25.60    1.81
  -5   4   3   26.32    1.63
   4  -4  -3   30.19    1.66
   4  -4  -3   30.96    1.65
   4  -4  -3   32.68    1.83
   4  -4  -3   26.88    1.79
  -4   4   3   31.02    1.83
  -4   4   3   30.57    1.91
  -4   4   3   26.53    1.77
  -4   4   3   29.71    1.69
  -4   4   3   29.85    1.80
  -4   4   3   32.44    1.80
  -4   4   3   32.30    1.78
  -4   4   3   30.21    1.87
   3  -4  -3   61.22    3.29
   3  -4  -3   66.28    3.38
   3  -4  -3   61.44    3.31
   3  -4  -3   61.61    3.37
   3  -4  -3   64.65    3.37
   3  -4  -3   63.46    3.34
  -3   4   3   60.18    3.23
  -3   4   3   61.34    3.36
  -3   4   3   60.30    3.34
  -3   4   3   61.94    3.32
  -3   4   3   62.72    3.39
  -3   4   3   63.60    3.36
   2  -4  -3   27.22    1.80
   2  -4  -3   28.04    1.75
   2  -4  -3   29.94    1.67
   2  -4  -3   30.22    1.77
   2  -4  -3   29.94    1.82
  -2   4   3   28.51    1.62
  -2   4   3   32.10    1.82
  -2   4   3   31.81    1.76
  -2   4   3   32.30    1.75
  -2   4   3   29.85    1.82
  -2   4   3   31.32    1.79
   1  -4  -3  280.61   14.66
   1  -4  -3  288.01   14.70
   1  -4  -3  298.87   14.62
   1  -4  -3  285.55   14.84
  -1   4   3  288.28   14.71
  -1   4   3  287.58   14.86
  -1   4   3  311.58   14.68
  -1   4   3  275.45   14.60
  -1   4   3  293.84   14.74
  -1   4   3  279.88   14.72
  -1   4   3  301.93   14.65
   0  -4  -3    1.83    0.56
   0  -4  -3    1.18    0.36
   0  -4  -3    0.01    0.63
   0  -4  -3    1.80    0.42
   0  -4  -3    1.59    0.43
   0   4   3    1.46    0.45
   0   4   3    1.85    0.47
   0   4   3    1.21    0.52
   0   4   3    1.47    0.36
   0   4   3    1.61    0.45
   0   4   3    1.89    0.53
   0   4   3    1.64    0.66
  -1  -4  -3   56.20    3.22
  -1  -4  -3   51.99    3.54
  -1  -4  -3   58.10    3.18
  -1  -4  -3   60.61    3.17
  -1  -4  -3   62.58    3.30
   1   4   3   58.60    3.27
   1   4   3   60.42    3.25
   1   4   3   62.93    3.30
   1   4   3   64.16    3.29
   1   4   3   56.93    3.20
   1   4   3   62.46    3.63
   1   4   3   58.92    3.27
  -2  -4  -3    6.31    0.83
  -2  -4  -3    4.04    1.05
  -2  -4  -3    6.29    0.67
  -2  -4  -3    5.04    0.67
  -2  -4  -3    6.19    0.68
  -2  -4  -3    4.85    0.71
   2   4   3    4.32    0.81
   2   4   3    4.13    0.65
   2   4   3    4.07    1.04
   2   4   3    3.71    0.67
   2   4   3    4.92    0.69
   2   4   3    5.39    0.88
   2   4   3    4.71    0.79
  -3  -4  -3    1.54    0.59
  -3  -4  -3    0.58    0.90
  -3  -4  -3    0.56    0.67
  -3  -4  -3    1.62    1.08
  -3  -4  -3    2.00    0.55
  -3  -4  -3    1.17    0.48
   3   4   3    0.36    0.78
   3   4   3    0.91    0.83
   3   4   3    0.71    0.50
   3   4   3    2.03    1.05
   3   4   3    0.99    0.91
  -4  -4  -3    6.84    0.94
  -4  -4  -3    4.80    0.74
  -4  -4  -3    6.61    1.45
  -4  -4  -3    5.25    0.83
  -4  -4  -3    4.79    0.73
   4   4   3    6.43    1.10
   4   4   3    7.98    1.46
   4   4   3    5.38    1.19
   4   4   3    4.01    1.10
   4   4   3    5.24    0.75
  -5  -4  -3   26.19    2.68
  -5  -4  -3   29.20    2.03
  -5  -4  -3   28.20    1.96
   5   4   3   23.58    2.35
   5   4   3   27.16    2.21
   5   4   3   27.24    2.41
   5   4   3   26.84    2.58
  -6  -4  -3   -0.15    0.90
   6   4   3   -0.13    1.03
   6   4   3   -0.56    1.39
   6   4   3    0.41    1.31
  -7  -4  -3    0.54    1.02
   7   4   3   -0.81    1.57
   7   4   3    0.33    1.51
  -8  -4  -3    0.06    1.14
   8   4   3   -1.70    1.65
   8   4   3   -0.23    2.85
  12  -5  -3    2.56    1.55
 -12   5   3    4.51    1.59
 -12   5   3    3.63    1.33
  11  -5  -3   -0.07    1.16
  11  -5  -3    0.87    1.48
 -11   5   3   -0.25    1.24
 -11   5   3    1.74    1.16
  10  -5  -3    2.24    1.06
 -10   5   3    3.79    1.32
 -10   5   3    1.41    1.04
   9  -5  -3   19.01    1.66
   9  -5  -3   15.31    1.12
   9  -5  -3   14.76    1.36
  -9   5   3   14.75    1.61
  -9   5   3   18.66    2.05
  -9   5   3   16.77    1.14
   8  -5  -3    2.00    0.64
   8  -5  -3    1.74    0.79
  -8   5   3    1.57    0.95
  -8   5   3    1.05    0.76
  -8   5   3    1.45    0.58
  -8   5   3    0.14    0.71
   7  -5  -3   10.48    1.08
   7  -5  -3   10.99    1.14
  -7   5   3   12.37    1.26
  -7   5   3   10.74    1.24
  -7   5   3    9.63    1.21
  -7   5   3    9.30    1.05
  -7   5   3   11.64    1.18
  -7   5   3   11.28    1.08
  -7   5   3   10.60    0.97
   6  -5  -3    4.37    0.69
   6  -5  -3    5.00    0.72
   6  -5  -3    7.19    0.82
  -6   5   3    8.43    0.82
  -6   5   3    4.58    0.76
  -6   5   3    5.62    0.90
  -6   5   3    4.17    0.74
  -6   5   3    6.56    0.96
  -6   5   3    7.24    0.75
  -6   5   3    6.05    0.77
  -6   5   3    6.48    0.85
   5  -5  -3   36.47    2.07
   5  -5  -3   34.97    2.11
  -5   5   3   33.57    2.04
  -5   5   3   35.17    2.15
  -5   5   3   33.39    2.09
  -5   5   3   33.88    2.23
  -5   5   3   31.96    2.06
  -5   5   3   35.61    2.07
  -5   5   3   34.30    1.95
  -5   5   3   34.72    2.07
   4  -5  -3    4.94    0.62
   4  -5  -3    4.15    0.48
   4  -5  -3    3.90    0.69
   4  -5  -3    3.98    0.48
  -4   5   3    5.13    0.71
  -4   5   3    3.85    0.60
  -4   5   3    3.91    0.48
  -4   5   3    3.71    0.70
  -4   5   3    4.20    0.75
  -4   5   3    2.45    0.56
  -4   5   3    3.54    0.58
  -4   5   3    4.66    0.68
   3  -5  -3  220.22   11.07
   3  -5  -3  206.21   11.10
   3  -5  -3  231.98   11.16
   3  -5  -3  227.05   11.12
  -3   5   3  210.61   11.14
  -3   5   3  219.86   11.07
  -3   5   3  199.63   11.09
  -3   5   3  225.04   11.08
  -3   5   3  223.04   11.17
  -3   5   3  212.99   11.12
  -3   5   3  228.09   11.15
  -3   5   3  207.60   10.99
   2  -5  -3   18.62    1.47
   2  -5  -3   19.95    1.45
   2  -5  -3   20.08    1.37
   2  -5  -3   21.23    1.29
   2  -5  -3   18.87    1.33
  -2   5   3   22.25    1.33
  -2   5   3   21.09    1.41
  -2   5   3   18.93    1.39
  -2   5   3   18.91    1.21
  -2   5   3   21.75    1.38
  -2   5   3   21.10    1.51
  -2   5   3   22.10    1.45
   1  -5  -3   55.25    3.09
   1  -5  -3   55.36    3.03
   1  -5  -3   56.84    3.26
   1  -5  -3   50.59    2.96
   1  -5  -3   56.98    2.95
  -1   5   3   53.77    3.06
  -1   5   3   56.36    3.07
  -1   5   3   56.54    2.95
  -1   5   3   49.35    2.90
  -1   5   3   56.79    3.28
  -1   5   3   55.16    3.01
   0  -5  -3   11.61    0.90
   0  -5  -3   12.18    1.16
   0  -5  -3   11.68    1.00
   0  -5  -3   10.80    0.92
   0  -5  -3   12.06    1.39
   0   5   3    9.16    0.98
   0   5   3   10.62    1.33
   0   5   3    8.64    0.84
   0   5   3   10.55    1.03
   0   5   3   11.23    1.04
   0   5   3   10.78    1.05
  -1  -5  -3    5.11    0.65
  -1  -5  -3    3.19    0.66
  -1  -5  -3    5.10    0.83
  -1  -5  -3    5.40    0.61
  -1  -5  -3    4.04    1.15
   1   5   3    3.34    0.80
   1   5   3    3.55    1.08
   1   5   3    3.62    0.71
   1   5   3    4.29    0.70
   1   5   3    3.89    0.62
   1   5   3    5.18    0.85
   1   5   3    3.94    0.72
  -2  -5  -3    4.98    0.91
  -2  -5  -3    4.31    0.68
  -2  -5  -3    5.19    0.65
  -2  -5  -3    4.61    0.71
  -2  -5  -3    4.93    1.28
   2   5   3    4.53    0.99
   2   5   3    4.97    0.94
   2   5   3    5.34    0.89
   2   5   3    2.60    0.74
   2   5   3    4.90    1.22
   2   5   3    6.10    0.80
  -3  -5  -3   12.95    1.25
  -3  -5  -3    8.80    1.66
  -3  -5  -3    9.27    1.03
  -3  -5  -3   11.76    1.23
  -3  -5  -3   10.89    1.11
   3   5   3    9.75    1.24
   3   5   3   10.61    1.70
   3   5   3   10.77    1.12
   3   5   3    8.89    1.26
   3   5   3   10.80    1.31
  -4  -5  -3    2.07    0.92
  -4  -5  -3    1.91    0.81
  -4  -5  -3   -0.06    1.33
   4   5   3    1.43    1.06
   4   5   3    2.00    1.11
   4   5   3    2.24    1.10
   4   5   3    0.55    1.08
  -5  -5  -3    0.95    0.89
   5   5   3   -0.54    1.15
   5   5   3   -0.10    1.14
   5   5   3   -1.48    1.32
  -6  -5  -3    4.58    1.19
   6   5   3    6.14    1.78
   6   5   3    5.85    1.99
  -7  -5  -3    3.66    1.24
   7   5   3   -1.24    1.73
  12  -6  -3    1.31    1.40
 -12   6   3    2.45    1.36
 -12   6   3    1.75    1.40
  11  -6  -3    3.39    1.34
 -11   6   3    3.41    1.39
 -11   6   3    4.58    1.34
  10  -6  -3    6.29    1.24
 -10   6   3    2.99    1.14
 -10   6   3    2.58    1.23
   9  -6  -3    4.51    1.01
   9  -6  -3    3.53    0.78
  -9   6   3    5.47    1.26
  -9   6   3    5.27    1.17
   8  -6  -3    3.78    0.77
   8  -6  -3    5.29    0.94
  -8   6   3    4.73    0.80
  -8   6   3    2.82    1.01
  -8   6   3    5.33    1.06
  -8   6   3    5.48    1.02
   7  -6  -3   25.35    1.77
  -7   6   3   25.99    2.06
  -7   6   3   26.80    1.91
  -7   6   3   29.56    1.98
  -7   6   3   21.59    1.86
  -7   6   3   27.79    1.86
  -7   6   3   24.96    1.71
  -7   6   3   25.45    2.44
  -7   6   3   24.47    1.77
   6  -6  -3    6.28    0.91
  -6   6   3    5.18    0.83
  -6   6   3    6.59    0.97
  -6   6   3    6.91    0.84
  -6   6   3    8.10    0.75
  -6   6   3    5.13    0.86
  -6   6   3    5.11    0.81
  -6   6   3    5.46    0.83
  -6   6   3    5.06    0.89
  -6   6   3    4.86    0.93
   5  -6  -3   47.28    2.79
   5  -6  -3   53.60    2.88
  -5   6   3   45.62    2.63
  -5   6   3   53.15    2.87
  -5   6   3   47.40    2.79
  -5   6   3   51.49    2.85
  -5   6   3   46.75    2.79
  -5   6   3   45.89    2.75
  -5   6   3   47.77    2.92
  -5   6   3   45.27    2.81
   4  -6  -3   26.08    1.83
   4  -6  -3   25.02    1.57
   4  -6  -3   25.51    1.67
  -4   6   3   24.72    1.49
  -4   6   3   29.31    1.80
  -4   6   3   24.44    1.66
  -4   6   3   25.20    1.65
  -4   6   3   23.70    1.74
  -4   6   3   23.18    1.78
  -4   6   3   26.32    1.70
   3  -6  -3    0.73    0.51
   3  -6  -3    1.54    0.67
   3  -6  -3    0.96    0.59
   3  -6  -3    1.38    0.54
   3  -6  -3    1.38    0.57
  -3   6   3    0.67    0.54
  -3   6   3    1.27    0.67
  -3   6   3    2.41    0.55
  -3   6   3    1.96    0.60
  -3   6   3    1.75    0.56
  -3   6   3    1.55    0.54
  -3   6   3    1.68    0.40
   2  -6  -3   22.92    1.50
   2  -6  -3   20.87    1.54
   2  -6  -3   23.89    1.69
   2  -6  -3   21.44    1.73
   2  -6  -3   22.87    1.57
  -2   6   3   25.65    1.71
  -2   6   3   25.00    1.75
  -2   6   3   24.35    1.56
  -2   6   3   24.38    1.48
  -2   6   3   21.90    1.58
  -2   6   3   21.97    1.62
  -2   6   3   20.00    1.38
   1  -6  -3    0.61    0.51
   1  -6  -3   -0.20    0.49
   1  -6  -3    0.46    0.68
   1  -6  -3    0.34    0.80
   1  -6  -3    0.56    0.50
  -1   6   3    0.29    0.49
  -1   6   3   -0.95    0.51
  -1   6   3   -0.51    0.40
  -1   6   3    0.49    0.72
  -1   6   3    0.18    0.59
  -1   6   3    0.35    0.52
  -1   6   3    0.87    0.69
   0  -6  -3   10.88    1.07
   0  -6  -3   12.11    1.02
   0  -6  -3   10.20    1.16
   0  -6  -3    9.50    1.06
   0  -6  -3   10.50    1.45
   0   6   3    9.63    1.11
   0   6   3   11.51    1.17
   0   6   3   12.07    1.10
   0   6   3    8.52    0.93
   0   6   3   12.91    1.30
   0   6   3    9.66    1.42
   0   6   3   10.89    1.16
  -1  -6  -3   15.58    1.57
  -1  -6  -3   13.85    1.85
  -1  -6  -3   13.04    1.12
  -1  -6  -3   14.54    1.28
   1   6   3   15.83    1.39
   1   6   3   13.89    1.85
   1   6   3   14.38    1.44
   1   6   3   17.59    1.67
  -2  -6  -3    1.49    0.68
  -2  -6  -3   -0.19    1.12
  -2  -6  -3    3.05    0.97
   2   6   3    2.21    1.09
   2   6   3    2.18    1.02
   2   6   3    1.07    0.84
   2   6   3    1.09    1.00
  -3  -6  -3    1.07    1.03
  -3  -6  -3    0.36    1.27
  -3  -6  -3    0.60    0.77
   3   6   3    1.32    1.21
   3   6   3    2.56    1.29
   3   6   3    1.19    1.16
   3   6   3    0.11    0.93
  -4  -6  -3   -0.57    1.03
  -4  -6  -3   -0.21    1.52
  -4  -6  -3    0.04    0.86
   4   6   3    2.34    1.32
   4   6   3   -0.84    1.22
   4   6   3   -1.55    1.17
  -5  -6  -3    4.27    1.13
   5   6   3    4.75    1.46
   5   6   3    2.17    1.57
  -6  -6  -3    2.05    1.17
   6   6   3    2.64    1.73
  12  -7  -3    8.48    1.70
 -12   7   3    7.98    1.63
 -12   7   3    6.47    1.62
  11  -7  -3    2.61    1.24
 -11   7   3    0.29    1.23
 -11   7   3   -0.61    1.19
  10  -7  -3    0.78    1.04
 -10   7   3    0.49    1.08
 -10   7   3   -0.15    1.11
  -9   7   3   13.74    1.53
  -9   7   3   13.39    1.49
  -9   7   3   12.18    1.58
  -9   7   3   15.08    1.48
  -9   7   3    8.59    1.45
  -8   7   3    6.24    1.20
  -8   7   3    4.27    0.98
  -8   7   3    6.38    1.16
  -8   7   3    6.15    1.11
  -8   7   3    4.88    1.12
  -7   7   3    3.81    0.83
  -7   7   3    4.83    1.14
  -7   7   3    4.85    1.01
  -7   7   3    7.09    1.08
  -7   7   3    7.40    1.13
   6  -7  -3    2.84    0.88
   6  -7  -3    2.97    0.82
  -6   7   3    1.83    0.83
  -6   7   3    1.65    0.72
  -6   7   3    0.88    0.76
  -6   7   3    3.43    0.93
   5  -7  -3   50.59    2.98
   5  -7  -3   45.45    2.86
  -5   7   3   51.18    2.80
  -5   7   3   43.86    2.92
  -5   7   3   54.42    2.94
  -5   7   3   42.37    2.81
  -5   7   3   48.97    2.84
   4  -7  -3   16.53    1.55
   4  -7  -3   14.91    1.38
  -4   7   3   13.38    1.29
  -4   7   3   15.31    1.46
  -4   7   3   17.72    1.33
  -4   7   3   15.58    1.40
  -4   7   3   16.90    1.34
  -4   7   3   16.49    1.54
  -4   7   3   14.35    1.17
   3  -7  -3   75.28    4.24
   3  -7  -3   79.81    4.15
   3  -7  -3   70.86    4.14
   3  -7  -3   77.88    4.26
  -3   7   3   71.17    4.23
  -3   7   3   69.21    4.08
  -3   7   3   80.61    4.24
  -3   7   3   78.63    4.02
  -3   7   3   73.36    4.10
   2  -7  -3    7.51    1.10
   2  -7  -3    8.33    1.28
   2  -7  -3    5.64    0.82
   2  -7  -3    7.25    0.91
  -2   7   3    7.59    1.09
  -2   7   3    7.09    0.79
  -2   7   3    6.72    0.93
  -2   7   3    6.73    1.09
   1  -7  -3   43.30    2.74
   1  -7  -3   39.43    2.48
   1  -7  -3   41.63    2.96
  -1   7   3   40.17    2.87
  -1   7   3   40.35    2.40
  -1   7   3   41.80    2.59
  -1   7   3   43.65    2.69
   0  -7  -3    0.79    0.96
   0  -7  -3    1.60    0.76
   0  -7  -3    0.58    1.17
   0   7   3    0.37    0.66
   0   7   3    0.51    0.97
   0   7   3    0.05    0.95
   0   7   3    2.22    0.93
  -1  -7  -3    0.08    1.05
  -1  -7  -3    0.51    1.26
  -1  -7  -3    0.23    0.74
   1   7   3   -0.06    1.02
   1   7   3    0.20    1.31
   1   7   3   -0.95    1.01
   1   7   3    0.18    1.03
  -2  -7  -3    0.13    0.79
  -2  -7  -3   -0.79    1.28
  -2  -7  -3    1.02    1.16
   2   7   3   -0.45    1.16
   2   7   3    0.17    1.17
   2   7   3   -0.17    1.13
  -3  -7  -3    2.94    1.27
  -3  -7  -3    0.12    1.67
  -3  -7  -3    1.09    0.94
   3   7   3    1.50    1.42
   3   7   3   -0.95    1.25
   3   7   3    0.70    1.33
  -4  -7  -3    0.72    0.99
   4   7   3   -0.94    1.47
   4   7   3   -1.41    1.35
  -5  -7  -3   -0.20    1.09
   5   7   3   -0.68    1.62
   5   7   3   -0.54    1.52
 -12   8   3   -0.29    1.41
 -12   8   3    1.99    1.53
 -11   8   3    6.70    1.31
 -11   8   3    6.30    1.62
 -11   8   3    4.12    1.51
 -10   8   3   -0.66    0.97
 -10   8   3    0.62    1.21
 -10   8   3   -1.29    1.13
  -9   8   3    1.45    1.13
  -9   8   3    0.69    1.18
  -9   8   3    0.68    0.88
  -9   8   3   -0.40    1.01
  -9   8   3    1.16    1.10
  -8   8   3    0.80    1.03
  -8   8   3    0.49    1.21
  -8   8   3   -0.72    0.95
  -8   8   3    0.00    0.82
  -8   8   3   -0.20    1.05
  -7   8   3   10.06    1.33
  -7   8   3    8.85    1.27
  -7   8   3    8.68    1.08
  -7   8   3    8.38    1.47
  -7   8   3    7.11    1.15
   6  -8  -3   -0.33    0.83
  -6   8   3    0.69    0.79
  -6   8   3    0.29    0.74
  -6   8   3    0.62    1.15
  -6   8   3   -0.57    0.91
   5  -8  -3   12.32    1.44
   5  -8  -3   14.66    1.42
  -5   8   3   13.71    1.44
  -5   8   3    8.93    1.13
  -5   8   3   13.84    1.37
   4  -8  -3   32.78    2.33
   4  -8  -3   26.97    1.99
   4  -8  -3   32.00    2.16
  -4   8   3   31.43    2.07
  -4   8   3   25.26    1.90
  -4   8   3   29.48    1.90
  -4   8   3   29.18    2.17
   3  -8  -3   17.56    1.81
   3  -8  -3   16.41    1.70
   3  -8  -3   17.94    1.61
  -3   8   3   15.88    1.57
  -3   8   3   17.14    1.71
  -3   8   3   16.41    1.32
  -3   8   3   16.07    1.52
   2  -8  -3    5.65    1.16
   2  -8  -3    4.54    1.31
   2  -8  -3    5.24    0.95
  -2   8   3    4.76    1.09
  -2   8   3    3.09    0.95
  -2   8   3    5.24    1.14
   1  -8  -3   -1.02    1.02
   1  -8  -3   -0.15    1.19
   1  -8  -3    0.25    0.80
  -1   8   3   -0.44    0.86
  -1   8   3    0.07    0.92
  -1   8   3    0.25    1.02
   0  -8  -3   13.19    1.97
   0  -8  -3   12.17    1.59
   0  -8  -3    7.34    1.19
   0   8   3   11.58    1.56
   0   8   3    8.34    1.57
   0   8   3    9.67    1.37
  -1  -8  -3    0.56    0.94
  -1  -8  -3    1.89    1.35
  -1  -8  -3    2.48    1.55
   1   8   3    3.70    1.49
   1   8   3    1.13    1.31
   1   8   3    1.92    1.24
  -2  -8  -3   -0.27    1.54
  -2  -8  -3    0.33    0.95
  -2  -8  -3   -0.37    1.36
   2   8   3    1.02    1.37
   2   8   3    0.36    1.27
   2   8   3    0.55    1.34
  -3  -8  -3   -1.08    1.04
   3   8   3   -0.77    1.39
   3   8   3   -0.29    1.49
   3   8   3   -0.08    1.42
  -4  -8  -3   -0.40    1.13
   4   8   3   -1.22    1.54
   4   8   3    0.09    1.55
 -11   9   3   -1.06    1.24
 -10   9   3   -0.09    1.59
 -10   9   3   -0.16    1.14
 -10   9   3   -0.06    0.99
  -9   9   3   13.94    1.76
  -9   9   3   10.14    1.53
  -9   9   3   12.76    1.68
  -9   9   3    9.38    1.31
  -9   9   3   12.17    1.85
  -8   9   3   -0.20    1.38
  -8   9   3    0.71    0.89
  -8   9   3    2.59    1.22
  -8   9   3    2.04    1.26
  -8   9   3    0.63    1.01
   7  -9  -3    8.33    1.37
  -7   9   3    8.47    1.48
  -7   9   3    6.64    1.15
  -7   9   3    6.96    1.14
  -7   9   3   10.18    1.77
   6  -9  -3    4.10    1.13
  -6   9   3    3.11    0.96
  -6   9   3    1.70    1.21
  -6   9   3    4.80    1.50
   5  -9  -3   25.50    2.21
  -5   9   3   28.48    2.39
  -5   9   3   27.45    2.69
  -5   9   3   25.56    2.05
   4  -9  -3    6.96    1.15
   4  -9  -3    8.08    1.25
  -4   9   3   10.30    1.66
  -4   9   3    9.26    1.45
  -4   9   3    5.02    0.93
  -4   9   3    5.65    1.07
   3  -9  -3    8.65    1.41
   3  -9  -3    6.27    1.23
   3  -9  -3    9.73    1.29
  -3   9   3    8.03    1.24
  -3   9   3   10.23    1.28
  -3   9   3    7.00    1.37
   2  -9  -3   -0.32    1.16
   2  -9  -3    0.60    0.96
   2  -9  -3    1.24    1.28
  -2   9   3   -1.16    0.98
  -2   9   3    0.28    0.83
  -2   9   3    0.69    1.15
   1  -9  -3    7.67    1.52
   1  -9  -3    5.32    1.17
  -1   9   3    2.83    1.32
  -1   9   3    4.14    1.20
   0  -9  -3    2.95    1.16
   0   9   3    2.23    1.31
   0   9   3   -0.03    1.28
   0   9   3    0.52    1.59
  -1  -9  -3    1.13    1.17
   1   9   3    0.61    1.62
   1   9   3    1.61    1.32
   1   9   3   -0.44    1.38
  -2  -9  -3    1.25    1.20
   2   9   3    1.66    1.73
   2   9   3    4.64    1.55
   2   9   3    3.23    1.64
   3   9   3    1.40    1.60
   3   9   3   -0.83    1.57
  -9  10   3    0.04    1.60
  -9  10   3   -0.40    1.04
  -9  10   3    0.70    1.45
  -8  10   3   -1.17    1.35
  -8  10   3   -0.48    1.02
  -8  10   3    0.04    1.64
  -7  10   3    7.62    1.99
  -7  10   3    9.17    1.68
  -6  10   3    2.44    1.69
  -6  10   3    0.84    0.97
  -6  10   3    0.85    1.44
  -5  10   3    0.96    0.95
  -5  10   3    0.02    1.40
  -5  10   3    2.30    1.61
  -4  10   3   -0.02    0.99
  -4  10   3    0.70    1.57
  -4  10   3   -0.39    1.33
  -3  10   3    0.69    1.45
  -3  10   3    1.79    1.62
  -3  10   3    0.92    1.15
  -2  10   3   -0.17    1.61
  -2  10   3    1.25    1.21
  -2  10   3    0.41    1.37
  -1  10   3    2.50    1.82
  -1  10   3    0.05    1.24
  -1  10   3    1.65    1.44
   0  10   3    1.84    1.87
   0  10   3    2.83    1.57
   0  10   3    0.88    1.31
   1  10   3   -0.54    1.42
   1  10   3   -0.76    1.87
   1  10   3    1.96    1.58
  -9  11   3    3.80    1.84
  -9  11   3    3.02    2.02
  -8  11   3   -2.47    1.65
  -8  11   3   -1.51    1.87
  -7  11   3    2.07    1.97
  -7  11   3    2.34    1.78
  -7  11   3    2.01    1.35
  -6  11   3    1.06    1.14
  -6  11   3   -0.05    1.83
  -6  11   3   -0.75    1.62
  -5  11   3   -2.10    1.56
  -5  11   3   -0.85    1.09
  -5  11   3    3.38    1.96
  -4  11   3   -0.57    1.14
  -4  11   3   -0.07    1.84
  -4  11   3   -1.14    1.64
  -3  11   3   -0.71    1.64
  -3  11   3   -1.01    1.82
  -3  11   3   -0.18    1.23
  -2  11   3    0.63    1.56
  -2  11   3    2.30    2.09
  -2  11   3    1.31    1.35
  -1  11   3    1.08    1.62
  -1  11   3   -1.80    2.07
  -1  11   3    0.43    1.41
  -5  13  -4    4.16    1.82
  -5  13  -4    2.33    1.60
   5 -13   4    0.61    1.58
  -1  12  -4   -0.22    1.57
  -1  12  -4    0.61    1.60
   1 -12   4   -0.60    1.31
  -2  12  -4    2.47    1.72
  -2  12  -4   -0.58    1.50
   2 -12   4   -0.48    1.31
  -3  12  -4   -1.21    1.46
  -3  12  -4    2.51    1.63
   3 -12   4    0.60    1.26
  -4  12  -4   -0.98    1.42
  -4  12  -4   -0.20    1.39
   4 -12   4    3.20    1.51
  -5  12  -4    3.37    1.57
  -5  12  -4    2.20    1.46
   5 -12   4    2.79    1.50
  -6  12  -4    1.49    1.38
  -6  12  -4    2.09    1.55
   6 -12   4    1.39    1.52
  -7  12  -4    1.90    1.60
   7 -12   4   -1.13    1.55
  -8  12  -4    6.62    1.84
   8 -12   4    1.17    1.65
  -9  12  -4    2.10    1.69
   9 -12   4    3.67    1.78
   1  11  -4    2.95    1.60
   1  11  -4    0.30    1.44
  -1 -11   4   -3.37    1.22
   0  11  -4   -1.88    1.34
   0  11  -4    1.83    1.54
   0 -11   4   -0.72    1.21
  -1  11  -4    6.14    1.66
  -1  11  -4    4.95    1.57
   1 -11   4    5.10    1.36
  -2  11  -4   -0.24    1.33
  -2  11  -4    0.80    1.43
   2 -11   4    1.82    1.21
  -3  11  -4    9.97    1.58
  -3  11  -4    7.25    1.58
   3 -11   4   10.07    1.65
  -4  11  -4    0.36    1.26
  -4  11  -4    0.89    1.21
   4 -11   4    0.23    1.20
  -5  11  -4    0.83    1.25
  -5  11  -4   -1.11    1.15
   5 -11   4   -0.55    1.21
  -6  11  -4    1.43    1.20
  -6  11  -4    4.14    1.42
   6 -11   4    0.60    1.50
  -7  11  -4    1.96    1.43
   7 -11   4    0.56    1.41
  -8  11  -4   -0.03    1.39
   8 -11   4    1.60    1.46
  -9  11  -4    9.05    1.73
   9 -11   4    5.11    1.71
 -10  11  -4    1.41    1.59
   3  10  -4    2.31    1.38
   3  10  -4    1.94    1.67
  -3 -10   4   -0.32    1.17
   2  10  -4    0.44    1.30
   2  10  -4    1.21    1.30
   2  10  -4   -0.53    1.29
  -2 -10   4    0.58    1.19
   1  10  -4    0.96    1.31
   1  10  -4   -1.25    1.27
   1  10  -4    0.92    1.46
  -1 -10   4    0.07    1.14
   0  10  -4    0.51    1.46
   0  10  -4    1.78    1.29
   0  10  -4   -0.01    1.20
   0 -10   4   -1.88    1.12
   0 -10   4    0.65    1.32
  -1  10  -4    0.57    1.20
  -1  10  -4    1.56    1.43
  -1  10  -4    1.01    1.17
   1 -10   4   -0.70    1.07
   1 -10   4    0.43    1.13
  -2  10  -4   15.25    1.80
  -2  10  -4   13.20    1.85
  -2  10  -4   14.16    1.61
   2 -10   4   11.86    1.54
   2 -10   4   12.51    1.79
  -3  10  -4    1.28    1.12
  -3  10  -4    1.75    1.14
  -3  10  -4    1.23    1.12
   3 -10   4    0.91    1.02
   3 -10   4    0.52    1.15
  -4  10  -4   10.41    1.43
  -4  10  -4   14.58    1.58
  -4  10  -4    9.54    1.45
   4 -10   4   10.89    1.68
   4 -10   4   12.24    1.61
  -5  10  -4    0.29    0.91
  -5  10  -4    1.08    1.07
  -5  10  -4    1.52    1.14
   5 -10   4   -0.07    1.11
   5 -10   4    0.00    0.96
  -6  10  -4    3.48    0.91
  -6  10  -4    3.67    1.22
  -6  10  -4    4.30    1.11
   6 -10   4    3.06    1.33
  -7  10  -4    3.36    1.16
  -7  10  -4    1.97    0.78
  -7  10  -4    3.70    1.33
   7 -10   4    4.25    1.48
  -8  10  -4    3.63    0.65
  -8  10  -4    5.63    1.39
   8 -10   4    5.29    1.51
  -9  10  -4    7.92    1.82
  -9  10  -4    4.97    1.38
   9 -10   4    6.52    1.74
 -10  10  -4    3.16    1.70
 -11  10  -4    3.06    1.66
   4   9  -4   -1.37    1.49
   4   9  -4    0.73    1.40
  -4  -9   4    1.49    1.07
   3   9  -4    2.10    1.46
   3   9  -4    2.58    1.36
   3   9  -4    1.32    1.28
  -3  -9   4    0.01    1.07
   2   9  -4    2.18    1.24
   2   9  -4    0.18    1.24
   2   9  -4    1.74    1.50
   2   9  -4    0.55    1.15
  -2  -9   4   -0.49    1.32
  -2  -9   4    0.73    1.04
   1   9  -4    0.67    1.13
   1   9  -4   -1.23    1.02
   1   9  -4    0.00    1.07
   1   9  -4   -1.57    1.23
  -1  -9   4   -0.58    0.97
  -1  -9   4    0.74    1.38
   0   9  -4    0.44    0.99
   0   9  -4   -0.26    1.23
   0   9  -4    0.06    1.10
   0   9  -4    0.52    0.89
   0  -9   4    0.16    1.19
   0  -9   4   -0.82    0.96
  -1   9  -4   14.71    1.53
  -1   9  -4   14.81    1.58
  -1   9  -4   13.71    1.35
  -1   9  -4   12.22    1.78
   1  -9   4   12.14    1.46
   1  -9   4   14.18    1.80
  -2   9  -4    0.44    1.05
  -2   9  -4   -0.08    0.92
  -2   9  -4   -0.12    0.67
  -2   9  -4    0.98    0.94
   2  -9   4    1.47    1.09
   2  -9   4   -0.10    0.88
  -3   9  -4   22.69    2.14
  -3   9  -4   25.37    2.06
  -3   9  -4   24.91    2.04
   3  -9   4   24.70    2.15
   3  -9   4   23.23    2.05
  -4   9  -4    0.29    0.88
  -4   9  -4    0.71    0.89
  -4   9  -4   -0.26    0.90
   4  -9   4   -0.91    0.93
   4  -9   4    0.59    0.89
  -5   9  -4    3.33    0.96
  -5   9  -4    3.15    1.01
  -5   9  -4    1.61    0.85
   5  -9   4    2.55    1.13
   5  -9   4    3.30    0.93
   5  -9   4    3.50    0.86
  -6   9  -4   27.15    2.00
  -6   9  -4   27.93    2.25
  -6   9  -4   24.15    1.91
   6  -9   4   27.60    2.43
  -7   9  -4    0.38    0.98
  -7   9  -4   -0.88    0.63
  -7   9  -4    0.32    0.83
   7  -9   4   -0.75    1.05
   7  -9   4   -1.10    1.23
  -8   9  -4    1.36    1.03
  -8   9  -4   -0.26    0.61
   8  -9   4   -0.07    1.17
   8  -9   4   -0.10    1.08
  -9   9  -4    6.61    1.66
  -9   9  -4    3.51    0.72
  -9   9  -4    5.98    1.21
   9  -9   4    6.48    1.57
 -10   9  -4   -0.81    1.35
  10  -9   4   -0.40    1.60
 -11   9  -4    2.85    1.63
  11  -9   4    2.23    1.98
   6   8  -4   -1.09    1.67
   6   8  -4    0.43    1.55
  -6  -8   4   -0.82    1.06
   5   8  -4    2.47    1.68
   5   8  -4   -0.26    1.42
  -5  -8   4    1.17    1.06
   4   8  -4   -0.02    1.38
   4   8  -4   -1.88    1.27
  -4  -8   4    0.40    0.98
   3   8  -4   -0.09    1.18
   3   8  -4    1.50    1.15
   3   8  -4    1.89    1.09
   3   8  -4   -0.17    1.38
  -3  -8   4   -0.11    0.80
  -3  -8   4    0.27    1.40
   2   8  -4    2.20    1.15
   2   8  -4    0.79    0.96
   2   8  -4    0.08    1.02
   2   8  -4    2.87    1.35
  -2  -8   4    2.70    0.98
  -2  -8   4    2.05    1.37
   1   8  -4    6.99    1.20
   1   8  -4    7.05    1.67
   1   8  -4    5.33    1.11
   1   8  -4    7.29    1.08
  -1  -8   4    4.98    0.79
  -1  -8   4    4.07    0.98
  -1  -8   4    7.73    1.59
   0   8  -4    0.68    0.89
   0   8  -4   -0.81    1.10
   0   8  -4   -0.18    0.73
   0   8  -4   -0.18    0.87
   0  -8   4    0.93    0.88
   0  -8   4    0.15    0.47
   0  -8   4    0.46    1.11
  -1   8  -4   11.28    1.34
  -1   8  -4    8.21    1.49
  -1   8  -4    8.89    0.92
  -1   8  -4    8.10    1.14
   1  -8   4    8.55    0.83
   1  -8   4    9.08    1.40
   1  -8   4    8.96    1.21
  -2   8  -4   25.61    2.17
  -2   8  -4   26.94    1.70
  -2   8  -4   27.78    1.98
  -2   8  -4   30.14    2.12
   2  -8   4   26.90    1.67
   2  -8   4   26.87    2.03
   2  -8   4   28.87    2.26
  -3   8  -4   -0.29    0.42
  -3   8  -4    0.16    0.84
  -3   8  -4    0.54    0.75
  -3   8  -4    1.05    0.75
   3  -8   4    0.31    0.64
   3  -8   4   -0.31    0.73
   3  -8   4    2.42    0.90
  -4   8  -4   56.43    3.25
  -4   8  -4   52.56    3.21
  -4   8  -4   50.92    2.78
  -4   8  -4   57.10    3.12
   4  -8   4   52.97    2.86
   4  -8   4   46.76    3.04
   4  -8   4   54.35    3.31
   4  -8   4   55.71    3.35
  -5   8  -4   17.47    1.64
  -5   8  -4   19.68    1.52
  -5   8  -4   16.12    1.53
   5  -8   4   16.56    1.44
   5  -8   4   19.05    1.80
   5  -8   4   18.10    1.41
   5  -8   4   14.91    1.59
  -6   8  -4   -0.92    0.63
  -6   8  -4    0.24    0.66
  -6   8  -4    0.18    0.68
  -6   8  -4   -0.94    0.71
   6  -8   4    1.10    0.82
   6  -8   4    0.31    0.97
  -7   8  -4   26.73    1.98
  -7   8  -4   31.10    2.21
  -7   8  -4   31.86    1.96
   7  -8   4   31.68    2.39
   7  -8   4   30.82    2.47
  -8   8  -4   -0.03    0.83
  -8   8  -4    0.83    1.14
  -8   8  -4    0.70    0.67
   8  -8   4    1.29    1.21
   8  -8   4    2.43    1.23
  -9   8  -4    2.00    1.31
  -9   8  -4    3.11    0.80
  -9   8  -4    2.68    0.94
   9  -8   4    3.65    1.55
 -10   8  -4    3.00    1.39
  10  -8   4    0.21    1.72
 -11   8  -4    5.68    1.57
  11  -8   4    7.30    2.16
 -12   8  -4    1.26    1.44
  12  -8   4   -2.64    2.16
   7   7  -4    0.36    1.64
   7   7  -4    1.46    1.49
  -7  -7   4   -0.16    1.13
   6   7  -4    3.33    1.51
   6   7  -4    5.94    1.69
  -6  -7   4    3.77    1.17
   5   7  -4    0.82    1.38
   5   7  -4   -0.47    1.25
  -5  -7   4   -0.31    0.88
   4   7  -4    0.06    1.14
   4   7  -4    1.83    0.98
   4   7  -4   -1.60    1.08
  -4  -7   4   -0.71    0.86
   3   7  -4   -0.43    1.35
   3   7  -4    2.27    1.05
   3   7  -4   -0.81    1.00
   3   7  -4    0.65    0.89
  -3  -7   4    1.95    1.26
  -3  -7   4    1.45    0.89
   2   7  -4    0.43    0.81
   2   7  -4   -0.12    0.63
   2   7  -4    0.55    0.92
   2   7  -4   -0.41    1.25
   2   7  -4    2.34    0.92
  -2  -7   4    1.13    0.60
  -2  -7   4    0.84    0.78
  -2  -7   4    0.46    1.07
   1   7  -4    3.04    1.29
   1   7  -4    3.89    0.94
   1   7  -4    1.35    0.75
   1   7  -4    4.26    0.85
   1   7  -4    3.21    0.87
  -1  -7   4    3.85    0.83
  -1  -7   4    3.33    0.61
  -1  -7   4    1.93    1.08
   0   7  -4   10.50    1.16
   0   7  -4    8.34    1.44
   0   7  -4    8.30    1.06
   0   7  -4    7.87    1.03
   0   7  -4    9.01    0.93
   0  -7   4    7.84    1.02
   0  -7   4    9.71    1.46
   0  -7   4    8.46    0.85
   0  -7   4    9.15    1.03
  -1   7  -4    7.91    1.31
  -1   7  -4    5.29    0.96
  -1   7  -4    8.62    0.90
  -1   7  -4   10.20    1.07
  -1   7  -4    9.78    1.14
   1  -7   4    7.70    0.73
   1  -7   4    8.26    0.98
   1  -7   4    9.66    1.32
   1  -7   4   12.19    1.18
  -2   7  -4   24.55    1.87
  -2   7  -4   22.18    1.31
  -2   7  -4   23.24    1.63
  -2   7  -4   23.11    1.71
   2  -7   4   17.49    1.62
   2  -7   4   23.29    1.83
   2  -7   4   16.93    1.48
   2  -7   4   22.31    1.27
   2  -7   4   20.14    1.65
  -3   7  -4   35.11    1.88
  -3   7  -4   36.18    2.32
  -3   7  -4   36.82    1.91
  -3   7  -4   36.81    2.19
  -3   7  -4   36.34    1.91
  -3   7  -4   37.90    2.39
   3  -7   4   35.32    1.94
   3  -7   4   32.77    2.15
   3  -7   4   35.91    2.42
   3  -7   4   29.19    2.26
   3  -7   4   36.30    2.34
  -4   7  -4    0.00    0.35
  -4   7  -4    0.68    0.59
  -4   7  -4    0.23    0.26
  -4   7  -4    0.11    0.64
  -4   7  -4   -0.52    0.59
  -4   7  -4    0.55    0.27
   4  -7   4    0.05    0.54
   4  -7   4   -0.67    0.63
   4  -7   4   -0.55    0.50
   4  -7   4    0.64    0.68
   4  -7   4    0.41    0.73
  -5   7  -4   43.87    2.29
  -5   7  -4   41.21    2.44
  -5   7  -4   45.70    2.70
  -5   7  -4   49.26    2.53
  -5   7  -4   47.50    2.71
  -5   7  -4   43.55    2.27
  -5   7  -4   45.06    2.66
   5  -7   4   37.33    2.68
   5  -7   4   44.18    2.60
   5  -7   4   46.07    2.84
   5  -7   4   39.92    2.50
  -6   7  -4  122.17    6.47
  -6   7  -4  126.87    6.44
  -6   7  -4  124.89    6.23
  -6   7  -4  111.53    6.28
  -6   7  -4  120.99    6.44
  -6   7  -4  125.41    6.11
  -6   7  -4  116.56    6.25
   6  -7   4  122.15    6.60
   6  -7   4  103.94    6.43
   6  -7   4  128.99    6.46
  -7   7  -4   17.79    1.49
  -7   7  -4   15.61    1.36
  -7   7  -4   15.69    1.40
  -7   7  -4   18.28    1.20
  -7   7  -4   16.74    1.48
   7  -7   4   11.25    1.46
   7  -7   4   12.54    1.55
   7  -7   4   17.58    1.87
  -8   7  -4    9.17    1.14
  -8   7  -4    9.00    1.14
  -8   7  -4    7.36    1.35
   8  -7   4   10.27    1.54
  -9   7  -4   25.56    1.93
  -9   7  -4   24.12    1.91
  -9   7  -4   24.08    2.37
   9  -7   4   29.07    2.72
 -10   7  -4   -0.07    1.28
  10  -7   4    0.73    1.63
 -11   7  -4    4.08    1.32
  11  -7   4    8.25    2.23
 -12   7  -4    1.39    1.46
  12  -7   4    0.55    2.28
   8   6  -4   -0.45    1.68
   8   6  -4    0.19    1.69
  -8  -6   4    0.16    1.29
   7   6  -4   -1.99    1.46
   7   6  -4   -0.99    1.49
  -7  -6   4    0.16    1.13
   6   6  -4    0.73    1.29
   6   6  -4    1.34    1.33
  -6  -6   4   -0.78    1.05
   5   6  -4   12.06    1.59
   5   6  -4   10.16    1.49
  -5  -6   4    8.53    1.19
   4   6  -4    0.71    1.29
   4   6  -4    3.30    1.15
   4   6  -4    2.07    1.09
   4   6  -4    3.85    0.89
  -4  -6   4    1.87    1.26
  -4  -6   4    2.92    0.95
   3   6  -4    1.88    0.93
   3   6  -4    2.61    1.32
   3   6  -4    0.26    0.60
   3   6  -4    1.36    0.91
   3   6  -4    1.60    0.77
  -3  -6   4    0.53    0.55
  -3  -6   4    0.10    0.58
  -3  -6   4    2.97    1.25
  -3  -6   4    1.88    0.74
   2   6  -4   36.58    2.35
   2   6  -4   38.62    2.96
   2   6  -4   42.37    2.44
   2   6  -4   34.18    2.31
   2   6  -4   41.57    2.51
  -2  -6   4   38.76    2.23
  -2  -6   4   37.23    2.06
  -2  -6   4   37.34    2.86
  -2  -6   4   40.97    2.37
   1   6  -4    7.47    1.39
   1   6  -4    7.32    0.94
   1   6  -4    4.03    0.73
   1   6  -4    6.17    0.91
   1   6  -4    6.50    0.85
  -1  -6   4    7.33    1.27
  -1  -6   4    5.65    0.82
  -1  -6   4    4.70    0.61
  -1  -6   4    7.10    0.87
   0   6  -4   10.68    1.07
   0   6  -4    9.72    0.88
   0   6  -4    9.86    1.35
   0   6  -4   11.16    1.04
   0  -6   4    8.37    1.02
   0  -6   4   10.28    0.81
   0  -6   4   10.39    1.07
   0  -6   4    9.15    1.33
   0  -6   4    8.15    0.92
  -1   6  -4   42.02    2.68
  -1   6  -4   44.09    2.42
  -1   6  -4   40.87    2.21
  -1   6  -4   41.72    2.47
   1  -6   4   41.84    2.19
   1  -6   4   38.54    2.37
   1  -6   4   44.55    2.46
   1  -6   4   37.98    2.65
   1  -6   4   36.07    2.44
  -2   6  -4   96.16    5.04
  -2   6  -4   91.87    4.86
  -2   6  -4   98.67    5.14
  -2   6  -4   93.95    5.26
   2  -6   4   96.49    5.33
   2  -6   4   99.98    4.87
   2  -6   4   89.43    5.13
   2  -6   4   92.78    5.04
   2  -6   4  100.66    5.15
  -3   6  -4    7.45    0.62
  -3   6  -4    7.24    0.52
  -3   6  -4    7.13    0.89
  -3   6  -4    7.12    0.95
  -3   6  -4    7.34    0.50
  -3   6  -4    9.28    0.90
   3  -6   4   10.54    1.12
   3  -6   4    7.85    0.95
   3  -6   4    7.24    0.77
   3  -6   4    7.01    0.91
   3  -6   4    7.10    0.79
  -4   6  -4  110.74    5.60
  -4   6  -4  104.24    5.21
  -4   6  -4   98.92    5.22
  -4   6  -4   94.55    5.33
  -4   6  -4  112.61    5.56
  -4   6  -4  106.84    5.39
   4  -6   4   99.56    5.55
   4  -6   4  104.94    5.43
   4  -6   4   95.87    5.39
   4  -6   4  107.72    5.66
   4  -6   4  107.58    5.61
  -5   6  -4   51.65    2.84
  -5   6  -4   60.74    3.22
  -5   6  -4   54.92    3.23
  -5   6  -4   57.72    3.17
  -5   6  -4   56.88    2.98
  -5   6  -4   50.80    3.02
  -5   6  -4   54.29    2.83
   5  -6   4   58.66    3.19
   5  -6   4   52.81    3.20
   5  -6   4   55.15    3.00
   5  -6   4   59.22    3.30
  -6   6  -4   22.24    1.36
  -6   6  -4   22.90    1.72
  -6   6  -4   22.69    1.56
  -6   6  -4   24.28    1.68
  -6   6  -4   22.74    1.62
  -6   6  -4   20.35    1.28
  -6   6  -4   23.36    1.37
   6  -6   4   25.82    1.89
   6  -6   4   22.36    1.28
   6  -6   4   18.18    1.71
   6  -6   4   23.43    1.85
  -7   6  -4   65.11    4.13
  -7   6  -4   71.76    4.10
  -7   6  -4   75.08    4.00
  -7   6  -4   79.51    4.31
  -7   6  -4   73.78    3.83
  -7   6  -4   65.67    3.97
   7  -6   4   75.43    4.26
   7  -6   4   72.68    3.78
  -8   6  -4    2.30    0.99
  -8   6  -4    0.59    0.76
  -8   6  -4    3.10    0.73
   8  -6   4    1.77    0.53
   8  -6   4    1.78    1.22
  -9   6  -4    1.00    1.09
  -9   6  -4    1.99    0.80
   9  -6   4    0.59    1.41
 -10   6  -4    5.78    1.36
  10  -6   4    6.76    1.86
 -11   6  -4    3.41    1.37
  11  -6   4    0.49    1.98
 -12   6  -4   -0.70    1.25
  12  -6   4    1.23    2.37
   8   5  -4    1.80    1.49
   8   5  -4   -0.04    1.60
  -8  -5   4    0.25    1.11
   7   5  -4    1.20    1.34
   7   5  -4    4.40    1.46
  -7  -5   4    2.19    1.02
   6   5  -4   26.07    2.42
   6   5  -4   29.90    2.44
  -6  -5   4   24.12    2.10
   5   5  -4    3.14    0.90
   5   5  -4    3.04    1.11
   5   5  -4    2.45    1.06
   5   5  -4    2.75    0.78
  -5  -5   4    2.99    0.92
   4   5  -4    1.51    0.57
   4   5  -4    0.26    1.09
   4   5  -4    2.02    0.65
   4   5  -4    1.49    0.91
   4   5  -4    0.50    0.86
  -4  -5   4    2.26    0.75
  -4  -5   4    3.32    1.12
  -4  -5   4    3.83    1.34
   3   5  -4    6.88    0.88
   3   5  -4    9.80    1.48
   3   5  -4    7.48    1.00
   3   5  -4    5.16    0.76
   3   5  -4    7.13    0.96
  -3  -5   4    7.91    1.35
  -3  -5   4    7.70    0.76
  -3  -5   4    7.59    0.90
  -3  -5   4    7.22    0.75
  -3  -5   4    5.48    0.73
  -3  -5   4    7.00    0.85
   2   5  -4   18.24    1.40
   2   5  -4   20.03    1.99
   2   5  -4   19.39    1.47
   2   5  -4   18.85    1.37
  -2  -5   4   16.93    1.17
  -2  -5   4   19.78    1.36
  -2  -5   4   19.25    1.18
  -2  -5   4   18.62    1.26
  -2  -5   4   19.69    1.75
   1   5  -4   44.12    2.76
   1   5  -4   48.51    3.19
   1   5  -4   54.28    2.74
   1   5  -4   46.16    2.82
   1   5  -4   53.75    2.85
  -1  -5   4   52.00    3.19
  -1  -5   4   48.21    2.83
  -1  -5   4   50.06    2.59
  -1  -5   4   47.60    2.78
  -1  -5   4   53.70    2.80
  -1  -5   4   49.70    2.67
   0   5  -4   28.83    1.71
   0   5  -4   27.73    1.55
   0   5  -4   25.06    1.60
   0   5  -4   27.23    1.74
   0   5  -4   26.20    2.00
   0  -5   4   27.02    1.52
   0  -5   4   27.03    1.68
   0  -5   4   30.46    1.71
   0  -5   4   24.58    1.95
   0  -5   4   26.04    1.75
  -1   5  -4   13.96    1.29
  -1   5  -4   13.20    0.83
  -1   5  -4   13.64    1.07
  -1   5  -4   10.29    1.08
  -1   5  -4   14.62    0.96
   1  -5   4   13.79    1.06
   1  -5   4   14.13    1.12
   1  -5   4   13.11    1.30
   1  -5   4   14.61    0.82
   1  -5   4   13.28    1.10
  -2   5  -4   62.24    3.61
  -2   5  -4   64.73    3.51
  -2   5  -4   63.15    3.35
  -2   5  -4   66.37    3.52
  -2   5  -4   66.07    3.40
  -2   5  -4   66.94    3.74
   2  -5   4   66.80    3.45
   2  -5   4   71.97    3.64
   2  -5   4   65.28    3.53
   2  -5   4   66.46    3.78
   2  -5   4   64.61    3.63
   2  -5   4   69.83    3.36
  -3   5  -4   55.12    2.88
  -3   5  -4   56.31    3.15
  -3   5  -4   54.43    2.92
  -3   5  -4   52.42    2.95
  -3   5  -4   56.59    3.06
   3  -5   4   53.54    2.95
   3  -5   4   58.50    3.11
   3  -5   4   54.27    3.07
   3  -5   4   54.37    3.19
   3  -5   4   52.27    2.94
  -4   5  -4    9.68    0.77
  -4   5  -4   10.81    0.97
  -4   5  -4    8.97    0.56
  -4   5  -4   11.10    0.87
  -4   5  -4   10.27    0.56
  -4   5  -4   11.43    1.03
  -4   5  -4   10.08    0.83
  -4   5  -4    9.78    1.04
   4  -5   4    9.35    0.79
   4  -5   4    9.73    1.02
   4  -5   4   10.09    1.01
   4  -5   4    9.17    1.00
  -5   5  -4  162.54    8.88
  -5   5  -4  165.13    8.72
  -5   5  -4  169.19    8.59
  -5   5  -4  180.01    8.78
  -5   5  -4  176.32    8.93
  -5   5  -4  162.66    8.56
   5  -5   4  166.77    8.80
   5  -5   4  167.33    8.88
   5  -5   4  171.20    8.56
   5  -5   4  178.63    8.83
  -6   5  -4  149.43    7.74
  -6   5  -4  144.33    7.72
  -6   5  -4  139.86    7.53
  -6   5  -4  145.99    7.72
  -6   5  -4  153.38    7.55
  -6   5  -4  136.06    7.35
  -6   5  -4  142.80    7.33
  -6   5  -4  144.74    7.31
   6  -5   4  146.34    7.38
   6  -5   4  136.47    7.57
   6  -5   4  157.79    7.71
  -7   5  -4   11.52    1.09
  -7   5  -4   11.87    1.21
  -7   5  -4   12.12    0.95
  -7   5  -4   15.11    1.52
  -7   5  -4   13.37    1.44
  -7   5  -4   11.61    1.33
   7  -5   4   11.03    0.96
   7  -5   4   13.58    1.51
   7  -5   4    9.07    1.12
  -8   5  -4    9.63    1.30
  -8   5  -4   11.64    1.48
  -8   5  -4   10.49    1.00
   8  -5   4   11.94    1.63
   8  -5   4    8.09    0.94
  -9   5  -4   34.18    2.62
   9  -5   4   34.05    3.11
   9  -5   4   37.27    2.30
 -10   5  -4    5.75    1.37
  10  -5   4    6.01    1.88
 -11   5  -4    6.02    1.53
  11  -5   4    2.11    2.05
 -12   5  -4   -0.42    1.19
  12  -5   4   -2.11    2.34
   9   4  -4    0.60    1.62
  -9  -4   4    1.02    1.20
   8   4  -4    0.19    1.25
   8   4  -4    0.94    1.35
   8   4  -4    1.00    2.16
  -8  -4   4    0.69    1.02
   7   4  -4    3.53    1.34
   7   4  -4    4.13    1.25
   7   4  -4    2.95    1.20
  -7  -4   4    4.13    1.09
   6   4  -4    3.05    1.05
   6   4  -4    2.79    1.12
   6   4  -4    0.65    0.96
  -6  -4   4    2.46    0.88
   5   4  -4    9.40    1.25
   5   4  -4    9.63    0.94
   5   4  -4    8.35    1.14
   5   4  -4    8.78    1.10
   5   4  -4    8.67    1.67
  -5  -4   4    7.82    1.00
  -5  -4   4   10.24    1.68
  -5  -4   4    9.22    1.08
   4   4  -4   42.91    2.55
   4   4  -4   41.42    2.51
   4   4  -4   35.48    2.25
   4   4  -4   41.35    3.04
   4   4  -4   41.67    2.32
  -4  -4   4   44.30    2.43
  -4  -4   4   37.07    2.39
  -4  -4   4   43.03    2.99
  -4  -4   4   40.94    2.38
  -4  -4   4   37.74    2.33
   3   4  -4    0.03    0.56
   3   4  -4   -0.73    0.57
   3   4  -4    0.36    0.48
   3   4  -4    0.45    0.88
  -3  -4   4   -0.06    0.77
  -3  -4   4    0.17    0.43
  -3  -4   4   -0.47    0.42
  -3  -4   4    0.55    0.50
  -3  -4   4    0.69    0.50
  -3  -4   4    0.39    0.45
  -3  -4   4    0.18    0.43
   2   4  -4  247.10   12.97
   2   4  -4  224.87   12.61
   2   4  -4  258.93   12.64
   2   4  -4  242.72   12.57
   2   4  -4  263.32   12.62
  -2  -4   4  236.95   12.60
  -2  -4   4  254.62   12.97
  -2  -4   4  233.87   12.60
  -2  -4   4  274.51   12.51
  -2  -4   4  236.96   12.52
  -2  -4   4  261.25   12.60
  -2  -4   4  239.10   12.54
   1   4  -4    0.97    0.69
   1   4  -4    0.46    0.34
   1   4  -4   -0.61    0.35
   1   4  -4   -0.80    0.41
   1   4  -4    0.59    0.39
  -1  -4   4    0.31    0.31
  -1  -4   4    0.18    0.28
  -1  -4   4    0.04    0.35
  -1  -4   4    0.03    0.35
  -1  -4   4    0.43    0.25
  -1  -4   4    1.59    0.67
  -1  -4   4   -0.02    0.37
   0   4  -4   13.07    0.95
   0   4  -4   12.27    0.80
   0   4  -4   11.91    0.78
   0   4  -4   12.87    0.98
   0   4  -4   12.91    1.22
   0   4  -4   12.97    0.87
   0  -4   4   13.56    0.96
   0  -4   4   13.29    0.79
   0  -4   4   12.08    0.99
   0  -4   4   13.38    0.74
   0  -4   4   12.52    0.93
   0  -4   4   11.52    1.17
  -1   4  -4    9.53    0.61
  -1   4  -4   10.18    0.76
  -1   4  -4    9.44    0.71
  -1   4  -4    9.53    0.83
  -1   4  -4   11.49    1.02
  -1   4  -4    9.45    0.58
   1  -4   4    9.09    0.78
   1  -4   4    8.88    0.85
   1  -4   4   10.03    0.57
   1  -4   4    9.89    0.67
   1  -4   4   10.00    0.83
   1  -4   4    9.71    1.01
  -2   4  -4  113.11    5.85
  -2   4  -4  111.64    5.63
  -2   4  -4  110.21    5.73
  -2   4  -4  104.58    5.65
  -2   4  -4  109.39    5.60
   2  -4   4  110.63    5.64
   2  -4   4  110.93    5.89
   2  -4   4  108.31    5.74
   2  -4   4  110.37    5.73
   2  -4   4  110.06    5.65
  -3   4  -4   40.60    2.42
  -3   4  -4   41.16    2.30
  -3   4  -4   40.80    2.16
  -3   4  -4   40.85    2.20
  -3   4  -4   41.25    2.25
   3  -4   4   39.76    2.18
   3  -4   4   41.13    2.32
   3  -4   4   38.80    2.28
   3  -4   4   40.68    2.34
  -4   4  -4  157.77    7.89
  -4   4  -4  145.76    7.67
  -4   4  -4  153.33    7.88
  -4   4  -4  144.71    7.71
  -4   4  -4  146.41    7.52
  -4   4  -4  146.24    7.55
  -4   4  -4  154.33    7.72
   4  -4   4  148.95    7.73
   4  -4   4  151.79    7.53
   4  -4   4  159.95    7.76
   4  -4   4  147.99    7.79
   4  -4   4  140.37    7.56
  -5   4  -4    0.66    0.59
  -5   4  -4    1.69    0.47
  -5   4  -4    1.67    0.49
  -5   4  -4    0.49    0.54
  -5   4  -4    1.34    0.46
  -5   4  -4    1.17    0.66
  -5   4  -4    1.39    0.31
   5  -4   4    0.83    0.58
   5  -4   4    1.69    0.33
   5  -4   4    1.28    0.49
   5  -4   4    2.45    0.74
  -6   4  -4   13.63    1.23
  -6   4  -4   18.68    1.47
  -6   4  -4   15.49    1.03
  -6   4  -4   17.50    1.53
  -6   4  -4   15.51    1.13
   6  -4   4   15.58    1.07
   6  -4   4   16.78    1.61
   6  -4   4   13.26    1.21
  -7   4  -4   51.61    3.16
  -7   4  -4   49.84    2.81
  -7   4  -4   48.30    2.96
  -7   4  -4   49.72    2.74
  -7   4  -4   47.78    3.22
   7  -4   4   53.17    3.15
   7  -4   4   47.81    2.90
   7  -4   4   55.38    2.84
   7  -4   4   51.88    3.28
  -8   4  -4   11.41    1.05
  -8   4  -4    9.57    1.37
   8  -4   4    9.25    1.56
   8  -4   4   13.87    1.28
  -9   4  -4   10.54    1.44
   9  -4   4    7.14    1.68
   9  -4   4   12.38    1.28
 -10   4  -4    1.19    1.02
  10  -4   4    1.04    1.63
  10  -4   4    2.74    1.11
 -11   4  -4   -0.35    1.11
  11  -4   4   -0.63    1.96
 -12   4  -4    0.19    1.32
  12  -4   4    0.99    2.30
  10   3  -4   -1.13    1.69
 -10  -3   4   -1.34    1.15
   9   3  -4   -0.13    1.46
   9   3  -4    1.71    1.60
   9   3  -4    1.66    1.35
  -9  -3   4    0.51    1.04
   8   3  -4    2.17    1.35
   8   3  -4    1.28    1.31
   8   3  -4    0.39    1.12
  -8  -3   4    1.65    1.00
   7   3  -4    9.58    1.32
   7   3  -4    7.84    1.44
   7   3  -4    9.58    1.43
  -7  -3   4    8.35    1.19
   6   3  -4   15.90    1.68
   6   3  -4   16.65    1.52
   6   3  -4   15.52    1.53
  -6  -3   4   17.25    1.49
  -6  -3   4   11.81    1.44
  -6  -3   4   15.80    1.43
   5   3  -4    7.80    1.49
   5   3  -4    6.18    0.94
   5   3  -4    8.49    1.01
   5   3  -4    6.29    0.97
   5   3  -4    4.40    0.56
   5   3  -4    5.47    0.59
  -5  -3   4    7.31    1.46
  -5  -3   4    6.08    0.86
  -5  -3   4    4.02    0.74
  -5  -3   4    6.37    0.87
  -5  -3   4    5.35    0.79
   4   3  -4   46.46    2.53
   4   3  -4   47.06    2.68
   4   3  -4   51.82    2.75
   4   3  -4   40.95    3.07
   4   3  -4   44.52    2.69
  -4  -3   4   40.60    2.52
  -4  -3   4   48.78    2.63
  -4  -3   4   48.47    3.13
  -4  -3   4   44.85    2.64
  -4  -3   4   48.47    2.67
  -4  -3   4   51.37    2.67
   3   3  -4   43.57    2.93
   3   3  -4   46.00    2.56
   3   3  -4   46.43    2.49
   3   3  -4   38.97    2.54
   3   3  -4   49.63    2.61
  -3  -3   4   44.20    2.53
  -3  -3   4   47.86    2.95
  -3  -3   4   42.47    2.50
  -3  -3   4   51.95    2.55
  -3  -3   4   45.03    2.54
  -3  -3   4   43.27    2.49
  -3  -3   4   48.19    2.54
   2   3  -4  140.27    7.05
   2   3  -4  123.53    7.01
   2   3  -4  136.38    7.00
   2   3  -4  138.83    7.35
   2   3  -4  137.42    7.00
  -2  -3   4  148.75    6.97
  -2  -3   4  138.38    7.00
  -2  -3   4  134.37    7.01
  -2  -3   4  135.38    6.98
  -2  -3   4  135.85    6.98
  -2  -3   4  139.85    7.35
  -2  -3   4  130.16    7.01
   1   3  -4   87.14    4.54
   1   3  -4   81.83    4.78
   1   3  -4   93.75    4.57
   1   3  -4   87.81    4.57
   1   3  -4   85.54    4.50
  -1  -3   4   88.64    4.53
  -1  -3   4   95.79    4.48
  -1  -3   4   82.74    4.81
  -1  -3   4   85.63    4.54
  -1  -3   4   83.78    4.48
  -1  -3   4   87.29    4.57
   0   3  -4   22.38    1.48
   0   3  -4   22.02    1.27
   0   3  -4   18.97    1.19
   0   3  -4   20.97    1.25
   0   3  -4   20.73    1.14
   0   3  -4   20.95    1.16
   0  -3   4   21.41    1.14
   0  -3   4   20.17    1.13
   0  -3   4   18.29    1.47
   0  -3   4   21.61    1.23
   0  -3   4   20.71    1.23
   0  -3   4   19.31    1.27
  -1   3  -4   14.03    0.95
  -1   3  -4   14.22    0.88
  -1   3  -4   14.29    0.84
  -1   3  -4   14.15    1.10
  -1   3  -4   14.62    0.75
  -1   3  -4   14.15    0.89
   1  -3   4   14.58    0.97
   1  -3   4   14.35    0.94
   1  -3   4   15.44    1.15
   1  -3   4   14.84    0.87
   1  -3   4   12.55    0.75
   1  -3   4   13.47    0.89
  -2   3  -4   92.80    4.66
  -2   3  -4   93.40    4.74
  -2   3  -4   89.26    4.88
  -2   3  -4   90.30    4.64
  -2   3  -4   89.61    4.69
   2  -3   4   90.63    4.91
   2  -3   4   88.20    4.64
   2  -3   4   88.90    4.74
   2  -3   4   95.82    4.71
   2  -3   4   88.58    4.74
  -3   3  -4  184.16    9.26
  -3   3  -4  177.80    9.44
  -3   3  -4  182.23    9.14
  -3   3  -4  180.31    9.23
  -3   3  -4  178.09    9.26
  -3   3  -4  185.26    9.10
  -3   3  -4  186.10    9.44
   3  -3   4  178.62    9.11
   3  -3   4  178.72    9.15
   3  -3   4  177.45    9.30
   3  -3   4  180.77    9.28
   3  -3   4  189.31    9.30
  -4   3  -4  198.41    9.97
  -4   3  -4  208.24   10.35
  -4   3  -4  200.31   10.09
  -4   3  -4  194.78   10.10
  -4   3  -4  192.47   10.14
  -4   3  -4  200.50   10.20
  -4   3  -4  199.63   10.32
   4  -3   4  200.71   10.19
   4  -3   4  193.79    9.99
   4  -3   4  193.10   10.11
   4  -3   4  198.54   10.19
  -5   3  -4  182.40    9.52
  -5   3  -4  178.55    9.37
  -5   3  -4  186.74    9.76
  -5   3  -4  189.10    9.47
  -5   3  -4  181.32    9.57
  -5   3  -4  192.69    9.62
   5  -3   4  190.47    9.64
   5  -3   4  183.73    9.70
   5  -3   4  189.87    9.41
   5  -3   4  180.26    9.49
  -6   3  -4   39.66    2.13
  -6   3  -4   33.84    2.24
  -6   3  -4   39.53    2.09
  -6   3  -4   37.15    2.38
  -6   3  -4   35.29    2.52
   6  -3   4   39.37    2.18
   6  -3   4   39.55    2.54
   6  -3   4   35.58    2.18
   6  -3   4   35.93    2.42
  -7   3  -4   19.82    1.41
  -7   3  -4   21.81    1.93
  -7   3  -4   22.30    1.74
  -7   3  -4   20.95    1.39
   7  -3   4   19.14    1.47
   7  -3   4   21.00    1.99
   7  -3   4   24.57    1.87
   7  -3   4   25.39    1.62
  -8   3  -4    3.19    0.60
  -8   3  -4    1.85    0.93
  -8   3  -4    1.42    0.61
   8  -3   4    2.90    0.87
   8  -3   4    4.07    1.34
  -9   3  -4    3.67    1.14
   9  -3   4    4.38    1.14
   9  -3   4    3.25    1.42
 -10   3  -4    4.08    1.22
  10  -3   4    2.85    1.75
  10  -3   4    6.35    1.40
 -11   3  -4    1.80    1.30
  11  -3   4    4.10    1.68
  11  -3   4    1.54    2.11
  10   2  -4   -0.10    1.63
  10   2  -4    0.96    1.43
 -10  -2   4    0.44    1.08
   9   2  -4    1.14    1.15
   9   2  -4    0.82    1.42
   9   2  -4    2.43    1.34
  -9  -2   4    0.95    0.95
   8   2  -4   13.81    1.59
   8   2  -4   17.60    1.92
   8   2  -4   15.45    1.81
  -8  -2   4   14.92    1.62
   7   2  -4   -0.40    0.94
   7   2  -4    0.13    0.86
   7   2  -4   -0.12    0.83
  -7  -2   4    0.63    0.69
  -7  -2   4    0.97    0.84
   6   2  -4   -0.85    0.74
   6   2  -4   -0.32    0.73
   6   2  -4   -1.11    1.04
   6   2  -4    0.22    0.65
  -6  -2   4    0.09    0.98
  -6  -2   4    0.71    0.53
  -6  -2   4    1.25    0.67
  -6  -2   4    0.36    0.63
   5   2  -4   21.33    2.01
   5   2  -4   25.11    1.76
   5   2  -4   25.64    1.79
   5   2  -4   24.08    1.41
   5   2  -4   23.97    1.72
  -5  -2   4   24.18    1.60
  -5  -2   4   25.79    2.11
  -5  -2   4   27.84    1.69
  -5  -2   4   24.67    1.61
  -5  -2   4   26.70    1.74
   4   2  -4    7.45    0.83
   4   2  -4    8.50    0.67
   4   2  -4   10.88    0.96
   4   2  -4   11.44    0.99
   4   2  -4    7.27    1.22
  -4  -2   4    8.95    0.85
  -4  -2   4    8.98    0.97
  -4  -2   4    9.44    0.83
  -4  -2   4    8.95    0.99
  -4  -2   4    7.91    0.79
  -4  -2   4    8.37    1.23
  -4  -2   4    7.15    0.66
   3   2  -4    2.27    0.51
   3   2  -4    1.88    0.42
   3   2  -4    1.83    0.69
   3   2  -4    3.04    0.40
   3   2  -4    1.91    0.48
  -3  -2   4    2.29    0.45
  -3  -2   4    2.81    0.53
  -3  -2   4    3.48    0.47
  -3  -2   4    2.98    0.75
  -3  -2   4    2.71    0.43
  -3  -2   4    2.04    0.48
  -3  -2   4    2.53    0.39
   2   2  -4  361.90   19.56
   2   2  -4  393.06   19.56
   2   2  -4  393.08   19.57
   2   2  -4  403.49   19.85
   2   2  -4  393.97   19.60
  -2  -2   4  380.04   19.54
  -2  -2   4  375.62   19.57
  -2  -2   4  405.50   19.58
  -2  -2   4  431.86   19.57
  -2  -2   4  388.38   19.56
  -2  -2   4  375.66   19.83
  -2  -2   4  362.88   19.54
   1   2  -4    2.66    0.34
   1   2  -4    2.73    0.34
   1   2  -4    1.91    0.34
   1   2  -4    2.45    0.37
   1   2  -4    3.12    0.41
   1   2  -4    2.06    0.53
  -1  -2   4    2.56    0.60
  -1  -2   4    2.90    0.35
  -1  -2   4    2.87    0.34
  -1  -2   4    2.01    0.31
  -1  -2   4    1.75    0.32
  -1  -2   4    3.10    0.38
   0   2  -4   76.63    3.82
   0   2  -4   73.80    3.85
   0   2  -4   72.51    4.03
   0   2  -4   76.53    3.81
   0   2  -4   73.30    3.78
   0   2  -4   73.53    3.87
   0  -2   4   74.10    4.06
   0  -2   4   76.97    3.83
   0  -2   4   71.43    3.86
   0  -2   4   72.70    3.78
   0  -2   4   71.45    3.83
   0  -2   4   77.65    3.82
  -1   2  -4   14.25    0.85
  -1   2  -4   14.42    0.91
  -1   2  -4   14.15    0.86
  -1   2  -4   14.61    0.85
  -1   2  -4   14.47    1.08
   1  -2   4   13.65    1.06
   1  -2   4   14.12    0.77
   1  -2   4   13.51    0.91
   1  -2   4   14.36    0.89
   1  -2   4   14.83    0.90
   1  -2   4   14.97    0.77
   1  -2   4   13.95    0.85
  -2   2  -4   24.92    1.38
  -2   2  -4   24.60    1.59
  -2   2  -4   23.68    1.55
  -2   2  -4   25.93    1.41
  -2   2  -4   24.69    1.26
  -2   2  -4   24.13    1.37
  -2   2  -4   23.21    1.29
   2  -2   4   23.99    1.40
   2  -2   4   24.28    1.44
   2  -2   4   23.32    1.29
   2  -2   4   23.44    1.41
   2  -2   4   23.71    1.27
  -3   2  -4  299.00   15.64
  -3   2  -4  323.10   15.88
  -3   2  -4  312.75   15.55
  -3   2  -4  312.08   15.68
  -3   2  -4  315.18   15.71
  -3   2  -4  306.46   15.65
  -3   2  -4  303.32   15.52
   3  -2   4  329.61   15.73
   3  -2   4  309.61   15.57
   3  -2   4  299.95   15.52
   3  -2   4  300.94   15.65
  -4   2  -4   97.29    5.15
  -4   2  -4   96.86    5.10
  -4   2  -4  101.50    5.41
  -4   2  -4   96.20    5.03
  -4   2  -4   98.80    5.19
  -4   2  -4  100.55    5.21
   4  -2   4   96.04    5.12
   4  -2   4  102.83    5.27
   4  -2   4   95.08    5.35
   4  -2   4  100.56    5.07
  -5   2  -4   33.53    2.03
  -5   2  -4   32.65    1.86
  -5   2  -4   31.99    1.83
  -5   2  -4   32.66    1.98
  -5   2  -4   33.96    2.05
  -5   2  -4   31.72    2.26
   5  -2   4   30.82    1.88
   5  -2   4   33.80    2.20
   5  -2   4   34.12    1.93
   5  -2   4   32.92    2.20
  -6   2  -4   30.90    2.11
  -6   2  -4   37.02    2.45
  -6   2  -4   32.17    2.03
  -6   2  -4   33.59    1.88
  -6   2  -4   31.49    1.89
   6  -2   4   34.75    2.32
   6  -2   4   31.12    1.91
   6  -2   4   32.82    2.34
  -7   2  -4   21.68    1.39
  -7   2  -4   22.11    1.75
  -7   2  -4   20.99    1.44
   7  -2   4   24.64    1.77
   7  -2   4   20.74    1.47
   7  -2   4   20.26    2.05
  -8   2  -4   75.64    4.26
   8  -2   4   68.80    4.51
  -9   2  -4    8.13    1.34
   9  -2   4    9.56    1.46
   9  -2   4    4.62    1.62
 -10   2  -4    0.28    1.03
  10  -2   4   -0.82    1.71
  10  -2   4    2.45    1.43
 -11   2  -4   -0.71    1.12
  11  -2   4    1.25    1.62
  11  -2   4    0.45    2.19
  11   1  -4   -0.96    1.76
  11   1  -4    4.42    1.90
 -11  -1   4    1.51    1.17
  10   1  -4   -1.83    1.56
  10   1  -4    0.93    1.35
 -10  -1   4    0.37    1.05
   9   1  -4    4.28    1.45
   9   1  -4    4.52    1.33
   9   1  -4    5.64    1.19
  -9  -1   4    3.96    1.01
   8   1  -4    2.84    0.94
   8   1  -4    1.45    1.02
   8   1  -4    2.16    1.13
  -8  -1   4    1.30    0.81
   7   1  -4    5.80    1.11
   7   1  -4    5.14    0.92
   7   1  -4    5.38    1.03
  -7  -1   4    5.30    0.92
  -7  -1   4    5.02    0.75
   6   1  -4   21.23    1.77
   6   1  -4   20.35    1.63
   6   1  -4   22.12    1.61
   6   1  -4   22.10    2.10
  -6  -1   4   21.57    1.64
  -6  -1   4   20.22    1.44
  -6  -1   4   20.88    1.96
  -6  -1   4   21.01    1.52
  -6  -1   4   22.98    1.52
   5   1  -4   29.59    2.25
   5   1  -4   30.37    1.84
   5   1  -4   29.83    1.87
   5   1  -4   27.13    1.81
   5   1  -4   27.92    1.89
  -5  -1   4   23.95    2.06
  -5  -1   4   31.65    1.79
  -5  -1   4   28.09    1.72
  -5  -1   4   30.39    1.77
  -5  -1   4   28.11    1.91
   4   1  -4  492.05   26.33
   4   1  -4  522.03   26.33
   4   1  -4  510.93   26.57
   4   1  -4  515.00   26.20
   4   1  -4  525.19   26.33
  -4  -1   4  513.99   26.29
  -4  -1   4  527.96   26.29
  -4  -1   4  511.58   26.58
  -4  -1   4  525.24   26.30
  -4  -1   4  516.11   26.21
  -4  -1   4  526.21   26.36
  -4  -1   4  585.33   26.37
   3   1  -4    4.21    0.42
   3   1  -4    3.39    0.49
   3   1  -4    3.47    0.48
   3   1  -4    2.79    0.68
   3   1  -4    3.23    0.47
  -3  -1   4    3.86    0.57
  -3  -1   4    3.83    0.49
  -3  -1   4    3.05    0.42
  -3  -1   4    5.06    0.60
  -3  -1   4    3.09    0.42
  -3  -1   4    3.43    0.70
  -3  -1   4    4.06    0.40
   2   1  -4   85.75    4.45
   2   1  -4   76.16    4.20
   2   1  -4   79.94    4.22
   2   1  -4   77.82    4.24
   2   1  -4   83.52    4.26
   2   1  -4   82.37    4.21
  -2  -1   4   90.43    4.27
  -2  -1   4   79.33    4.20
  -2  -1   4   82.76    4.46
  -2  -1   4   84.02    4.19
  -2  -1   4   80.78    4.22
  -2  -1   4   78.03    4.23
   1   1  -4  136.09    7.04
   1   1  -4  133.79    6.81
   1   1  -4  131.22    6.83
   1   1  -4  133.61    6.87
   1   1  -4  136.82    6.87
   1   1  -4  142.92    6.88
  -1  -1   4  131.70    6.83
  -1  -1   4  139.01    6.86
  -1  -1   4  133.38    6.86
  -1  -1   4  132.08    7.05
  -1  -1   4  133.72    6.81
  -1  -1   4  133.02    6.86
   0   1  -4    3.95    0.43
   0   1  -4    3.74    0.57
   0   1  -4    3.28    0.30
   0   1  -4    3.67    0.37
   0   1  -4    3.58    0.40
   0  -1   4    2.74    0.34
   0  -1   4    3.52    0.53
   0  -1   4    3.48    0.32
   0  -1   4    3.39    0.32
   0  -1   4    3.15    0.33
   0  -1   4    2.91    0.31
   0  -1   4    3.47    0.36
  -1   1  -4  236.98   12.15
  -1   1  -4  237.38   11.97
  -1   1  -4  236.25   11.99
  -1   1  -4  242.57   12.18
  -1   1  -4  231.46   11.94
  -1   1  -4  233.82   11.91
  -1   1  -4  230.49   11.94
   1  -1   4  245.34   11.99
   1  -1   4  235.54   11.93
   1  -1   4  224.87   11.98
   1  -1   4  242.50   11.91
   1  -1   4  249.97   11.96
  -2   1  -4  369.59   18.98
  -2   1  -4  382.67   19.20
  -2   1  -4  378.07   18.99
  -2   1  -4  381.20   18.91
  -2   1  -4  368.85   18.91
  -2   1  -4  367.25   18.98
  -2   1  -4  370.97   18.97
   2  -1   4  379.46   19.18
   2  -1   4  389.24   18.92
   2  -1   4  368.08   18.90
   2  -1   4  393.87   19.03
  -3   1  -4  281.74   14.50
  -3   1  -4  291.72   14.75
  -3   1  -4  293.83   14.53
  -3   1  -4  290.71   14.54
  -3   1  -4  276.59   14.47
  -3   1  -4  286.09   14.42
   3  -1   4  295.30   14.58
   3  -1   4  293.98   14.37
   3  -1   4  282.91   14.37
   3  -1   4  286.68   14.73
   3  -1   4  286.99   14.44
   3  -1   4  274.50   14.48
  -4   1  -4   94.48    5.07
  -4   1  -4   95.28    5.35
  -4   1  -4   99.39    5.12
  -4   1  -4   97.00    5.11
  -4   1  -4   93.22    4.97
  -4   1  -4   96.72    5.00
   4  -1   4   99.93    5.04
   4  -1   4   92.65    5.01
   4  -1   4   95.21    5.31
   4  -1   4  102.71    5.20
   4  -1   4   95.97    5.10
  -5   1  -4  102.14    5.37
  -5   1  -4  100.73    5.48
  -5   1  -4  109.95    5.56
  -5   1  -4   97.91    5.37
  -5   1  -4  108.53    5.83
   5  -1   4  108.71    5.66
   5  -1   4  110.14    5.47
   5  -1   4  103.02    5.78
   5  -1   4   96.88    5.52
   5  -1   4  102.39    5.39
  -6   1  -4    9.55    1.06
  -6   1  -4    9.45    1.09
  -6   1  -4   10.84    0.86
  -6   1  -4    8.44    1.38
  -6   1  -4    9.91    0.93
   6  -1   4    8.81    1.29
   6  -1   4   12.08    1.40
   6  -1   4   10.97    1.10
   6  -1   4    9.04    0.85
  -7   1  -4   84.87    5.03
  -7   1  -4  101.13    5.31
  -7   1  -4   96.89    4.99
   7  -1   4   94.89    5.50
   7  -1   4  101.85    5.29
  -8   1  -4    0.64    0.89
   8  -1   4   -0.10    1.05
   8  -1   4    0.41    1.28
  -9   1  -4    0.16    0.98
   9  -1   4   -0.63    1.54
   9  -1   4    1.40    1.30
 -10   1  -4    0.96    1.04
  10  -1   4   -1.04    1.89
  10  -1   4    1.23    1.54
 -11   1  -4    1.21    1.32
  11  -1   4    0.02    1.77
  11  -1   4    3.65    2.31
  11   0  -4   -1.51    1.69
  11   0  -4    2.27    1.64
 -11   0   4    0.66    1.19
  10   0  -4   -0.23    1.22
  10   0  -4   -0.58    1.38
 -10   0   4    0.81    0.98
   9   0  -4    9.06    1.63
   9   0  -4    7.19    1.35
   9   0  -4    9.22    1.23
  -9   0   4    6.25    1.13
   8   0  -4   41.68    2.77
   8   0  -4   40.21    2.51
   8   0  -4   37.42    2.53
  -8   0   4   36.70    2.41
  -8   0   4   32.41    2.22
   7   0  -4    0.60    0.63
   7   0  -4    0.39    0.76
   7   0  -4    1.06    0.70
   7   0  -4    1.31    0.95
  -7   0   4    0.62    0.50
  -7   0   4    0.00    0.72
  -7   0   4    0.87    0.65
  -7   0   4    1.95    1.39
   6   0  -4   83.34    4.40
   6   0  -4   83.56    4.74
   6   0  -4   79.38    4.42
   6   0  -4   79.18    4.48
  -6   0   4   80.52    4.35
  -6   0   4   82.62    4.39
  -6   0   4   84.13    4.50
  -6   0   4   76.46    4.29
  -6   0   4   81.85    4.68
   5   0  -4  135.54    7.12
   5   0  -4  128.05    7.08
   5   0  -4  141.79    7.53
   5   0  -4  146.84    7.13
   5   0  -4  128.13    6.91
  -5   0   4  141.23    7.08
  -5   0   4  132.58    7.15
  -5   0   4  133.94    7.04
  -5   0   4  140.34    7.35
  -5   0   4  141.10    7.08
   4   0  -4   85.32    4.63
   4   0  -4   88.54    4.64
   4   0  -4   89.17    4.65
   4   0  -4   85.43    4.52
  -4   0   4   89.83    4.71
  -4   0   4   85.88    4.51
  -4   0   4   85.79    4.58
  -4   0   4   83.48    4.60
  -4   0   4   98.32    4.71
  -4   0   4   89.37    4.85
  -4   0   4   89.88    4.63
   3   0  -4    5.54    0.53
   3   0  -4    5.18    0.56
   3   0  -4    5.19    0.49
   3   0  -4    7.23    0.65
  -3   0   4    7.42    0.70
  -3   0   4    6.80    0.72
  -3   0   4    4.93    0.46
  -3   0   4    5.40    0.57
  -3   0   4    5.36    0.53
  -3   0   4    6.11    0.77
  -3   0   4    5.28    0.48
   2   0  -4  248.10   12.65
   2   0  -4  254.44   12.70
   2   0  -4  251.86   12.69
   2   0  -4  252.50   12.66
   2   0  -4  227.23   12.60
  -2   0   4  261.68   12.69
  -2   0   4  252.06   12.59
  -2   0   4  249.50   12.64
  -2   0   4  248.77   12.67
  -2   0   4  263.38   12.66
  -2   0   4  248.78   12.83
   1   0  -4   26.12    1.40
   1   0  -4   25.14    1.37
   1   0  -4   24.33    1.34
   1   0  -4   22.40    1.36
   1   0  -4   24.11    1.26
   1   0  -4   22.90    1.51
  -1   0   4   23.82    1.38
  -1   0   4   23.57    1.36
  -1   0   4   24.37    1.53
  -1   0   4   23.49    1.25
  -1   0   4   24.97    1.36
  -1   0   4   24.43    1.34
   0   0  -4  317.76   16.35
   0   0  -4  311.99   16.18
   0   0  -4  324.73   16.08
   0   0  -4  322.82   16.17
   0   0  -4  317.76   16.14
   0   0  -4  321.83   16.17
   0   0  -4  319.26   16.32
   0   0   4  323.69   16.19
   0   0   4  326.29   16.17
   0   0   4  326.51   16.10
  -1   0  -4   90.40    4.70
  -1   0  -4   90.18    4.69
  -1   0  -4   92.61    4.74
  -1   0  -4   91.11    4.69
  -1   0  -4   93.24    4.68
  -1   0  -4   91.70    4.93
  -1   0  -4   88.53    4.74
   1   0   4   93.56    4.69
   1   0   4   93.99    4.76
   1   0   4   92.63    4.70
  -2   0  -4    1.09    0.27
  -2   0  -4    0.73    0.52
  -2   0  -4    1.55    0.27
  -2   0  -4    1.17    0.30
  -2   0  -4    1.19    0.32
  -2   0  -4    1.22    0.33
   2   0   4    1.85    0.55
   2   0   4    1.24    0.33
   2   0   4    1.57    0.44
   2   0   4    2.05    0.28
   2   0   4    1.22    0.34
   2   0   4    1.43    0.30
  -3   0  -4  209.08   10.40
  -3   0  -4  201.17   10.38
  -3   0  -4  212.50   10.69
  -3   0  -4  200.36   10.32
  -3   0  -4  192.48   10.34
   3   0   4  205.94   10.35
   3   0   4  213.39   10.27
   3   0   4  196.86   10.35
   3   0   4  199.77   10.40
   3   0   4  204.57   10.46
   3   0   4  211.12   10.67
   3   0   4  200.65   10.27
  -4   0  -4   10.26    0.81
  -4   0  -4   10.41    1.30
  -4   0  -4    9.09    0.90
  -4   0  -4   10.94    0.92
  -4   0  -4    9.14    0.81
   4   0   4   10.75    1.08
   4   0   4   11.15    0.92
   4   0   4    9.43    0.66
   4   0   4   11.07    1.19
   4   0   4    9.86    0.78
   4   0   4   10.27    0.80
   4   0   4    9.70    1.22
  -5   0  -4   17.43    1.79
  -5   0  -4   16.22    1.25
  -5   0  -4   20.84    1.44
  -5   0  -4   19.73    1.22
  -5   0  -4   17.93    1.34
   5   0   4   17.29    1.14
   5   0   4   20.70    1.77
   5   0   4   16.92    1.70
   5   0   4   18.60    1.06
   5   0   4   17.64    1.50
   5   0   4   17.94    1.20
  -6   0  -4   67.04    3.89
  -6   0  -4   76.16    4.55
  -6   0  -4   78.23    4.10
  -6   0  -4   75.85    3.86
   6   0   4   72.83    4.30
   6   0   4   68.45    4.41
   6   0   4   69.62    3.86
   6   0   4   70.51    3.76
   6   0   4   75.69    4.12
  -7   0  -4   18.02    1.65
   7   0   4   19.43    2.23
   7   0   4   19.88    2.04
  -8   0  -4   35.12    2.50
   8   0   4   35.98    2.78
   8   0   4   34.22    3.11
  -9   0  -4    0.48    1.00
   9   0   4    1.76    1.81
   9   0   4    0.77    1.50
 -10   0  -4    1.59    1.18
  10   0   4    2.78    2.14
  10   0   4    0.58    1.71
  12  -1  -4    4.06    1.97
  11  -1  -4    2.96    1.81
  11  -1  -4   -1.06    1.47
 -11   1   4   -0.82    1.02
  10  -1  -4    5.16    1.40
  10  -1  -4    1.94    1.34
 -10   1   4    0.84    1.00
   9  -1  -4    0.66    0.81
   9  -1  -4    0.61    0.91
   9  -1  -4    0.97    1.11
  -9   1   4    0.73    0.83
   8  -1  -4   10.69    1.28
   8  -1  -4   11.13    1.16
   8  -1  -4   11.19    1.36
  -8   1   4    9.55    1.02
  -8   1   4   10.06    1.20
   7  -1  -4    4.21    0.87
   7  -1  -4    5.15    1.12
   7  -1  -4    6.06    0.92
   7  -1  -4    5.55    0.82
  -7   1   4    5.89    0.72
  -7   1   4    4.33    0.92
  -7   1   4    8.48    1.36
  -7   1   4    6.71    1.14
  -7   1   4    5.54    0.84
   6  -1  -4   57.04    3.20
   6  -1  -4   51.89    3.17
   6  -1  -4   55.26    3.16
   6  -1  -4   55.28    3.40
   6  -1  -4   51.14    3.24
  -6   1   4   57.00    3.16
  -6   1   4   53.90    3.27
  -6   1   4   55.60    3.08
  -6   1   4   59.42    3.16
  -6   1   4   61.47    3.41
  -6   1   4   64.93    3.36
   5  -1  -4  118.94    6.30
   5  -1  -4  115.29    6.13
   5  -1  -4  116.26    6.12
   5  -1  -4  111.37    5.97
   5  -1  -4  118.77    6.12
  -5   1   4  118.28    6.29
  -5   1   4  114.84    6.21
  -5   1   4  121.67    6.10
  -5   1   4  115.71    6.08
  -5   1   4  128.10    6.22
  -5   1   4  115.40    6.10
  -5   1   4  114.12    5.97
   4  -1  -4  590.11   29.35
   4  -1  -4  588.93   29.22
   4  -1  -4  566.46   29.20
   4  -1  -4  571.58   29.13
   4  -1  -4  573.73   29.19
  -4   1   4  614.08   29.26
  -4   1   4  588.38   29.34
  -4   1   4  573.00   29.20
  -4   1   4  574.23   29.12
  -4   1   4  565.33   29.20
  -4   1   4  568.93   29.28
  -4   1   4  596.05   29.17
   3  -1  -4    2.92    0.35
   3  -1  -4    2.23    0.42
   3  -1  -4    2.11    0.36
   3  -1  -4    1.83    0.41
   3  -1  -4    2.23    0.43
   3  -1  -4    1.88    0.50
  -3   1   4    1.96    0.37
  -3   1   4    2.01    0.30
  -3   1   4    2.43    0.36
  -3   1   4    2.68    0.50
  -3   1   4    1.85    0.47
  -3   1   4    1.90    0.42
  -3   1   4    2.64    0.41
   2  -1  -4  127.65    6.61
   2  -1  -4  128.92    6.52
   2  -1  -4  130.48    6.74
   2  -1  -4  129.82    6.64
   2  -1  -4  127.17    6.60
   2  -1  -4  130.29    6.65
  -2   1   4  130.75    6.61
  -2   1   4  127.75    6.74
  -2   1   4  130.08    6.61
  -2   1   4  130.70    6.63
  -2   1   4  128.24    6.50
  -2   1   4  129.93    6.63
   1  -1  -4  210.60   10.84
   1  -1  -4  214.60   10.85
   1  -1  -4  208.13   10.94
   1  -1  -4  220.43   10.85
  -1   1   4  201.10   10.81
  -1   1   4  203.37   10.84
  -1   1   4  218.84   10.82
  -1   1   4  221.28   10.84
  -1   1   4  227.68   10.85
   0  -1  -4   12.50    0.85
   0  -1  -4   12.71    0.83
   0  -1  -4   12.78    0.80
   0  -1  -4   11.71    0.67
   0  -1  -4   11.95    0.81
   0  -1  -4   13.06    1.01
   0   1   4   12.26    0.81
   0   1   4   12.17    0.84
   0   1   4   12.11    0.98
   0   1   4   11.32    0.83
   0   1   4   13.23    0.82
  -1  -1  -4  143.30    7.04
  -1  -1  -4  141.55    7.11
  -1  -1  -4  137.87    7.08
  -1  -1  -4  137.19    7.12
  -1  -1  -4  133.54    7.31
  -1  -1  -4  135.03    7.07
   1   1   4  141.72    7.13
   1   1   4  136.29    7.05
   1   1   4  145.82    7.09
   1   1   4  135.40    7.08
   1   1   4  138.57    7.33
   1   1   4  139.87    7.12
  -2  -1  -4   89.89    4.92
  -2  -1  -4   86.85    4.64
  -2  -1  -4   88.19    4.61
  -2  -1  -4   92.34    4.62
  -2  -1  -4   91.24    4.65
   2   1   4   89.08    4.65
   2   1   4   86.42    4.70
   2   1   4   84.59    4.91
   2   1   4   91.26    4.59
   2   1   4   86.96    4.59
   2   1   4   91.99    4.64
   2   1   4   88.54    4.63
  -3  -1  -4   80.11    4.34
  -3  -1  -4   86.90    4.73
  -3  -1  -4   83.48    4.32
  -3  -1  -4   82.87    4.33
  -3  -1  -4   78.19    4.29
   3   1   4   82.17    4.32
   3   1   4   80.01    4.45
   3   1   4   76.17    4.24
   3   1   4   88.96    4.27
   3   1   4   80.68    4.67
   3   1   4   87.03    4.37
   3   1   4   79.74    4.35
  -4  -1  -4   24.04    1.50
  -4  -1  -4   26.42    1.58
  -4  -1  -4   22.62    1.54
  -4  -1  -4   25.96    2.06
  -4  -1  -4   22.46    1.49
   4   1   4   22.10    1.37
   4   1   4   22.86    1.56
   4   1   4   23.13    1.47
   4   1   4   25.27    1.51
   4   1   4   28.28    1.72
   4   1   4   23.20    1.83
   4   1   4   23.12    1.91
  -5  -1  -4   21.68    1.52
  -5  -1  -4   19.22    1.37
  -5  -1  -4   19.53    1.33
  -5  -1  -4   16.45    1.40
  -5  -1  -4   18.10    1.89
   5   1   4   20.96    1.89
   5   1   4   19.58    1.38
   5   1   4   20.23    1.29
   5   1   4   20.03    1.86
   5   1   4   18.58    1.19
   5   1   4   18.27    1.69
  -6  -1  -4    2.83    1.65
  -6  -1  -4    2.50    0.81
  -6  -1  -4    3.47    0.68
   6   1   4    3.19    1.12
   6   1   4    2.52    1.08
   6   1   4    1.87    1.01
   6   1   4    2.89    0.64
  -7  -1  -4   33.90    2.28
   7   1   4   27.09    2.51
   7   1   4   28.45    2.76
  -8  -1  -4    3.47    1.12
   8   1   4    3.94    1.46
   8   1   4    5.00    1.70
  -9  -1  -4   -0.80    1.09
   9   1   4   -0.19    1.74
   9   1   4   -1.54    1.71
 -10  -1  -4   -1.09    1.14
  10   1   4   -0.39    1.93
  10   1   4   -2.41    2.00
  12  -2  -4    0.93    1.99
  12  -2  -4    2.10    1.73
 -12   2   4    0.76    1.20
  11  -2  -4    0.61    1.44
  11  -2  -4    1.85    1.68
 -11   2   4    1.13    1.06
  10  -2  -4    1.17    1.21
  10  -2  -4    2.33    1.33
  10  -2  -4    0.65    1.20
 -10   2   4    1.25    1.00
   9  -2  -4    6.31    1.15
   9  -2  -4    7.02    0.98
   9  -2  -4    5.70    1.22
  -9   2   4    7.70    1.11
   8  -2  -4   46.32    2.83
   8  -2  -4   49.81    2.76
   8  -2  -4   42.66    2.96
  -8   2   4   46.14    2.80
  -8   2   4   43.26    2.60
   7  -2  -4    7.49    0.90
   7  -2  -4   12.01    1.30
   7  -2  -4   10.80    1.13
  -7   2   4   11.12    1.06
  -7   2   4    7.14    0.64
  -7   2   4    7.80    1.09
  -7   2   4    6.82    1.07
  -7   2   4   10.20    1.27
  -7   2   4   10.09    0.91
  -7   2   4    9.88    1.01
   6  -2  -4  194.86    9.93
   6  -2  -4  193.58    9.91
   6  -2  -4  187.48    9.76
   6  -2  -4  181.31    9.91
   6  -2  -4  202.41   10.05
  -6   2   4  205.31   10.03
  -6   2   4  183.28    9.89
  -6   2   4  189.77    9.87
  -6   2   4  201.62   10.05
  -6   2   4  188.34    9.75
  -6   2   4  202.03    9.92
  -6   2   4  184.07   10.01
   5  -2  -4    0.52    0.43
   5  -2  -4    1.14    0.39
   5  -2  -4    1.21    0.51
   5  -2  -4    0.50    0.59
   5  -2  -4    1.04    0.36
  -5   2   4    0.16    0.37
  -5   2   4    1.17    0.58
  -5   2   4    1.14    0.41
  -5   2   4    0.95    0.33
  -5   2   4    1.07    0.47
  -5   2   4    1.39    0.50
  -5   2   4    0.38    0.56
   4  -2  -4  116.79    6.19
   4  -2  -4  116.18    6.17
   4  -2  -4  119.48    6.13
   4  -2  -4  116.99    6.12
   4  -2  -4  124.77    6.25
  -4   2   4  116.64    6.12
  -4   2   4  123.09    6.19
  -4   2   4  119.96    6.23
  -4   2   4  114.69    6.23
  -4   2   4  122.05    6.29
  -4   2   4  125.19    6.13
  -4   2   4  115.08    6.18
   3  -2  -4   43.30    2.24
   3  -2  -4   37.81    2.26
   3  -2  -4   37.72    2.29
   3  -2  -4   39.42    2.23
   3  -2  -4   40.41    2.30
  -3   2   4   40.48    2.29
  -3   2   4   41.28    2.31
  -3   2   4   41.93    2.14
  -3   2   4   39.80    2.25
  -3   2   4   41.44    2.14
  -3   2   4   41.42    2.25
  -3   2   4   39.99    2.21
   2  -2  -4  135.98    7.16
   2  -2  -4  132.60    7.10
   2  -2  -4  138.65    7.10
   2  -2  -4  137.36    7.19
   2  -2  -4  141.74    7.11
  -2   2   4  135.48    6.95
  -2   2   4  139.72    7.08
  -2   2   4  141.74    6.96
  -2   2   4  141.30    7.09
  -2   2   4  144.47    7.12
  -2   2   4  136.05    7.09
  -2   2   4  135.80    7.09
   1  -2  -4   55.22    2.91
   1  -2  -4   53.02    3.01
   1  -2  -4   55.16    2.89
   1  -2  -4   52.37    2.89
   1  -2  -4   52.68    2.72
   1  -2  -4   53.72    2.87
  -1   2   4   54.46    2.86
  -1   2   4   54.27    2.88
  -1   2   4   55.03    3.01
  -1   2   4   55.27    2.90
  -1   2   4   51.05    2.88
   0  -2  -4   58.63    3.19
   0  -2  -4   60.88    3.24
   0  -2  -4   59.36    3.19
   0  -2  -4   59.98    3.20
   0  -2  -4   58.85    3.39
   0  -2  -4   61.30    3.08
   0   2   4   61.73    3.18
   0   2   4   63.31    3.21
   0   2   4   57.33    3.39
   0   2   4   62.48    3.21
   0   2   4   60.44    3.23
   0   2   4   58.41    3.10
  -1  -2  -4   23.69    1.27
  -1  -2  -4   21.97    1.35
  -1  -2  -4   22.92    1.65
  -1  -2  -4   22.56    1.41
  -1  -2  -4   22.45    1.34
   1   2   4   23.03    1.40
   1   2   4   20.45    1.58
   1   2   4   22.67    1.36
   1   2   4   22.25    1.42
   1   2   4   23.02    1.34
   1   2   4   20.73    1.28
   1   2   4   21.59    1.37
  -2  -2  -4   12.59    1.00
  -2  -2  -4   12.35    0.96
  -2  -2  -4   12.15    1.36
  -2  -2  -4   11.79    0.95
  -2  -2  -4   14.01    0.92
   2   2   4   13.50    1.14
   2   2   4   12.12    0.90
   2   2   4   12.36    1.05
   2   2   4   12.97    0.92
   2   2   4   11.98    0.95
   2   2   4   15.32    1.00
   2   2   4   11.30    1.27
  -3  -2  -4   91.53    4.71
  -3  -2  -4   89.82    5.14
  -3  -2  -4   83.59    4.67
  -3  -2  -4   87.66    4.71
  -3  -2  -4   93.01    4.69
   3   2   4   94.06    4.69
   3   2   4   85.63    5.10
   3   2   4   83.74    4.69
   3   2   4   91.19    4.84
   3   2   4   86.04    4.64
   3   2   4   89.02    4.77
   3   2   4   92.57    4.75
  -4  -2  -4   -0.60    0.89
  -4  -2  -4   -0.13    0.51
  -4  -2  -4    0.05    0.47
  -4  -2  -4   -0.33    0.48
  -4  -2  -4    0.13    0.52
   4   2   4    0.34    0.81
   4   2   4    0.23    0.43
   4   2   4    0.39    0.81
   4   2   4   -0.15    0.36
   4   2   4   -0.17    0.78
   4   2   4   -0.41    0.60
   4   2   4    0.51    0.51
  -5  -2  -4   20.83    1.46
  -5  -2  -4   17.65    1.38
  -5  -2  -4   20.05    1.96
  -5  -2  -4   17.15    1.39
   5   2   4   16.34    1.25
   5   2   4   18.86    1.94
   5   2   4   15.78    1.19
   5   2   4   16.40    1.79
   5   2   4   16.31    1.48
   5   2   4   18.84    1.81
  -6  -2  -4    7.31    1.02
  -6  -2  -4    7.38    0.92
   6   2   4    7.03    1.43
   6   2   4    6.42    1.36
   6   2   4    6.86    0.96
  -7  -2  -4    3.50    1.05
   7   2   4    2.80    1.52
   7   2   4    4.86    1.56
  -8  -2  -4    1.29    1.05
   8   2   4    2.95    1.74
   8   2   4    2.18    1.73
  -9  -2  -4   -0.65    1.16
   9   2   4   -1.42    1.71
   9   2   4    0.89    1.90
  12  -3  -4    1.51    1.68
 -12   3   4    0.01    1.50
 -12   3   4   -0.81    1.14
  11  -3  -4    1.56    1.46
  11  -3  -4    0.72    1.49
 -11   3   4    1.58    1.33
 -11   3   4    1.63    1.09
  10  -3  -4    5.55    1.30
  10  -3  -4    4.15    0.93
  10  -3  -4    3.55    1.29
 -10   3   4    4.85    1.09
 -10   3   4    4.16    1.27
   9  -3  -4    0.17    0.90
   9  -3  -4   -0.15    0.63
  -9   3   4   -0.67    1.03
  -9   3   4    0.36    0.77
   8  -3  -4   27.40    1.98
   8  -3  -4   30.28    2.02
   8  -3  -4   27.79    1.87
  -8   3   4   25.09    1.91
  -8   3   4   23.50    1.70
  -8   3   4   28.15    2.19
  -8   3   4   26.12    1.91
   7  -3  -4    2.66    0.54
   7  -3  -4    4.69    0.73
   7  -3  -4    2.92    0.77
   7  -3  -4    4.98    0.83
  -7   3   4    3.89    0.73
  -7   3   4    3.26    0.89
  -7   3   4    2.08    0.90
  -7   3   4    3.10    0.60
  -7   3   4    2.69    0.69
  -7   3   4    3.95    0.50
  -7   3   4    2.55    0.64
   6  -3  -4    9.61    0.97
   6  -3  -4    8.86    0.79
   6  -3  -4   11.14    1.01
   6  -3  -4    7.95    0.90
  -6   3   4    7.94    0.84
  -6   3   4    6.26    0.81
  -6   3   4    8.64    0.89
  -6   3   4    7.30    0.98
  -6   3   4    8.89    0.73
  -6   3   4    7.17    0.81
  -6   3   4   10.27    0.94
  -6   3   4    8.59    1.07
   5  -3  -4   40.27    2.33
   5  -3  -4   40.47    2.31
   5  -3  -4   40.03    2.24
   5  -3  -4   38.49    2.30
  -5   3   4   41.47    2.25
  -5   3   4   39.40    2.42
  -5   3   4   37.57    2.28
  -5   3   4   41.36    2.23
  -5   3   4   37.97    2.46
  -5   3   4   41.10    2.31
  -5   3   4   40.53    2.26
   4  -3  -4  238.12   11.66
   4  -3  -4  208.26   11.66
   4  -3  -4  234.66   11.65
   4  -3  -4  239.24   11.67
  -4   3   4  236.75   11.59
  -4   3   4  226.52   11.75
  -4   3   4  206.59   11.68
  -4   3   4  232.16   11.69
  -4   3   4  228.45   11.63
  -4   3   4  238.14   11.61
  -4   3   4  229.84   11.68
   3  -3  -4   19.23    1.26
   3  -3  -4   18.67    1.26
   3  -3  -4   18.28    1.32
   3  -3  -4   19.29    1.23
   3  -3  -4   19.10    1.27
  -3   3   4   18.63    1.24
  -3   3   4   18.86    1.06
  -3   3   4   18.50    1.24
  -3   3   4   18.31    1.25
  -3   3   4   19.16    1.09
  -3   3   4   19.33    1.31
  -3   3   4   18.99    1.22
   2  -3  -4  176.13    9.36
   2  -3  -4  188.13    9.37
   2  -3  -4  186.79    9.38
   2  -3  -4  182.70    9.36
   2  -3  -4  181.20    9.23
   2  -3  -4  185.71    9.44
  -2   3   4  186.30    9.34
  -2   3   4  185.94    9.36
  -2   3   4  178.72    9.20
  -2   3   4  179.51    9.37
  -2   3   4  187.89    9.39
  -2   3   4  180.92    9.34
   1  -3  -4   24.18    1.28
   1  -3  -4   24.08    1.46
   1  -3  -4   22.83    1.49
   1  -3  -4   23.76    1.46
   1  -3  -4   21.85    1.43
   1  -3  -4   21.63    1.58
  -1   3   4   23.65    1.43
  -1   3   4   23.60    1.27
  -1   3   4   24.16    1.46
  -1   3   4   22.38    1.59
  -1   3   4   25.41    1.45
  -1   3   4   23.90    1.46
   0  -3  -4   22.19    1.24
   0  -3  -4   22.25    1.62
   0  -3  -4   22.33    1.45
   0  -3  -4   21.07    1.37
   0  -3  -4   21.20    1.36
   0   3   4   22.94    1.42
   0   3   4   22.98    1.42
   0   3   4   25.06    1.70
   0   3   4   21.28    1.37
   0   3   4   21.48    1.26
   0   3   4   22.61    1.40
  -1  -3  -4  119.79    6.18
  -1  -3  -4  122.53    6.23
  -1  -3  -4  121.89    6.11
  -1  -3  -4  114.90    6.49
  -1  -3  -4  117.37    6.19
   1   3   4  122.74    6.53
   1   3   4  113.45    6.19
   1   3   4  118.19    6.22
   1   3   4  115.15    6.14
   1   3   4  126.20    6.21
   1   3   4  121.24    6.20
   1   3   4  119.24    6.21
  -2  -3  -4    3.97    0.59
  -2  -3  -4    3.32    0.55
  -2  -3  -4    4.56    0.56
  -2  -3  -4    5.08    0.73
  -2  -3  -4    4.63    1.03
   2   3   4    4.38    0.95
   2   3   4    4.36    0.75
   2   3   4    5.63    0.68
   2   3   4    5.92    0.76
   2   3   4    5.00    0.64
   2   3   4    3.47    0.57
   2   3   4    4.31    0.77
  -3  -3  -4    1.25    0.64
  -3  -3  -4    1.31    0.48
  -3  -3  -4    0.60    0.95
  -3  -3  -4    1.52    0.54
  -3  -3  -4    1.57    0.54
   3   3   4    1.50    0.70
   3   3   4    0.80    0.73
   3   3   4    1.67    0.47
   3   3   4    1.48    0.87
   3   3   4    1.33    0.52
   3   3   4    1.18    0.52
   3   3   4    2.05    0.84
  -4  -3  -4   20.53    2.02
  -4  -3  -4   20.90    1.49
  -4  -3  -4   23.23    1.58
  -4  -3  -4   20.20    1.58
   4   3   4   19.79    1.83
   4   3   4   20.49    2.06
   4   3   4   19.68    1.43
   4   3   4   20.12    1.90
   4   3   4   24.25    1.73
   4   3   4   18.36    1.40
  -5  -3  -4    2.12    0.79
  -5  -3  -4    1.60    0.76
  -5  -3  -4   -0.15    1.21
   5   3   4    2.57    1.11
   5   3   4    0.46    1.08
   5   3   4    1.06    0.93
   5   3   4    1.78    0.90
  -6  -3  -4    0.67    0.85
   6   3   4   -0.49    1.29
   6   3   4    0.56    1.33
  -7  -3  -4    1.14    1.01
   7   3   4    2.15    1.64
   7   3   4    1.39    1.51
  -8  -3  -4   -0.36    1.13
   8   3   4    2.15    1.78
   8   3   4   -1.65    1.74
  12  -4  -4   -0.33    1.58
 -12   4   4    2.08    1.44
 -12   4   4    0.28    1.17
  11  -4  -4    0.70    1.33
 -11   4   4    0.50    1.06
 -11   4   4    0.24    1.20
  10  -4  -4    0.76    0.75
  10  -4  -4    1.37    1.10
 -10   4   4    0.40    1.12
 -10   4   4    0.91    0.95
   9  -4  -4    3.69    1.03
   9  -4  -4    2.81    0.79
  -9   4   4    4.55    0.97
  -9   4   4    2.59    1.12
   8  -4  -4   11.54    1.14
   8  -4  -4    9.00    1.11
   8  -4  -4   10.75    1.08
  -8   4   4   10.31    1.04
  -8   4   4   10.24    1.18
  -8   4   4   10.37    1.03
  -8   4   4   10.71    1.07
  -8   4   4    8.32    1.25
   7  -4  -4   20.05    1.47
   7  -4  -4   22.93    1.58
   7  -4  -4   21.84    1.61
   7  -4  -4   24.65    1.46
  -7   4   4   20.67    1.57
  -7   4   4   19.68    1.48
  -7   4   4   21.73    1.42
  -7   4   4   17.99    1.54
  -7   4   4   22.13    1.84
  -7   4   4   22.15    1.50
  -7   4   4   20.45    1.36
   6  -4  -4  114.55    6.18
   6  -4  -4  120.96    6.21
   6  -4  -4  122.72    6.14
   6  -4  -4  125.95    6.09
  -6   4   4  121.88    6.31
  -6   4   4  115.62    6.20
  -6   4   4  120.08    6.16
  -6   4   4  120.83    6.19
  -6   4   4  112.28    6.33
  -6   4   4  108.57    6.11
  -6   4   4  111.60    6.19
   5  -4  -4   28.99    1.71
   5  -4  -4   27.65    1.83
   5  -4  -4   28.51    1.65
   5  -4  -4   29.45    1.81
   5  -4  -4   30.31    1.80
  -5   4   4   31.40    1.85
  -5   4   4   29.40    1.75
  -5   4   4   27.34    1.73
  -5   4   4   27.87    2.00
  -5   4   4   27.76    1.81
  -5   4   4   27.99    1.81
  -5   4   4   29.59    1.92
  -5   4   4   29.60    1.68
   4  -4  -4   59.78    3.18
   4  -4  -4   63.25    3.22
   4  -4  -4   60.42    3.27
   4  -4  -4   60.04    3.27
  -4   4   4   55.44    3.24
  -4   4   4   59.44    3.11
  -4   4   4   57.83    3.29
  -4   4   4   57.96    3.28
  -4   4   4   59.46    3.24
  -4   4   4   59.44    3.17
  -4   4   4   60.05    3.39
  -4   4   4   59.06    3.24
   3  -4  -4   62.25    3.46
   3  -4  -4   63.26    3.47
   3  -4  -4   64.15    3.34
   3  -4  -4   64.74    3.47
   3  -4  -4   60.94    3.48
   3  -4  -4   66.01    3.50
  -3   4   4   64.58    3.45
  -3   4   4   64.21    3.43
  -3   4   4   64.12    3.49
  -3   4   4   60.27    3.43
  -3   4   4   64.11    3.29
  -3   4   4   64.72    3.46
   2  -4  -4    3.00    0.55
   2  -4  -4    1.88    0.58
   2  -4  -4    2.79    0.39
   2  -4  -4    2.78    0.53
   2  -4  -4    2.43    0.58
   2  -4  -4    2.37    0.52
  -2   4   4    3.02    0.53
  -2   4   4    2.07    0.49
  -2   4   4    2.06    0.59
  -2   4   4    1.82    0.47
  -2   4   4    2.27    0.57
  -2   4   4    3.14    0.53
  -2   4   4    2.37    0.31
   1  -4  -4   83.21    4.60
   1  -4  -4   90.77    4.68
   1  -4  -4   88.82    4.50
   1  -4  -4   88.03    4.82
   1  -4  -4   85.34    4.63
  -1   4   4   92.08    4.60
  -1   4   4   86.60    4.82
  -1   4   4   81.87    4.48
  -1   4   4   85.98    4.65
  -1   4   4   91.83    4.66
  -1   4   4   86.24    4.65
  -1   4   4   88.80    4.60
   0  -4  -4   24.25    1.89
   0  -4  -4   22.82    1.57
   0  -4  -4   23.61    1.54
   0  -4  -4   25.31    1.44
   0  -4  -4   25.71    1.68
   0   4   4   24.55    1.61
   0   4   4   25.65    1.61
   0   4   4   26.14    1.60
   0   4   4   25.07    1.88
   0   4   4   25.91    1.63
   0   4   4   23.79    1.45
   0   4   4   26.40    1.61
  -1  -4  -4    1.53    0.66
  -1  -4  -4    2.61    0.59
  -1  -4  -4    2.20    0.45
  -1  -4  -4    2.60    0.94
  -1  -4  -4    2.28    0.48
   1   4   4    1.63    0.42
   1   4   4    2.67    0.64
   1   4   4    3.62    0.66
   1   4   4    1.83    0.71
   1   4   4    2.95    0.93
   1   4   4    1.17    0.51
   1   4   4    2.33    0.62
  -2  -4  -4   45.25    2.57
  -2  -4  -4   46.79    2.54
  -2  -4  -4   39.99    2.59
  -2  -4  -4   46.75    2.71
  -2  -4  -4   42.57    3.07
   2   4   4   43.67    2.62
   2   4   4   43.17    2.58
   2   4   4   49.33    2.73
   2   4   4   46.63    2.76
   2   4   4   42.62    2.63
   2   4   4   48.68    3.15
   2   4   4   49.26    2.75
  -3  -4  -4   30.14    1.80
  -3  -4  -4   25.82    2.43
  -3  -4  -4   26.52    1.75
  -3  -4  -4   31.24    1.98
   3   4   4   31.18    2.09
   3   4   4   22.08    2.30
   3   4   4   24.32    2.05
   3   4   4   28.19    2.11
   3   4   4   26.07    1.79
   3   4   4   25.78    1.78
  -4  -4  -4    0.83    0.84
  -4  -4  -4    0.75    0.56
  -4  -4  -4    1.21    0.70
  -4  -4  -4   -0.21    1.14
   4   4   4    0.38    1.05
   4   4   4    0.88    0.57
   4   4   4    0.90    1.04
   4   4   4   -0.05    1.00
   4   4   4    0.07    0.96
   4   4   4    0.98    0.58
  -5  -4  -4   14.32    1.36
  -5  -4  -4   16.13    1.53
   5   4   4    8.48    1.54
   5   4   4   11.18    1.46
   5   4   4   10.16    1.58
  -6  -4  -4   -0.64    0.89
   6   4   4    2.17    1.46
   6   4   4   -1.25    1.41
  -7  -4  -4    0.07    1.08
   7   4   4    0.17    1.72
   7   4   4   -0.15    1.52
  -8  -4  -4   -1.08    1.21
   8   4   4   -0.24    1.94
  12  -5  -4    1.36    1.52
 -12   5   4   -0.20    1.16
 -12   5   4   -0.90    1.33
  11  -5  -4    1.04    1.32
 -11   5   4    1.18    1.32
 -11   5   4    0.98    1.11
  10  -5  -4    2.47    1.18
  10  -5  -4    2.33    0.80
 -10   5   4    1.91    1.16
 -10   5   4    3.47    1.08
   9  -5  -4    1.37    0.92
   9  -5  -4    1.08    0.42
   9  -5  -4    1.28    0.69
  -9   5   4    0.69    0.44
  -9   5   4    0.88    1.02
  -9   5   4   -0.51    0.77
   8  -5  -4  104.19    5.57
   8  -5  -4  103.62    5.60
  -8   5   4  104.31    5.77
  -8   5   4  108.27    5.65
  -8   5   4   89.71    5.51
  -8   5   4  111.14    5.58
   7  -5  -4    4.08    0.80
   7  -5  -4    4.92    0.82
   7  -5  -4    4.99    0.86
  -7   5   4    5.44    0.81
  -7   5   4    5.98    0.73
  -7   5   4    3.54    0.94
  -7   5   4    6.13    0.88
  -7   5   4    4.81    0.70
   6  -5  -4   39.52    2.35
   6  -5  -4   38.17    2.33
  -6   5   4   40.79    2.33
  -6   5   4   39.54    2.46
  -6   5   4   41.40    2.36
  -6   5   4   35.27    2.31
  -6   5   4   35.71    2.51
  -6   5   4   39.81    2.20
  -6   5   4   36.30    2.25
  -6   5   4   35.92    2.34
   5  -5  -4   23.99    1.37
   5  -5  -4   26.42    1.67
   5  -5  -4   21.20    1.37
   5  -5  -4   23.53    1.66
  -5   5   4   23.92    1.42
  -5   5   4   24.32    1.53
  -5   5   4   22.29    1.73
  -5   5   4   23.28    1.82
  -5   5   4   24.81    1.61
  -5   5   4   21.55    1.60
  -5   5   4   25.27    1.58
  -5   5   4   23.90    1.63
   4  -5  -4   27.00    1.77
   4  -5  -4   22.35    1.53
   4  -5  -4   26.96    1.59
   4  -5  -4   24.61    1.67
   4  -5  -4   24.91    1.58
  -4   5   4   25.33    1.66
  -4   5   4   25.38    1.67
  -4   5   4   27.27    1.73
  -4   5   4   25.04    1.60
  -4   5   4   25.50    1.83
  -4   5   4   27.25    1.72
  -4   5   4   24.97    1.44
   3  -5  -4    0.54    0.38
   3  -5  -4    1.10    0.60
   3  -5  -4    1.38    0.55
   3  -5  -4    0.54    0.52
  -3   5   4    0.83    0.54
  -3   5   4    1.83    0.56
  -3   5   4    0.97    0.53
  -3   5   4   -0.56    0.60
  -3   5   4    0.40    0.29
  -3   5   4    0.60    0.51
  -3   5   4    1.33    0.49
   2  -5  -4   59.05    3.23
   2  -5  -4   52.12    3.11
   2  -5  -4   50.67    3.12
   2  -5  -4   57.48    3.28
   2  -5  -4   59.36    3.02
  -2   5   4   56.76    3.19
  -2   5   4   53.00    2.96
  -2   5   4   54.19    3.28
  -2   5   4   60.17    3.13
  -2   5   4   58.31    3.20
  -2   5   4   55.65    3.17
  -2   5   4   60.48    3.10
   1  -5  -4   18.18    1.35
   1  -5  -4   22.63    1.57
   1  -5  -4   19.23    1.67
   1  -5  -4   19.61    1.25
   1  -5  -4   18.46    1.37
  -1   5   4   22.13    1.69
  -1   5   4   20.26    1.44
  -1   5   4   16.15    1.19
  -1   5   4   18.98    1.41
  -1   5   4   21.89    1.38
  -1   5   4   19.32    1.41
  -1   5   4   20.99    1.47
   0  -5  -4   21.98    1.82
   0  -5  -4   18.75    1.36
   0  -5  -4   17.32    1.39
   0  -5  -4   19.98    1.55
   0  -5  -4   20.29    1.29
   0   5   4   19.23    1.45
   0   5   4   16.57    1.26
   0   5   4   22.33    1.55
   0   5   4   23.47    1.80
   0   5   4   18.58    1.54
   0   5   4   20.94    1.46
   0   5   4   20.22    1.43
  -1  -5  -4  103.28    5.15
  -1  -5  -4   98.06    4.96
  -1  -5  -4   91.55    5.47
  -1  -5  -4   88.81    4.97
   1   5   4   96.99    5.11
   1   5   4   84.37    4.98
   1   5   4   98.63    5.07
   1   5   4   92.39    5.09
   1   5   4   90.44    5.08
   1   5   4   98.37    5.54
   1   5   4   96.72    5.10
  -2  -5  -4    0.91    0.58
  -2  -5  -4    1.43    0.53
  -2  -5  -4    0.65    0.83
  -2  -5  -4   -0.57    0.96
   2   5   4    0.68    0.84
   2   5   4    1.44    0.63
   2   5   4    1.13    0.91
   2   5   4    0.66    0.63
   2   5   4    0.59    0.83
   2   5   4    1.33    1.02
  -3  -5  -4    3.36    1.43
  -3  -5  -4    1.36    0.70
  -3  -5  -4    1.60    0.95
  -3  -5  -4    0.30    0.57
   3   5   4    0.13    1.03
   3   5   4    1.75    1.02
   3   5   4    1.29    1.09
   3   5   4    0.80    0.94
  -4  -5  -4    9.61    1.26
  -4  -5  -4   11.60    1.92
  -4  -5  -4    8.81    1.13
   4   5   4    6.51    1.30
   4   5   4    5.63    1.33
   4   5   4    7.03    1.59
   4   5   4    5.20    1.34
  -5  -5  -4    5.39    1.12
   5   5   4    4.01    1.60
   5   5   4    6.09    1.40
   5   5   4    4.29    1.45
  -6  -5  -4   -0.39    0.99
   6   5   4   -2.40    1.52
  -7  -5  -4    1.09    1.17
   7   5   4    0.20    1.86
  12  -6  -4   -0.34    1.47
 -12   6   4   -0.39    1.24
 -12   6   4    0.91    1.28
  11  -6  -4   -1.34    1.21
 -11   6   4    1.43    1.32
 -11   6   4    0.36    1.11
  10  -6  -4    1.69    0.78
  10  -6  -4    1.12    1.05
 -10   6   4    0.86    1.03
 -10   6   4    0.00    1.10
   9  -6  -4    1.95    0.76
   9  -6  -4    2.22    0.96
  -9   6   4    2.03    0.96
  -9   6   4    2.25    1.14
   8  -6  -4    0.59    0.67
   8  -6  -4    0.76    0.80
  -8   6   4    0.45    0.80
  -8   6   4    0.90    0.93
  -8   6   4    0.21    0.78
  -8   6   4    1.49    0.95
   7  -6  -4   33.53    2.11
   7  -6  -4   31.07    2.10
  -7   6   4   32.99    2.12
  -7   6   4   28.02    2.25
  -7   6   4   28.96    2.07
  -7   6   4   29.69    1.95
   6  -6  -4   62.02    3.45
   6  -6  -4   59.89    3.46
  -6   6   4   59.77    3.40
  -6   6   4   63.39    3.55
  -6   6   4   61.62    3.41
  -6   6   4   54.35    3.58
  -6   6   4   58.98    3.39
   5  -6  -4    1.93    0.60
   5  -6  -4    2.90    0.81
  -5   6   4    1.63    0.81
  -5   6   4    3.97    0.71
  -5   6   4    2.30    0.75
  -5   6   4    2.07    0.66
  -5   6   4    1.64    0.79
  -5   6   4    3.64    0.74
  -5   6   4    1.79    0.70
   4  -6  -4   87.61    4.50
   4  -6  -4   83.15    4.34
   4  -6  -4   83.06    4.38
  -4   6   4   83.34    4.38
  -4   6   4   75.29    4.20
  -4   6   4   76.54    4.40
  -4   6   4   73.74    4.46
  -4   6   4   82.22    4.45
  -4   6   4   81.80    4.36
  -4   6   4   85.38    4.49
   3  -6  -4    2.67    0.64
   3  -6  -4    1.79    0.56
   3  -6  -4    1.49    0.72
   3  -6  -4    0.95    0.70
   3  -6  -4    2.06    0.64
  -3   6   4    1.42    0.56
  -3   6   4    1.63    0.41
  -3   6   4    3.08    0.70
  -3   6   4    1.34    0.63
  -3   6   4    1.28    0.73
  -3   6   4    2.41    0.65
  -3   6   4    1.28    0.59
  -3   6   4    3.00    0.65
   2  -6  -4    0.80    0.73
   2  -6  -4   -0.13    0.51
   2  -6  -4   -0.95    0.73
   2  -6  -4    0.02    0.48
   2  -6  -4    0.89    0.56
  -2   6   4    0.66    0.63
  -2   6   4   -0.08    0.65
  -2   6   4    0.46    0.62
  -2   6   4   -0.03    0.50
  -2   6   4    0.81    0.65
  -2   6   4   -0.63    0.35
  -2   6   4    0.05    0.65
   1  -6  -4   28.14    1.97
   1  -6  -4   33.43    1.96
   1  -6  -4   33.63    2.22
  -1   6   4   34.11    2.09
  -1   6   4   34.32    2.03
  -1   6   4   31.44    2.15
  -1   6   4   31.97    2.41
   0  -6  -4   24.95    1.66
   0  -6  -4   26.57    2.23
   0  -6  -4   21.31    1.64
   0  -6  -4   25.33    1.99
   0   6   4   25.88    1.75
   0   6   4   25.34    2.19
   0   6   4   26.64    1.88
  -1  -6  -4    1.40    1.17
  -1  -6  -4    0.06    0.91
  -1  -6  -4   -0.04    0.62
   1   6   4    1.32    0.94
   1   6   4   -0.22    0.75
   1   6   4    0.18    1.00
   1   6   4    0.96    0.94
  -2  -6  -4    7.23    0.98
  -2  -6  -4    8.78    1.74
  -2  -6  -4    9.45    1.29
   2   6   4    7.44    1.18
   2   6   4    8.66    1.63
   2   6   4   10.23    1.40
   2   6   4    5.50    1.30
  -3  -6  -4    3.03    1.12
  -3  -6  -4    2.71    0.88
  -3  -6  -4    2.52    1.63
   3   6   4    2.31    1.13
   3   6   4    3.40    1.31
   3   6   4    1.46    1.19
   3   6   4    3.00    1.40
  -4  -6  -4    1.61    1.18
  -4  -6  -4    0.51    0.91
   4   6   4   -0.08    1.26
   4   6   4   -1.46    1.37
  -5  -6  -4    0.50    1.02
   5   6   4   -1.36    1.99
   5   6   4   -0.60    1.64
  -6  -6  -4   -1.15    1.12
   6   6   4   -0.52    1.79
  12  -7  -4   -1.53    1.46
 -12   7   4    0.08    1.63
 -12   7   4    1.11    1.39
  11  -7  -4    1.02    1.33
 -11   7   4    0.32    1.30
 -11   7   4   -0.40    1.08
 -10   7   4    0.89    1.02
 -10   7   4   -0.58    1.13
 -10   7   4   -1.79    1.03
 -10   7   4    0.30    1.13
  -9   7   4    0.68    1.04
  -9   7   4    1.41    1.02
  -9   7   4    1.49    1.02
  -9   7   4    0.96    1.09
  -9   7   4    1.54    1.49
  -8   7   4   66.15    3.68
  -8   7   4   59.19    3.80
  -8   7   4   58.02    3.82
  -8   7   4   66.65    3.85
  -8   7   4   60.31    3.73
   7  -7  -4    3.66    1.00
  -7   7   4    2.03    0.84
  -7   7   4    1.38    0.90
  -7   7   4    2.16    1.06
  -7   7   4    0.18    0.80
   6  -7  -4    7.17    1.16
  -6   7   4    4.07    0.88
  -6   7   4    4.33    1.02
  -6   7   4    6.46    1.02
  -6   7   4    4.11    1.07
  -6   7   4    5.79    0.93
   5  -7  -4   17.74    1.21
   5  -7  -4   17.63    1.25
   5  -7  -4   18.40    1.77
   5  -7  -4   19.50    1.51
  -5   7   4   19.25    1.52
  -5   7   4   17.93    1.74
  -5   7   4   18.76    1.61
  -5   7   4   20.22    1.85
   4  -7  -4    3.96    1.00
   4  -7  -4    5.37    0.84
   4  -7  -4    5.59    0.89
  -4   7   4    2.93    0.88
  -4   7   4    6.53    1.07
  -4   7   4    4.24    0.85
  -4   7   4    5.81    0.83
   3  -7  -4   12.25    1.35
   3  -7  -4   12.66    1.22
   3  -7  -4   12.35    1.27
   3  -7  -4   10.54    1.30
  -3   7   4   15.19    1.48
  -3   7   4    9.89    1.24
  -3   7   4   11.05    1.18
  -3   7   4   13.41    1.33
   2  -7  -4    2.34    0.68
   2  -7  -4    1.14    0.95
   2  -7  -4    1.74    0.92
  -2   7   4    1.39    0.72
  -2   7   4    0.72    0.79
  -2   7   4    2.33    0.89
  -2   7   4    1.96    0.66
   1  -7  -4   19.38    1.52
   1  -7  -4   19.02    2.08
   1  -7  -4   20.50    1.85
  -1   7   4   17.07    1.91
  -1   7   4   19.56    1.80
  -1   7   4   19.13    1.70
  -1   7   4   19.46    1.52
   0  -7  -4    3.77    1.14
   0  -7  -4    4.69    1.40
   0  -7  -4    5.72    0.89
   0   7   4    4.61    1.02
   0   7   4    3.02    1.16
   0   7   4    3.86    1.13
   0   7   4    4.12    0.86
  -1  -7  -4    8.89    1.06
  -1  -7  -4    7.85    1.68
  -1  -7  -4    8.03    1.41
   1   7   4    4.69    1.30
   1   7   4    7.58    1.36
   1   7   4    6.70    1.48
   1   7   4    6.29    1.83
  -2  -7  -4   -0.28    1.24
  -2  -7  -4    3.71    1.59
  -2  -7  -4   -1.17    0.77
   2   7   4    0.37    1.26
   2   7   4   -1.06    1.20
   2   7   4    0.17    1.24
  -3  -7  -4    2.14    1.39
  -3  -7  -4    0.77    1.69
  -3  -7  -4    1.05    0.95
   3   7   4   -0.06    1.42
   3   7   4    1.71    1.36
   3   7   4    1.83    1.49
  -4  -7  -4    1.29    1.09
   4   7   4   -0.11    1.48
   4   7   4    0.85    1.38
  -5  -7  -4   -1.19    1.11
   5   7   4   -1.16    1.45
 -11   8   4   -0.91    1.24
 -11   8   4    0.32    1.12
 -10   8   4    2.07    1.22
 -10   8   4    1.79    1.29
 -10   8   4    0.91    1.01
  -9   8   4    0.30    1.33
  -9   8   4    1.20    1.13
  -9   8   4    2.34    1.30
  -9   8   4    0.26    0.95
  -9   8   4    1.32    1.32
  -8   8   4    0.80    1.18
  -8   8   4    0.47    0.99
  -8   8   4    0.74    1.02
  -8   8   4    0.27    0.86
  -8   8   4    1.55    1.28
  -7   8   4   -0.67    0.81
  -7   8   4    1.53    1.32
  -7   8   4   -0.92    1.11
  -7   8   4    0.04    0.93
  -7   8   4   -0.48    0.89
   6  -8  -4   17.88    1.77
   6  -8  -4   14.73    1.59
  -6   8   4   16.63    1.67
  -6   8   4   15.53    1.61
  -6   8   4   15.56    1.63
   5  -8  -4    1.18    0.61
   5  -8  -4    3.76    1.17
   5  -8  -4    1.48    0.84
   5  -8  -4    1.42    0.58
  -5   8   4    2.01    1.07
  -5   8   4    1.61    0.77
  -5   8   4    1.56    0.85
   4  -8  -4   36.13    2.60
   4  -8  -4   31.78    2.38
   4  -8  -4   38.28    2.38
  -4   8   4   35.22    2.35
   3  -8  -4    2.04    0.84
   3  -8  -4    2.59    1.08
   3  -8  -4    2.68    1.09
  -3   8   4    1.93    1.00
  -3   8   4    0.80    0.66
  -3   8   4    1.97    0.85
  -3   8   4    1.49    0.89
   2  -8  -4    0.78    0.77
   2  -8  -4   -0.12    1.02
   2  -8  -4   -0.55    1.07
  -2   8   4   -0.20    1.00
  -2   8   4   -0.01    0.88
  -2   8   4    1.72    0.91
   1  -8  -4    6.25    1.36
   1  -8  -4    3.90    0.98
   1  -8  -4    7.40    1.54
  -1   8   4    5.51    1.30
  -1   8   4    4.13    1.25
  -1   8   4    5.05    1.19
   0  -8  -4    0.24    1.38
   0  -8  -4   -0.37    0.85
   0  -8  -4    0.62    1.30
   0   8   4   -0.57    1.06
   0   8   4    0.78    1.18
   0   8   4    1.66    1.15
  -1  -8  -4    0.75    0.99
  -1  -8  -4    1.17    1.54
  -1  -8  -4    1.88    1.46
   1   8   4    2.42    1.36
   1   8   4    0.58    1.26
   1   8   4    1.14    1.32
  -2  -8  -4    1.17    1.08
  -2  -8  -4    0.61    1.49
   2   8   4    2.08    1.42
   2   8   4    1.37    1.37
  -3  -8  -4   -1.41    1.51
   3   8   4    1.79    1.52
   3   8   4   -0.70    1.50
   4   8   4    0.11    1.65
 -11   9   4   -0.31    1.09
 -11   9   4    0.44    1.36
 -10   9   4   -0.16    1.80
 -10   9   4    0.87    1.28
 -10   9   4   -0.66    1.05
  -9   9   4   -1.01    1.50
  -9   9   4    0.19    1.00
  -9   9   4   -2.03    1.34
  -9   9   4   -0.63    1.12
  -8   9   4    2.99    1.14
  -8   9   4    2.48    1.04
  -8   9   4    4.46    1.45
  -8   9   4    1.32    1.55
  -7   9   4    0.42    0.94
  -7   9   4   -0.61    0.89
  -7   9   4   -0.89    1.44
  -7   9   4   -0.96    1.30
  -6   9   4    6.73    1.15
  -6   9   4    5.63    1.47
  -6   9   4    9.31    1.81
   5  -9  -4    4.09    1.34
   5  -9  -4    1.09    0.74
  -5   9   4    0.82    1.25
  -5   9   4    1.30    0.97
   4  -9  -4    4.41    1.06
   4  -9  -4    5.89    1.43
  -4   9   4    3.20    0.85
  -4   9   4    5.26    1.14
  -4   9   4    6.67    1.38
   3  -9  -4    3.93    1.83
   3  -9  -4    3.75    1.34
  -3   9   4    3.85    1.12
  -3   9   4    3.36    1.12
  -3   9   4    4.33    1.30
   2  -9  -4   -1.58    1.26
  -2   9   4    1.05    1.10
  -2   9   4    0.94    1.30
   1  -9  -4   -0.64    1.43
  -1   9   4    0.22    1.19
  -1   9   4    1.61    1.36
   0  -9  -4    2.43    1.70
   0   9   4    1.47    1.32
   0   9   4    2.74    1.43
  -1  -9  -4   -1.01    1.60
   1   9   4   -0.47    1.30
   1   9   4    0.33    1.50
   2   9   4   -0.90    1.37
   2   9   4    0.63    1.61
   2   9   4   -0.82    1.82
  -9  10   4    2.81    1.10
  -9  10   4    2.56    1.86
  -9  10   4    2.82    1.71
  -8  10   4   -0.46    1.08
  -8  10   4   -0.28    1.58
  -8  10   4   -1.30    1.69
  -7  10   4    0.36    1.03
  -7  10   4    0.76    1.73
  -7  10   4    0.45    1.46
  -6  10   4    1.03    1.67
  -6  10   4   -0.15    1.07
  -6  10   4   -0.25    1.46
  -5  10   4   -1.01    1.05
  -5  10   4    0.41    1.49
  -5  10   4    2.37    1.74
  -4  10   4   -0.50    1.05
  -4  10   4   -0.38    1.69
  -4  10   4    1.20    1.44
  -3  10   4    0.78    1.47
  -3  10   4    0.20    1.17
  -3  10   4    0.13    1.68
  -2  10   4    1.97    1.51
  -2  10   4    3.39    1.95
  -2  10   4    5.29    1.33
  -1  10   4    0.55    1.40
  -1  10   4    0.13    1.86
  -1  10   4    1.03    1.50
   0  10   4   -1.79    1.92
   0  10   4    1.28    1.63
   0  10   4    0.43    1.34
  -8  11   4   -2.00    1.97
  -8  11   4   -0.80    1.82
  -7  11   4    0.71    2.08
  -7  11   4    0.02    1.18
  -7  11   4   -4.34    1.75
  -6  11   4    3.74    1.26
  -6  11   4    3.31    2.10
  -6  11   4    3.19    1.91
  -5  11   4   -0.76    1.93
  -5  11   4   -0.31    1.20
  -5  11   4    1.28    1.78
  -4  11   4   -1.80    1.20
  -4  11   4   -2.67    1.64
  -4  11   4    1.09    2.03
  -3  11   4    0.91    1.67
  -3  11   4    3.13    2.11
  -3  11   4    2.46    1.35
  -2  11   4    1.68    1.61
  -2  11   4    1.70    2.27
  -2  11   4    0.53    1.42
  -1  12  -5    0.32    1.58
  -1  12  -5    0.14    1.59
   1 -12   5    0.02    1.36
  -2  12  -5    2.40    1.70
  -2  12  -5    2.22    1.53
   2 -12   5    0.33    1.30
  -3  12  -5    2.55    1.54
  -3  12  -5    1.55    1.56
   3 -12   5    1.82    1.39
  -4  12  -5    0.81    1.42
  -4  12  -5    1.66    1.47
   4 -12   5    0.81    1.41
  -5  12  -5    1.94    1.52
  -5  12  -5    0.99    1.31
   5 -12   5   -0.97    1.37
  -6  12  -5    5.33    1.71
  -6  12  -5    4.42    1.38
   6 -12   5    3.23    1.56
  -7  12  -5    3.05    1.57
   7 -12   5    2.34    1.78
  -8  12  -5    1.77    1.65
   8 -12   5    1.80    1.66
   1  11  -5    3.77    1.62
   1  11  -5    1.17    1.54
  -1 -11   5    2.53    1.40
   0  11  -5   -0.06    1.47
   0  11  -5    1.96    1.52
   0 -11   5    0.25    1.26
  -1  11  -5   -1.32    1.32
  -1  11  -5    0.45    1.40
   1 -11   5    1.16    1.27
  -2  11  -5    2.63    1.39
  -2  11  -5    3.01    1.40
   2 -11   5    2.69    1.30
  -3  11  -5    0.09    1.22
  -3  11  -5    2.19    1.31
   3 -11   5   -0.94    1.05
  -4  11  -5    5.87    1.35
  -4  11  -5    3.70    1.41
   4 -11   5    3.83    1.44
  -5  11  -5    0.56    1.17
  -5  11  -5    0.55    1.30
   5 -11   5    1.03    1.35
  -6  11  -5    1.85    1.15
  -6  11  -5    0.70    1.34
   6 -11   5   -1.69    1.24
  -7  11  -5    2.60    1.48
   7 -11   5    2.32    1.44
  -8  11  -5    0.37    1.38
   8 -11   5   -1.04    1.44
  -9  11  -5    1.59    1.46
   9 -11   5    0.17    1.45
 -10  11  -5    4.45    1.80
   3  10  -5    2.81    1.68
  -3 -10   5    0.43    1.19
   2  10  -5    3.32    1.45
   2  10  -5    2.01    1.56
   1  10  -5   -0.77    1.32
   1  10  -5    0.07    1.27
  -1 -10   5   -0.47    1.11
   0  10  -5    4.52    1.40
   0  10  -5    6.07    1.80
   0  10  -5    2.62    1.29
   0 -10   5    3.38    1.30
   0 -10   5    0.94    1.38
  -1  10  -5   -0.61    1.16
[truncated: 441,829 more chars]
