# Supplementary material for: 1-(4-Bromo­phen­yl)-4,5-diphenyl-2-(1H-pyrrol-2-yl)-1H-imidazole
Source: IUCrdata. 2026 Feb 3;11(Pt 2):x260107. doi: 10.1107/S2414314626001070 (PMC12961666; doi:10.1107/S2414314626001070)
Supplement: Supplementary file 2 [file x-11-x260107-Isup2.hkl]

data_I                                                                          
_shelx_title ' IS_BIII_0m_a.res in P-1'                                         
_shelx_refln_list_code          4                                               
_shelx_F_calc_maximum       84.76                                               
_exptl_crystal_F_000       448.00                                               
_reflns_d_resolution_high  0.7497                                               
                                                                                
loop_                                                                           
 _space_group_symop_operation_xyz                                               
 'x, y, z'                                                                      
 '-x, -y, -z'                                                                   
                                                                                
_cell_length_a     9.6044                                                       
_cell_length_b     9.7662                                                       
_cell_length_c    12.3705                                                       
_cell_angle_alpha 103.837                                                       
_cell_angle_beta   92.480                                                       
_cell_angle_gamma 113.592                                                       
                                                                                
_shelx_F_squared_multiplier     1.000                                           
                                                                                
loop_                                                                           
 _refln_index_h                                                                 
 _refln_index_k                                                                 
 _refln_index_l                                                                 
 _refln_F_squared_calc                                                          
 _refln_F_squared_meas                                                          
 _refln_F_squared_sigma                                                         
 _refln_observed_status                                                         
   1   0   0       1017.08       1133.60        73.33 o                         
   2   0   0       1605.43       1792.07        45.16 o                         
   3   0   0        551.59        590.43         9.69 o                         
   4   0   0          1.36          2.97         0.73 o                         
   5   0   0         25.73         20.65         1.25 o                         
   6   0   0        151.49        146.21         3.58 o                         
   7   0   0        815.71        812.29        14.58 o                         
   8   0   0          7.32          9.75         3.00 o                         
   9   0   0         12.54          7.69         4.76 o                         
  10   0   0          2.73         -5.40         5.40 o                         
  11   0   0         17.63         18.68         9.24 o                         
 -11   1   0          0.74          8.16         6.08 o                         
 -10   1   0         41.23         35.88         6.04 o                         
  -9   1   0          1.14          3.31         4.39 o                         
  -8   1   0         72.69         82.28         4.44 o                         
  -7   1   0        548.64        561.97        10.35 o                         
  -6   1   0         34.36         40.03         1.71 o                         
  -5   1   0        176.59        168.75         3.37 o                         
  -4   1   0       2003.41       2183.75        34.83 o                         
  -3   1   0          0.29          0.79         0.43 o                         
  -1   1   0       1214.64       1228.41        30.80 o                         
   0   1   0         40.65         43.11         0.76 o                         
   1   1   0       1552.22       1513.95        24.09 o                         
   2   1   0        115.52        117.97         2.02 o                         
   3   1   0        122.06        116.96         2.14 o                         
   4   1   0       2789.62       2865.64        45.82 o                         
   5   1   0        232.84        207.89         4.20 o                         
   6   1   0         11.12         10.26         1.56 o                         
   7   1   0        153.70        142.05         6.09 o                         
   8   1   0         36.54         35.20         4.86 o                         
   9   1   0         14.54         15.50         6.75 o                         
  10   1   0         22.48         20.38         6.02 o                         
  11   1   0          0.67          0.51         7.11 o                         
 -12   2   0          1.67          4.60         7.38 o                         
 -11   2   0          2.67          3.95         5.65 o                         
 -10   2   0          2.17          5.54         4.70 o                         
  -9   2   0        214.71        196.08         9.46 o                         
  -8   2   0         22.97         28.32         3.24 o                         
  -7   2   0        527.43        549.21        10.03 o                         
  -6   2   0        349.27        343.88         6.16 o                         
  -5   2   0        327.64        420.82         6.78 o                         
  -4   2   0        402.25        407.73         6.22 o                         
  -3   2   0        576.12        598.55         9.25 o                         
  -2   2   0       1488.33       1641.19        24.86 o                         
  -1   2   0       1187.98       1252.00        22.26 o                         
   1   2   0         18.81         16.46         0.78 o                         
   2   2   0       1003.56        998.30        15.35 o                         
   3   2   0        784.64        765.01        11.49 o                         
   4   2   0        249.72        300.91         5.24 o                         
   5   2   0         65.00         67.30         2.61 o                         
   6   2   0         23.59         26.13         2.19 o                         
   7   2   0        221.40        195.20         7.71 o                         
   8   2   0         11.36         12.07         4.72 o                         
   9   2   0          0.27          1.59         5.38 o                         
  10   2   0          1.09          3.53         5.96 o                         
 -12   3   0          1.30          6.79         6.86 o                         
 -11   3   0          0.55         -1.07         5.10 o                         
 -10   3   0         69.33         74.90         6.50 o                         
  -9   3   0          5.74         12.16         3.94 o                         
  -8   3   0         51.55         52.31         3.01 o                         
  -7   3   0         69.04         76.30         2.68 o                         
  -6   3   0          8.71         14.04         0.94 o                         
  -5   3   0         98.21         86.56         1.84 o                         
  -4   3   0        796.59        831.47        12.31 o                         
  -3   3   0          2.83          6.24         0.60 o                         
  -1   3   0       4911.55       4722.40       136.74 o                         
   0   3   0       2496.92       2426.55        40.72 o                         
   1   3   0        260.19        233.98         3.80 o                         
   2   3   0         22.09         16.90         0.96 o                         
   3   3   0        538.88        567.86         8.78 o                         
   4   3   0        527.06        530.05        11.16 o                         
   5   3   0         98.45         84.59         3.45 o                         
   6   3   0         14.68         14.05         2.57 o                         
   7   3   0         19.57         13.69         3.88 o                         
   8   3   0         14.47         10.43         6.15 o                         
   9   3   0         35.44         27.49         6.26 o                         
 -12   4   0          1.55         -2.01         5.86 o                         
 -11   4   0          0.61          1.72         5.12 o                         
 -10   4   0          0.84          3.97         4.27 o                         
  -9   4   0        227.39        235.21         9.95 o                         
  -8   4   0          0.65         -1.26         1.26 o                         
  -7   4   0        578.84        591.61         9.55 o                         
  -6   4   0        497.74        483.87         7.51 o                         
  -5   4   0        295.81        310.56         4.95 o                         
  -4   4   0       1761.95       1719.12        27.53 o                         
  -3   4   0        341.46        327.76         5.07 o                         
  -2   4   0         93.53         92.68         1.79 o                         
  -1   4   0         13.63         24.08         0.89 o                         
   0   4   0       2368.16       2430.19        35.38 o                         
   1   4   0         43.68         55.18         1.57 o                         
   2   4   0        618.37        633.36         9.71 o                         
   3   4   0        139.56        125.54         2.94 o                         
   4   4   0        190.38        204.85         4.24 o                         
   5   4   0         57.30         58.15         2.70 o                         
   6   4   0          8.24         13.32         5.04 o                         
   7   4   0          0.07          1.79         5.02 o                         
   8   4   0         16.94         14.56         5.77 o                         
   9   4   0          0.58         -3.36         7.28 o                         
 -12   5   0          0.47         -2.57         5.80 o                         
 -11   5   0          3.30          7.30         4.91 o                         
 -10   5   0          4.93          5.87         7.73 o                         
  -9   5   0         85.64         97.13         7.25 o                         
  -8   5   0        112.05        113.35         4.23 o                         
  -7   5   0          1.08          2.95         1.02 o                         
  -6   5   0         43.33         47.59         1.79 o                         
  -5   5   0         40.07         35.04         1.37 o                         
  -4   5   0        471.19        495.06         8.33 o                         
  -3   5   0        632.38        639.80         9.62 o                         
  -2   5   0       3855.51       3909.38        65.49 o                         
  -1   5   0        497.92        514.81         7.90 o                         
   0   5   0       2182.74       2060.14        30.12 o                         
   1   5   0        365.53        342.46         5.80 o                         
   2   5   0         36.35         46.75         1.84 o                         
   3   5   0         82.38         95.78         4.22 o                         
   4   5   0         19.04         13.85         2.02 o                         
   5   5   0         44.60         34.24         3.18 o                         
   6   5   0         42.81         42.23         4.75 o                         
   7   5   0          6.96         10.67         5.18 o                         
   8   5   0         16.25          0.37         8.41 o                         
 -12   6   0         11.14          8.72         6.92 o                         
 -11   6   0         15.95         17.68         5.35 o                         
 -10   6   0         39.42         51.44         6.05 o                         
  -9   6   0         74.31         70.86         6.57 o                         
  -8   6   0         38.57         34.66         2.47 o                         
  -7   6   0        512.94        511.11         9.39 o                         
  -6   6   0        321.18        310.72         6.08 o                         
  -5   6   0         26.14         24.46         1.47 o                         
  -4   6   0       1700.58       1687.06        24.74 o                         
  -3   6   0          2.16          2.83         0.88 o                         
  -2   6   0        176.86        179.97         3.29 o                         
  -1   6   0         78.46         78.78         2.18 o                         
   0   6   0        639.38        642.31        13.13 o                         
   1   6   0        282.44        285.72         5.32 o                         
   2   6   0         24.06         22.38         1.76 o                         
   3   6   0         15.33         13.61         2.25 o                         
   4   6   0         65.00         71.43         4.35 o                         
   5   6   0         28.47         23.96         5.16 o                         
   6   6   0          0.02         -4.43         4.96 o                         
   7   6   0          0.03         11.45         7.00 o                         
 -12   7   0          0.90          2.30         7.81 o                         
 -11   7   0         25.57         25.34         6.25 o                         
 -10   7   0          1.62          9.07         4.43 o                         
  -9   7   0         97.73        110.08         5.87 o                         
  -8   7   0        114.95        112.80         4.91 o                         
  -7   7   0          4.96          8.04         1.57 o                         
  -6   7   0        132.30        128.45         3.59 o                         
  -5   7   0          5.84          6.17         1.39 o                         
  -4   7   0         14.58         17.90         1.33 o                         
  -3   7   0        308.40        301.04         5.33 o                         
  -2   7   0        309.82        308.62         5.48 o                         
  -1   7   0         71.69         60.60         2.97 o                         
   0   7   0        454.81        474.90        14.88 o                         
   1   7   0         78.29         66.71         5.80 o                         
   2   7   0        100.18        115.76         7.06 o                         
   3   7   0          0.82          5.39         3.34 o                         
   4   7   0          8.34          5.47         3.71 o                         
   5   7   0          0.08          4.04         6.05 o                         
   6   7   0          0.07         -1.22         5.89 o                         
 -12   8   0         12.18          6.01         8.43 o                         
 -11   8   0         37.33         29.99         8.52 o                         
 -10   8   0         30.69         27.88         7.74 o                         
  -9   8   0         22.40         18.16         3.76 o                         
  -8   8   0         52.96         53.86         3.66 o                         
  -7   8   0         93.99         94.40         4.00 o                         
  -6   8   0         80.57         82.95         3.57 o                         
  -5   8   0         89.76         97.20         3.77 o                         
  -4   8   0        403.15        410.75         9.63 o                         
  -3   8   0         16.87         16.01         1.70 o                         
  -2   8   0         47.34         52.36         3.24 o                         
  -1   8   0        203.55        185.36         6.55 o                         
   0   8   0         73.31         69.54         4.06 o                         
   1   8   0        125.89        148.47         6.19 o                         
   2   8   0          1.26         -3.05         3.38 o                         
   3   8   0         27.06         15.41         3.82 o                         
   4   8   0         28.68         41.40         6.93 o                         
   5   8   0          0.10          5.06         5.73 o                         
 -11   9   0          4.48          0.75         7.06 o                         
 -10   9   0          4.51          2.27         6.44 o                         
  -9   9   0         55.44         56.34         6.06 o                         
  -8   9   0         15.19         15.02         3.07 o                         
  -7   9   0          4.38         11.40         2.95 o                         
  -6   9   0        161.49        177.69         7.41 o                         
  -5   9   0          4.27         -0.41         1.98 o                         
  -4   9   0         14.58         16.13         2.62 o                         
  -3   9   0          3.53          5.23         2.29 o                         
  -2   9   0          9.53          5.75         2.91 o                         
  -1   9   0          1.02          3.79         3.10 o                         
   0   9   0         13.60         19.06         3.63 o                         
   1   9   0          9.55          7.37         3.81 o                         
   2   9   0          5.49          5.96         4.33 o                         
   3   9   0          0.71         -0.12         5.38 o                         
   4   9   0          0.75          7.37         9.24 o                         
 -11  10   0         18.56         14.85        12.16 o                         
 -10  10   0          2.68         15.95        11.00 o                         
  -9  10   0          2.79          0.45         6.79 o                         
  -8  10   0          4.95          0.99         5.32 o                         
  -7  10   0         10.43         11.86         5.37 o                         
  -6  10   0          8.52         10.13         3.97 o                         
  -5  10   0         32.42         35.21         3.98 o                         
  -4  10   0         37.19         33.32         3.41 o                         
  -3  10   0          0.59         -0.85         3.01 o                         
  -2  10   0         91.46         92.37         6.98 o                         
  -1  10   0         62.14         45.66         5.82 o                         
   0  10   0          1.06          4.39         4.71 o                         
   1  10   0          0.23         -4.85         4.85 o                         
   2  10   0          0.74          5.19         5.33 o                         
 -10  11   0          6.28        -11.36        11.36 o                         
  -9  11   0         50.17         54.64        16.42 o                         
  -8  11   0          2.22          3.24         6.24 o                         
  -7  11   0         12.98         13.69         6.39 o                         
  -6  11   0         43.07         44.01         8.07 o                         
  -5  11   0          0.35         -5.19         5.87 o                         
  -4  11   0          4.22          8.60         7.57 o                         
  -3  11   0          0.16          2.79         4.67 o                         
  -2  11   0          7.99         14.59         5.06 o                         
  -1  11   0         11.35         13.92         5.25 o                         
   0  11   0          2.41          6.76         5.36 o                         
   1  11   0          4.30          4.27         7.56 o                         
  -8  12   0         10.35         -0.37         6.95 o                         
  -7  12   0          0.87         -1.12         6.87 o                         
  -6  12   0          0.04          5.16         7.02 o                         
  -5  12   0          0.15          7.97         6.90 o                         
  -4  12   0         10.15          1.58         6.84 o                         
  -3  12   0          2.09          7.71         6.71 o                         
  -2  12   0         31.55         31.10         7.47 o                         
   1 -12   1          0.23          3.99         6.69 o                         
   2 -12   1          1.47          6.63         6.87 o                         
   3 -12   1          0.09          0.15         6.54 o                         
   4 -12   1          7.36          8.66         6.54 o                         
   5 -12   1          8.58          5.50         6.65 o                         
   6 -12   1          4.45          1.04         6.68 o                         
   7 -12   1          2.73         11.44         6.84 o                         
   8 -12   1          9.77         11.65         8.89 o                         
   9 -12   1          1.09          9.84         9.05 o                         
  -1 -11   1          6.97          8.57         6.03 o                         
   0 -11   1          0.03          6.18         5.14 o                         
   1 -11   1         24.14         26.74         5.36 o                         
   2 -11   1          6.09          6.19         5.94 o                         
   3 -11   1         21.77         13.08         5.86 o                         
   4 -11   1          0.50          1.31         5.58 o                         
   5 -11   1         18.02         22.60         6.14 o                         
   6 -11   1          7.26          8.36         5.87 o                         
   7 -11   1         82.04         81.88         7.94 o                         
   8 -11   1          4.89         -5.68         5.68 o                         
   9 -11   1          2.09         -0.04         7.41 o                         
  10 -11   1         26.78         13.18        11.80 o                         
  -3 -10   1          0.49          6.36         6.02 o                         
  -2 -10   1          0.82          3.24         6.65 o                         
  -1 -10   1          1.40          3.94         4.87 o                         
   0 -10   1         13.21         19.81         4.84 o                         
   1 -10   1         30.92         25.60         4.31 o                         
   2 -10   1          3.85          9.52         3.27 o                         
   3 -10   1         15.35         18.36         3.27 o                         
   4 -10   1          3.12          3.87         3.50 o                         
   5 -10   1         44.08         49.57         3.53 o                         
   6 -10   1         44.27         64.50         6.83 o                         
   7 -10   1          7.44         18.32         6.84 o                         
   8 -10   1        117.48        133.52        10.84 o                         
   9 -10   1          5.00          4.34         6.90 o                         
  10 -10   1          2.35          9.47        11.14 o                         
  11 -10   1          4.05         10.70        11.72 o                         
  -4  -9   1          0.07          0.84         5.76 o                         
  -3  -9   1          0.64          2.12         5.24 o                         
  -2  -9   1          1.46         -3.69         3.69 o                         
  -1  -9   1          0.33          0.60         3.54 o                         
   0  -9   1         42.22         40.12         4.30 o                         
   1  -9   1         49.39         52.37         3.79 o                         
   2  -9   1          1.27         -0.42         2.48 o                         
   3  -9   1        112.55        117.26         6.12 o                         
   4  -9   1         25.09         31.32         2.84 o                         
   5  -9   1          8.27         12.43         2.28 o                         
   6  -9   1          9.15         12.81         3.13 o                         
   7  -9   1        297.05        324.53         9.38 o                         
   8  -9   1          8.57         12.42         3.81 o                         
   9  -9   1         18.68         15.36         5.90 o                         
  10  -9   1        140.00        147.84        24.76 o                         
  11  -9   1         20.03         25.83         8.55 o                         
  -5  -8   1          2.00          3.54         5.61 o                         
  -4  -8   1          4.34          1.12         5.20 o                         
  -3  -8   1         78.77         83.66         5.02 o                         
  -2  -8   1          8.08          3.23         3.27 o                         
  -1  -8   1         78.04         74.60         5.37 o                         
   0  -8   1          1.84          4.42         2.39 o                         
   1  -8   1        129.75        128.60         4.72 o                         
   2  -8   1          2.16          1.25         1.90 o                         
   3  -8   1        111.37        118.79         5.25 o                         
   4  -8   1          6.21          3.91         1.42 o                         
   5  -8   1        229.76        224.49         5.13 o                         
   6  -8   1         73.95         79.52         3.52 o                         
   7  -8   1         38.06         45.37         4.19 o                         
   8  -8   1        393.32        409.13        11.08 o                         
   9  -8   1         22.22         27.64         5.01 o                         
  10  -8   1         50.01         67.00        24.14 o                         
  11  -8   1          7.15          4.61         7.79 o                         
  12  -8   1          7.71         12.79         8.90 o                         
  -6  -7   1          0.84         -3.97         5.59 o                         
  -5  -7   1          1.35         -4.17         8.37 o                         
  -4  -7   1         34.91         38.66         4.09 o                         
  -3  -7   1          8.11          6.04         3.32 o                         
  -2  -7   1        166.81        180.40         6.01 o                         
  -1  -7   1        145.21        120.36         5.37 o                         
   0  -7   1         90.99         87.73         3.27 o                         
   1  -7   1        377.22        402.66        10.44 o                         
   2  -7   1          0.04         -1.33         1.33 o                         
   3  -7   1        134.12        132.05         2.91 o                         
   4  -7   1         85.82         74.08         3.02 o                         
   5  -7   1         28.96         27.84         1.61 o                         
   6  -7   1        139.49        129.91         3.43 o                         
   7  -7   1        413.04        422.14         9.45 o                         
   8  -7   1          5.37          6.07         2.24 o                         
   9  -7   1         42.02         44.57         3.89 o                         
  10  -7   1         76.22         92.07        12.97 o                         
  11  -7   1         73.92         76.82        13.14 o                         
  12  -7   1          6.22         24.09        12.38 o                         
  -7  -6   1          8.84          4.85         5.56 o                         
  -6  -6   1          4.29          6.61         5.23 o                         
  -5  -6   1          7.50          3.76         4.96 o                         
  -4  -6   1         42.66         38.57         3.72 o                         
  -3  -6   1        371.76        419.58         9.60 o                         
  -2  -6   1        101.61         86.67         2.67 o                         
  -1  -6   1         82.68         84.73         2.32 o                         
   0  -6   1         25.30         33.30         1.84 o                         
   1  -6   1        692.75        689.72        11.79 o                         
   2  -6   1         31.10         27.03         1.40 o                         
   3  -6   1         87.30        111.08         2.32 o                         
   4  -6   1         54.15         46.73         1.56 o                         
   5  -6   1        834.68        814.24        12.74 o                         
   6  -6   1          7.91          5.47         1.25 o                         
   7  -6   1         66.67         65.47         2.11 o                         
   8  -6   1        481.78        480.02         9.40 o                         
   9  -6   1         26.87         22.19         2.59 o                         
  10  -6   1        138.91        114.25         8.84 o                         
  11  -6   1          5.15         10.91         5.06 o                         
  12  -6   1          0.85         -1.35         7.18 o                         
  -8  -5   1          0.04         -4.28         6.50 o                         
  -7  -5   1          1.76         -0.65         4.99 o                         
  -6  -5   1          2.40         -2.06         3.78 o                         
  -5  -5   1         17.26         18.23         2.83 o                         
  -4  -5   1          0.48          4.66         1.66 o                         
  -3  -5   1         98.34         87.68         2.73 o                         
  -2  -5   1        290.47        305.16         7.86 o                         
  -1  -5   1        371.88        348.63         7.70 o                         
   0  -5   1         65.54         54.15         2.07 o                         
   1  -5   1       1903.23       1831.65        29.43 o                         
   2  -5   1        763.40        782.96        11.67 o                         
   3  -5   1        257.91        234.26         3.86 o                         
   4  -5   1         55.93         40.15         1.40 o                         
   5  -5   1        337.84        349.29         5.55 o                         
   6  -5   1        447.72        443.55         7.26 o                         
   7  -5   1         59.20         64.38         1.99 o                         
   8  -5   1        190.99        195.73         4.98 o                         
   9  -5   1         54.55         69.20         4.69 o                         
  10  -5   1          1.73         13.10         4.47 o                         
  11  -5   1         48.55         47.96         6.51 o                         
  12  -5   1         16.89         24.45         6.80 o                         
  -9  -4   1          0.26         -4.99         6.87 o                         
  -8  -4   1         35.00         37.07         6.13 o                         
  -7  -4   1         24.07         21.94         4.29 o                         
  -6  -4   1         12.69         18.33         3.76 o                         
  -5  -4   1        205.80        185.43         6.12 o                         
  -4  -4   1          5.71          9.05         1.36 o                         
  -3  -4   1         36.29         40.66         1.67 o                         
  -2  -4   1        116.62         95.66         2.21 o                         
  -1  -4   1         12.60         10.54         1.12 o                         
   0  -4   1          5.97          4.54         0.83 o                         
   1  -4   1       4247.63       4191.47        86.00 o                         
   2  -4   1       1113.14        986.12        14.49 o                         
   3  -4   1       1147.40       1273.50        18.66 o                         
   4  -4   1        458.81        448.51         6.85 o                         
   5  -4   1       1044.49       1063.30        15.76 o                         
   6  -4   1        163.88        168.57         3.11 o                         
   7  -4   1        479.09        497.13         8.15 o                         
   8  -4   1        337.78        344.20         7.76 o                         
   9  -4   1        120.48        130.30         9.67 o                         
  10  -4   1         90.85         97.05        10.09 o                         
  11  -4   1          9.69         20.15         5.63 o                         
  12  -4   1          2.91         12.65         6.39 o                         
 -10  -3   1          0.01         -1.25         6.76 o                         
  -9  -3   1          8.46          2.32         9.46 o                         
  -8  -3   1          7.16         11.57         4.26 o                         
  -7  -3   1         86.09         71.30         4.90 o                         
  -6  -3   1         49.87         55.57         2.92 o                         
  -5  -3   1        532.61        517.74        10.23 o                         
  -4  -3   1        421.83        408.17         8.32 o                         
  -3  -3   1        371.64        321.31         5.46 o                         
  -2  -3   1        149.01        144.78         2.66 o                         
  -1  -3   1        817.57        835.40        12.39 o                         
   0  -3   1        800.09        755.75        12.27 o                         
   1  -3   1       2862.86       2637.99        44.13 o                         
   2  -3   1        166.38        166.95         2.67 o                         
   3  -3   1       1443.44       1476.70        21.53 o                         
   4  -3   1         89.82        107.56         2.01 o                         
   5  -3   1       1544.08       1683.41        27.01 o                         
   6  -3   1       1012.94       1062.23        16.54 o                         
   7  -3   1          1.28          4.27         0.89 o                         
   8  -3   1        370.38        368.69         8.63 o                         
   9  -3   1          1.94          6.62         3.78 o                         
  10  -3   1          0.21         -0.29         4.55 o                         
  11  -3   1         62.32         80.59         7.61 o                         
  12  -3   1          9.82         13.67         6.33 o                         
 -10  -2   1          1.88         -2.44         5.74 o                         
  -9  -2   1         22.71         20.34         5.60 o                         
  -8  -2   1         10.64          8.26         3.67 o                         
  -7  -2   1        303.65        306.80        10.11 o                         
  -6  -2   1        106.69        129.54         4.05 o                         
  -5  -2   1        723.49        721.63        12.94 o                         
  -4  -2   1         95.94        107.92         2.33 o                         
  -3  -2   1        584.72        564.76         8.95 o                         
  -2  -2   1       1098.19       1096.62        16.14 o                         
  -1  -2   1        702.78        646.23         9.56 o                         
   0  -2   1        216.66        206.98         3.95 o                         
   1  -2   1       3724.15       3697.23       106.87 o                         
   2  -2   1       2668.43       2624.96        46.59 o                         
   3  -2   1        481.05        558.64         8.31 o                         
   4  -2   1       2078.29       2224.15        32.35 o                         
   5  -2   1        528.28        588.33         8.59 o                         
   6  -2   1         61.45         68.99         1.89 o                         
   7  -2   1        299.59        308.75         6.13 o                         
   8  -2   1         40.77         51.72         3.00 o                         
   9  -2   1         17.14         26.43         5.11 o                         
  10  -2   1         40.58         44.46         8.26 o                         
  11  -2   1          4.66         17.26         8.02 o                         
  12  -2   1          9.79          9.83         6.64 o                         
 -11  -1   1          0.01         -5.81         6.07 o                         
 -10  -1   1          1.19         -4.75         5.28 o                         
  -9  -1   1         98.90         99.35        11.33 o                         
  -8  -1   1         94.69        107.66         5.78 o                         
  -7  -1   1         88.70         92.92         3.89 o                         
  -6  -1   1        281.28        301.95         6.19 o                         
  -5  -1   1        560.93        588.27        10.08 o                         
  -4  -1   1        901.48        917.09        15.07 o                         
  -3  -1   1       1703.44       1719.47        27.57 o                         
  -2  -1   1       1599.85       1651.93        24.05 o                         
  -1  -1   1       1938.92       1979.87        40.63 o                         
   0  -1   1         20.59         20.53         0.59 o                         
   1  -1   1          1.35          2.44         0.18 o                         
   2  -1   1        712.35        775.98        11.89 o                         
   3  -1   1       1963.62       2098.68        30.48 o                         
   4  -1   1        238.81        248.67         4.13 o                         
   5  -1   1       1488.15       1537.31        26.08 o                         
   6  -1   1        155.42        167.96         3.94 o                         
   7  -1   1         16.19         13.92         1.52 o                         
   8  -1   1         95.03         97.98         6.31 o                         
   9  -1   1         15.47          9.61         4.57 o                         
  10  -1   1          0.18          0.10         4.93 o                         
  11  -1   1         69.06         73.49         9.88 o                         
 -11   0   1          1.06          1.85         5.98 o                         
 -10   0   1          0.11         -2.43         5.35 o                         
  -9   0   1        136.63        127.94         7.85 o                         
  -8   0   1         21.88         24.40         3.28 o                         
  -7   0   1        434.50        405.67         7.94 o                         
  -6   0   1         12.74         11.45         1.39 o                         
  -5   0   1        858.39        917.75        15.85 o                         
  -4   0   1         54.05         71.36         1.90 o                         
  -3   0   1        350.03        353.49         6.26 o                         
  -1   0   1          4.57          7.10         0.29 o                         
   0   0   1         18.38          2.33         0.36 o                         
   2   0   1        124.55        130.24         2.13 o                         
   3   0   1        857.89        893.25        13.18 o                         
   4   0   1        719.16        690.89        10.88 o                         
   5   0   1         27.46         31.19         1.75 o                         
   6   0   1         89.79         93.70         2.80 o                         
   7   0   1         15.01         11.13         1.94 o                         
   8   0   1         11.25          8.33         4.23 o                         
   9   0   1         16.64         22.15         5.14 o                         
  10   0   1         18.06          9.52         5.98 o                         
  11   0   1          1.27         13.39         6.86 o                         
 -12   1   1          1.50          9.17         6.85 o                         
 -11   1   1          1.28          5.39         5.67 o                         
 -10   1   1          1.03         -2.85         4.73 o                         
  -9   1   1        200.29        198.96         9.68 o                         
  -8   1   1         19.48         23.43         3.04 o                         
  -7   1   1        156.31        164.44         4.00 o                         
  -6   1   1        249.47        266.88         5.36 o                         
  -5   1   1        185.91        206.51         3.95 o                         
  -4   1   1        497.55        602.33        12.18 o                         
  -3   1   1       3128.01       3846.71       136.55 o                         
  -2   1   1       1824.17       2128.49        56.63 o                         
   0   1   1       2657.04       2592.13        92.11 o                         
   1   1   1       1856.05       1892.83        33.66 o                         
   2   1   1       3963.84       3990.46        89.66 o                         
   3   1   1        301.07        310.26         4.91 o                         
   4   1   1        117.57        119.31         2.40 o                         
   5   1   1        664.30        661.26        11.17 o                         
   6   1   1         24.24         25.89         1.82 o                         
   7   1   1         99.77        102.64         8.88 o                         
   8   1   1         92.00         78.60         6.28 o                         
   9   1   1          0.70         -0.76         4.70 o                         
  10   1   1          0.26          6.89         6.11 o                         
 -12   2   1          1.70          5.55         6.40 o                         
 -11   2   1         10.76          3.47         5.37 o                         
 -10   2   1          0.08          1.92         4.60 o                         
  -9   2   1        478.17        502.23        17.85 o                         
  -8   2   1          2.40         -0.27         2.16 o                         
  -7   2   1         16.12         13.91         1.41 o                         
  -6   2   1        857.01        942.11        15.50 o                         
  -5   2   1       1830.14       2056.02        31.32 o                         
  -4   2   1        213.89        262.82         4.01 o                         
  -3   2   1        705.93        722.90        10.67 o                         
  -1   2   1       1453.28       1483.06        28.25 o                         
   0   2   1        109.61        140.07         2.27 o                         
   2   2   1          0.67          1.86         0.63 o                         
   3   2   1       1385.75       1441.45        21.24 o                         
   4   2   1          6.95          8.52         0.98 o                         
   5   2   1          0.27         -0.42         1.06 o                         
   6   2   1        248.72        246.02         6.52 o                         
   7   2   1          6.94          2.64         3.12 o                         
   8   2   1          1.17          5.42         5.55 o                         
   9   2   1          6.28          7.14         6.69 o                         
  10   2   1          0.60          2.72         6.20 o                         
 -12   3   1          4.79          0.42         5.98 o                         
 -11   3   1          5.78          6.71         5.24 o                         
 -10   3   1          7.73          1.63         4.48 o                         
  -9   3   1        120.70        135.71         6.27 o                         
  -8   3   1         80.00         92.90         3.07 o                         
  -7   3   1        367.23        385.15         6.84 o                         
  -6   3   1        198.43        213.94         3.71 o                         
  -5   3   1        209.87        210.92         3.55 o                         
  -4   3   1       2141.23       2236.76        34.00 o                         
  -3   3   1        116.22        131.60         2.50 o                         
  -2   3   1         29.75         38.86         0.95 o                         
  -1   3   1       5094.03       5122.66       148.38 o                         
   0   3   1        364.45        365.43         5.87 o                         
   1   3   1        684.54        681.53        10.24 o                         
   2   3   1       2621.73       2672.68        38.94 o                         
   3   3   1         22.47         23.83         1.22 o                         
   4   3   1         53.17         51.87         2.16 o                         
   5   3   1        190.09        169.07         4.91 o                         
   6   3   1          1.89          2.23         2.61 o                         
   7   3   1         15.48         20.60         4.06 o                         
   8   3   1         20.20         18.41         5.75 o                         
   9   3   1          1.17         -0.47         6.00 o                         
 -12   4   1          0.41          6.29         6.14 o                         
 -11   4   1         93.56         93.31         7.62 o                         
 -10   4   1         10.91         15.83         4.57 o                         
  -9   4   1        615.05        626.68        17.50 o                         
  -8   4   1         85.86         82.25         3.59 o                         
  -7   4   1         42.36         56.54         1.82 o                         
  -6   4   1        294.93        290.61         4.78 o                         
  -5   4   1       1662.11       1727.02        27.73 o                         
  -4   4   1        149.20        139.93         2.69 o                         
  -3   4   1       2368.38       2378.03        37.88 o                         
  -2   4   1       3143.19       3284.29        58.39 o                         
  -1   4   1         34.35         40.36         1.20 o                         
   0   4   1         10.51         16.21         0.89 o                         
   1   4   1       1303.16       1335.70        20.14 o                         
   2   4   1         10.08         10.15         1.09 o                         
   3   4   1        379.49        383.08         6.63 o                         
   4   4   1         19.15         25.06         2.30 o                         
   5   4   1          5.62          1.98         2.01 o                         
   6   4   1         55.60         53.12         6.59 o                         
   7   4   1          0.80          3.60         4.63 o                         
   8   4   1          0.26         -4.83         5.75 o                         
   9   4   1          0.25         -4.67         7.32 o                         
 -12   5   1          8.60         17.10         6.31 o                         
 -11   5   1         39.44         62.66         6.60 o                         
 -10   5   1         17.34          9.67         4.35 o                         
  -9   5   1         16.17         16.28         2.15 o                         
  -8   5   1         75.95         85.68         3.15 o                         
  -7   5   1         49.49         51.31         3.18 o                         
  -6   5   1          0.82          2.71         1.10 o                         
  -5   5   1         86.81         77.60         2.22 o                         
  -4   5   1       2386.76       2490.02        39.74 o                         
  -3   5   1        643.22        612.49         9.26 o                         
  -2   5   1          7.43          7.73         0.92 o                         
  -1   5   1       2809.30       2861.20        41.67 o                         
   0   5   1        737.09        731.14        11.10 o                         
   1   5   1        499.07        505.08         8.32 o                         
   2   5   1         51.49         51.60         1.94 o                         
   3   5   1         40.74         32.08         2.00 o                         
   4   5   1         20.13         28.17         2.90 o                         
   5   5   1          2.36          4.28         3.17 o                         
   6   5   1         13.08         13.53         4.59 o                         
   7   5   1          3.41          3.64         9.50 o                         
   8   5   1          0.40         -1.87         6.91 o                         
 -12   6   1          3.38         -1.25         5.83 o                         
 -11   6   1         93.23         83.36        11.41 o                         
 -10   6   1          4.37         11.82         4.50 o                         
  -9   6   1        234.32        242.95         8.98 o                         
  -8   6   1          1.12          0.78         2.01 o                         
  -7   6   1        149.06        157.89         3.89 o                         
  -6   6   1        142.49        140.23         3.54 o                         
  -5   6   1        192.88        191.41         4.60 o                         
  -4   6   1          2.14          1.22         0.83 o                         
  -3   6   1        741.64        710.91        10.78 o                         
  -2   6   1        248.70        252.69         5.53 o                         
  -1   6   1        341.13        347.35         5.72 o                         
   0   6   1         41.83         48.14         1.78 o                         
   1   6   1         25.55         29.03         1.64 o                         
   2   6   1         24.79         24.02         2.24 o                         
   3   6   1         35.42         37.48         2.72 o                         
   4   6   1          4.06         10.29         3.32 o                         
   5   6   1          1.10         -4.54         4.54 o                         
   6   6   1          3.64         -1.68         5.39 o                         
   7   6   1          0.06          3.74         6.92 o                         
 -12   7   1          0.01         -8.59         8.59 o                         
 -11   7   1         42.95         47.10         6.16 o                         
 -10   7   1          3.63          4.35         4.40 o                         
  -9   7   1         47.53         51.33         3.77 o                         
  -8   7   1         96.35        105.74         4.33 o                         
  -7   7   1          3.66          4.58         1.65 o                         
  -6   7   1         50.99         54.29         2.31 o                         
  -5   7   1        186.89        185.83         4.92 o                         
  -4   7   1        191.05        194.50         4.24 o                         
  -3   7   1         62.72         60.42         2.63 o                         
  -2   7   1        119.52        124.74         2.92 o                         
  -1   7   1       1090.07       1045.51        16.50 o                         
   0   7   1        676.61        703.66        17.97 o                         
   1   7   1        189.29        204.12         6.61 o                         
   2   7   1          9.39          5.99         3.12 o                         
   3   7   1          8.61          2.07         3.32 o                         
   4   7   1          1.08          1.67         4.17 o                         
   5   7   1          2.00         -2.53         5.28 o                         
   6   7   1          2.95         -5.52         6.81 o                         
 -12   8   1         11.06         21.00         7.95 o                         
 -11   8   1         19.67         22.94         7.33 o                         
 -10   8   1          0.57          7.36         4.58 o                         
  -9   8   1         94.41         93.50         4.79 o                         
  -8   8   1         45.27         48.63         3.73 o                         
  -7   8   1        100.50        108.71         5.06 o                         
  -6   8   1        147.45        158.20         5.21 o                         
  -5   8   1         10.82          6.26         2.10 o                         
  -4   8   1          5.02          3.84         1.60 o                         
  -3   8   1         83.07         87.08         3.16 o                         
  -2   8   1         35.66         33.48         2.69 o                         
  -1   8   1        513.34        536.36        12.77 o                         
   0   8   1          4.30          7.21         3.03 o                         
   1   8   1          2.07          4.34         3.25 o                         
   2   8   1         26.10         29.01         3.96 o                         
   3   8   1          0.29         -1.29         3.85 o                         
   4   8   1          2.68          5.81         5.45 o                         
   5   8   1          0.03         -5.40         5.92 o                         
 -11   9   1         19.66         15.35         7.43 o                         
 -10   9   1          2.49         -5.19         6.32 o                         
  -9   9   1         59.18         56.43         4.32 o                         
  -8   9   1         97.85         98.16         4.96 o                         
  -7   9   1          4.96          0.51         3.00 o                         
  -6   9   1          2.85          2.70         3.33 o                         
  -5   9   1         79.78         78.75         3.45 o                         
  -4   9   1          0.98         -0.62         2.37 o                         
  -3   9   1          8.10         12.79         2.89 o                         
  -2   9   1         45.82         55.14         4.03 o                         
  -1   9   1        205.16        192.89         7.65 o                         
   0   9   1         63.33         68.43         6.42 o                         
   1   9   1         10.50          7.85         3.99 o                         
   2   9   1          0.02          2.97         4.82 o                         
   3   9   1          6.36         13.90         5.92 o                         
 -11  10   1          4.28         -3.64        11.65 o                         
 -10  10   1          0.45          2.26        10.92 o                         
  -9  10   1         27.26         28.82         6.98 o                         
  -8  10   1          8.91          7.44         6.36 o                         
  -7  10   1         13.31         10.56         4.05 o                         
  -6  10   1          3.38          4.98         4.17 o                         
  -5  10   1          0.44          2.07         2.39 o                         
  -4  10   1          4.33          6.98         2.99 o                         
  -3  10   1         10.76          7.36         3.50 o                         
  -2  10   1          2.74         10.69         6.81 o                         
  -1  10   1         55.08         49.35         5.37 o                         
   0  10   1         15.48         15.81         4.98 o                         
   1  10   1          6.53          8.36         5.21 o                         
   2  10   1          9.93         14.09         5.73 o                         
 -10  11   1          1.12         11.14        11.87 o                         
  -9  11   1          8.02          0.40         8.14 o                         
  -8  11   1         19.52         21.29         9.00 o                         
  -7  11   1         12.59          4.29         6.40 o                         
  -6  11   1          1.94          1.24         6.15 o                         
  -5  11   1          8.39          6.66         5.79 o                         
  -4  11   1          0.51          4.24         4.79 o                         
  -3  11   1         32.00         27.07         5.42 o                         
  -2  11   1         10.14          7.34         5.10 o                         
  -1  11   1         12.58         11.52         5.27 o                         
   0  11   1          3.12         11.66         5.48 o                         
  -8  12   1          0.54          3.08         9.35 o                         
  -7  12   1          2.42          1.93         9.18 o                         
  -6  12   1          3.78         -2.64         7.73 o                         
  -5  12   1          2.47          9.46         7.95 o                         
  -4  12   1          6.67          8.48         8.04 o                         
  -3  12   1          0.03         -8.78         9.31 o                         
   1 -12   2          0.12          4.36         6.71 o                         
   2 -12   2          2.82         -3.40         6.29 o                         
   3 -12   2          3.38         11.44         6.51 o                         
   4 -12   2          3.77          0.48         6.43 o                         
   5 -12   2          0.01          7.67         6.44 o                         
   6 -12   2         19.73         30.78         6.84 o                         
   7 -12   2          0.60         10.26         6.60 o                         
   8 -12   2          0.30         -1.37         8.51 o                         
   9 -12   2          7.93         19.08         9.06 o                         
  -1 -11   2          2.81         10.36         6.24 o                         
   0 -11   2          1.01          9.46         6.04 o                         
   1 -11   2          2.05          2.19         7.02 o                         
   2 -11   2         15.00         12.04         5.71 o                         
   3 -11   2          8.05         14.26         5.61 o                         
   4 -11   2          0.12         -6.86         6.86 o                         
   5 -11   2         46.34         52.95         6.63 o                         
   6 -11   2          6.76          7.35         3.55 o                         
   7 -11   2          4.65         -0.03         5.58 o                         
   8 -11   2          1.82         10.91         7.80 o                         
   9 -11   2         13.10         18.89         8.59 o                         
  10 -11   2          3.76         17.55        12.16 o                         
  -3 -10   2          3.63          9.42         5.90 o                         
  -2 -10   2          1.28          5.80         5.00 o                         
  -1 -10   2          1.39          2.58         4.62 o                         
   0 -10   2         14.19         18.71         4.66 o                         
   1 -10   2         27.26         32.72         3.84 o                         
   2 -10   2         16.41         17.65         3.37 o                         
   3 -10   2         41.41         46.76         3.64 o                         
   4 -10   2         19.81         27.78         5.16 o                         
   5 -10   2          2.73         -1.53         2.92 o                         
   6 -10   2        181.99        183.52        11.23 o                         
   7 -10   2          0.43         -3.43         4.74 o                         
   8 -10   2         11.39          5.53         6.74 o                         
   9 -10   2         15.65         16.03         7.07 o                         
  10 -10   2          0.10         -0.51        10.63 o                         
  11 -10   2          3.07         -8.59        11.00 o                         
  -4  -9   2          1.81         -0.35         5.62 o                         
  -3  -9   2          0.01         -0.20         4.28 o                         
  -2  -9   2          7.38          5.70         3.70 o                         
  -1  -9   2          1.43          1.67         3.43 o                         
   0  -9   2         25.84         39.00         3.76 o                         
   1  -9   2         10.34          8.76         3.03 o                         
   2  -9   2         83.06         94.89         4.45 o                         
   3  -9   2          7.39         15.49         2.69 o                         
   4  -9   2         72.35         71.96         3.88 o                         
   5  -9   2        134.71        134.44         4.79 o                         
   6  -9   2         31.88         22.52         2.55 o                         
   7  -9   2          6.46          7.84         3.55 o                         
   8  -9   2         23.10         31.31         4.65 o                         
   9  -9   2          1.05          0.99         4.92 o                         
  10  -9   2         29.99         38.43        15.95 o                         
  11  -9   2          1.01         -8.12         8.12 o                         
  -5  -8   2          0.13         -5.59         5.59 o                         
  -4  -8   2         15.20          3.75         5.23 o                         
  -3  -8   2         23.58         19.13         4.10 o                         
  -2  -8   2          9.40          2.20         3.28 o                         
  -1  -8   2          1.49          0.24         2.88 o                         
   0  -8   2          1.88          2.49         2.25 o                         
   1  -8   2        107.06        138.59         4.64 o                         
   2  -8   2         20.15         14.69         2.10 o                         
   3  -8   2        270.76        279.09         6.20 o                         
   4  -8   2         19.28         20.09         1.62 o                         
   5  -8   2         58.12         53.69         2.74 o                         
   6  -8   2        411.52        403.96         8.75 o                         
   7  -8   2          0.14          2.07         2.28 o                         
   8  -8   2          4.51          6.01         3.52 o                         
   9  -8   2         95.76         97.24         6.81 o                         
  10  -8   2         36.14         38.97         8.16 o                         
  11  -8   2          5.28         -0.08         7.95 o                         
  12  -8   2         10.60          3.29         8.16 o                         
  -7  -7   2          0.44          3.34         8.72 o                         
  -6  -7   2          7.70          0.89         5.56 o                         
  -5  -7   2          9.05         16.22         5.33 o                         
  -4  -7   2         46.07         42.96         4.61 o                         
  -3  -7   2         12.25          6.40         3.28 o                         
  -2  -7   2        153.90        146.08         7.41 o                         
  -1  -7   2          1.40          5.70         2.02 o                         
   0  -7   2          0.55          0.93         1.59 o                         
   1  -7   2        250.61        251.39         5.89 o                         
   2  -7   2        193.08        191.05         4.33 o                         
   3  -7   2         30.82         28.47         1.46 o                         
   4  -7   2        633.36        626.82        10.08 o                         
   5  -7   2        168.06        153.96         3.40 o                         
   6  -7   2        146.12        144.93         3.13 o                         
   7  -7   2         71.11         66.73         2.37 o                         
   8  -7   2        117.34        121.43         4.30 o                         
   9  -7   2        108.37        102.82         4.18 o                         
  10  -7   2         60.44         53.50         5.35 o                         
  11  -7   2          6.98         12.41         7.53 o                         
  12  -7   2          2.86          1.91        12.42 o                         
  -7  -6   2          8.23         12.46         5.72 o                         
  -6  -6   2          4.59          7.07         5.01 o                         
  -5  -6   2         39.11         53.21         5.69 o                         
  -4  -6   2         96.34         94.48         5.22 o                         
  -3  -6   2        193.99        214.21         6.00 o                         
  -2  -6   2         22.84         12.11         1.34 o                         
  -1  -6   2        297.96        269.67         7.32 o                         
   0  -6   2        107.59        106.53         3.04 o                         
   1  -6   2          0.50         -0.70         1.07 o                         
   2  -6   2        699.00        649.46        10.91 o                         
   3  -6   2        710.84        672.66        10.67 o                         
   4  -6   2         29.78         34.21         1.31 o                         
   5  -6   2        171.59        159.58         3.17 o                         
   6  -6   2       1018.36       1026.30        16.02 o                         
   7  -6   2         29.71         33.63         2.21 o                         
   8  -6   2        121.88        119.51         5.50 o                         
   9  -6   2        177.35        181.07         6.46 o                         
  10  -6   2         23.15         14.58         3.44 o                         
  11  -6   2         11.55         28.69         9.50 o                         
  12  -6   2          6.98         13.29         8.17 o                         
  -8  -5   2         44.46         28.65         7.32 o                         
  -7  -5   2          1.40         -1.12         5.03 o                         
  -6  -5   2          8.07          1.72         3.79 o                         
  -5  -5   2          3.69          0.16         2.54 o                         
  -4  -5   2         93.88        115.26         3.61 o                         
  -3  -5   2         95.31         79.46         2.48 o                         
  -2  -5   2        463.61        458.44         7.66 o                         
  -1  -5   2        726.80        783.45        14.41 o                         
   0  -5   2        745.33        721.65        12.74 o                         
   1  -5   2        931.68        926.54        15.17 o                         
   2  -5   2        197.46        170.11         3.11 o                         
   3  -5   2        237.12        220.06         3.66 o                         
   4  -5   2       1595.84       1619.79        23.73 o                         
   5  -5   2        126.75        114.31         2.34 o                         
   6  -5   2        560.65        597.89        10.07 o                         
   7  -5   2        338.35        324.66         5.65 o                         
   8  -5   2         27.50         35.81         2.45 o                         
   9  -5   2         48.90         48.42         7.17 o                         
  10  -5   2         37.51         46.01         7.50 o                         
  11  -5   2          8.30         12.89         8.25 o                         
  12  -5   2          0.97          3.46        12.05 o                         
  -9  -4   2          0.06          3.85         6.55 o                         
  -8  -4   2         19.76         21.11         4.86 o                         
  -7  -4   2         26.38         27.26         4.32 o                         
  -6  -4   2          8.60         14.16         3.59 o                         
  -5  -4   2        137.49        156.69         4.28 o                         
  -4  -4   2        272.88        254.75         4.84 o                         
  -3  -4   2        246.80        256.95         5.28 o                         
  -2  -4   2          1.90          5.31         1.20 o                         
  -1  -4   2       2090.54       2030.24        29.68 o                         
   0  -4   2        815.56        768.12        12.62 o                         
   1  -4   2       1408.60       1490.95        23.92 o                         
   2  -4   2       1374.15       1321.52        19.35 o                         
   3  -4   2        667.66        632.17         9.46 o                         
   4  -4   2         45.99         56.30         1.42 o                         
   5  -4   2        160.71        141.44         2.56 o                         
   6  -4   2       1843.16       1957.26        29.96 o                         
   7  -4   2        402.86        403.40         6.78 o                         
   8  -4   2         56.11         60.37         2.79 o                         
   9  -4   2         69.09         74.12         5.71 o                         
  10  -4   2         26.53         24.45         4.94 o                         
  11  -4   2         19.50         20.95         5.86 o                         
  12  -4   2          0.65          4.76         7.34 o                         
 -10  -3   2          2.33          3.02         7.01 o                         
  -9  -3   2          0.29          3.24         5.44 o                         
  -8  -3   2         52.77         57.59         5.11 o                         
  -7  -3   2         58.39         77.43         7.04 o                         
  -6  -3   2         52.74         47.84         2.80 o                         
  -5  -3   2          5.32          4.05         1.20 o                         
  -4  -3   2          4.13         10.53         1.52 o                         
  -3  -3   2        512.64        501.41        10.97 o                         
  -2  -3   2        612.20        589.97         9.94 o                         
  -1  -3   2       2648.12       2589.86        39.27 o                         
   0  -3   2       2587.88       2553.93        40.63 o                         
   1  -3   2         65.66         71.30         1.60 o                         
   2  -3   2         53.35         54.98         1.14 o                         
   3  -3   2       1238.15       1247.30        18.26 o                         
   4  -3   2       3122.81       3314.53        48.10 o                         
   5  -3   2         48.69         48.12         1.37 o                         
   6  -3   2       1186.09       1265.69        21.74 o                         
   7  -3   2        190.27        196.73         4.36 o                         
   8  -3   2        137.71        128.92         5.83 o                         
   9  -3   2         85.98         82.59         9.03 o                         
  10  -3   2         10.13         14.62         5.17 o                         
  11  -3   2          0.38          0.59         5.92 o                         
  12  -3   2          2.35          9.29         6.99 o                         
 -10  -2   2         14.51         16.00         6.71 o                         
  -9  -2   2          0.98          0.30         4.97 o                         
  -8  -2   2         22.29         18.35         4.52 o                         
  -7  -2   2         91.51         98.46         7.02 o                         
  -6  -2   2          0.87          3.93         1.80 o                         
  -5  -2   2          4.47          3.62         1.37 o                         
  -4  -2   2        496.85        468.63         7.34 o                         
  -3  -2   2        793.93        790.00        11.82 o                         
  -2  -2   2        819.11        820.92        12.18 o                         
  -1  -2   2       1972.31       1879.29        27.31 o                         
   0  -2   2         82.60         97.73         1.69 o                         
   2  -2   2       3877.93       3871.11        79.30 o                         
   3  -2   2        242.91        229.61         4.01 o                         
   4  -2   2        231.68        241.19         4.35 o                         
   5  -2   2         98.85         78.32         2.07 o                         
   6  -2   2        384.80        431.09         7.99 o                         
   7  -2   2        947.32        929.96        17.43 o                         
   8  -2   2        156.62        160.41         6.73 o                         
   9  -2   2         36.03         40.16         5.31 o                         
  10  -2   2         81.83         88.01         7.51 o                         
  11  -2   2          0.34          1.74         5.70 o                         
  12  -2   2          7.43         11.64         7.06 o                         
 -11  -1   2         12.50         13.43         7.87 o                         
 -10  -1   2          0.58          5.31         5.36 o                         
  -9  -1   2         10.80          9.67         4.69 o                         
  -8  -1   2          5.92          3.44         3.23 o                         
  -7  -1   2        118.08        130.80         4.66 o                         
  -6  -1   2        747.07        748.09        13.43 o                         
  -5  -1   2         64.75         65.58         2.16 o                         
  -4  -1   2        147.96        181.98         3.62 o                         
  -3  -1   2       3609.84       3965.67        75.37 o                         
  -2  -1   2        428.71        431.22         6.51 o                         
  -1  -1   2       3099.16       3128.39        90.83 o                         
   0  -1   2       1557.74       1605.94        28.53 o                         
   1  -1   2        410.29        438.04         6.47 o                         
   2  -1   2        621.67        690.55        11.76 o                         
   3  -1   2        659.99        643.35        11.09 o                         
   4  -1   2       2523.07       2713.10        45.59 o                         
   5  -1   2        239.95        238.71         4.01 o                         
   6  -1   2       1352.09       1389.11        22.60 o                         
   7  -1   2        189.43        182.79         5.05 o                         
   8  -1   2        143.80        130.33         7.68 o                         
   9  -1   2        221.64        219.10        18.14 o                         
  10  -1   2          7.48          0.55         5.31 o                         
  11  -1   2          2.47         12.26         7.73 o                         
 -11   0   2          3.32          3.42         8.51 o                         
 -10   0   2         21.28         27.23         5.72 o                         
  -9   0   2          1.61          0.55         3.57 o                         
  -8   0   2        317.77        299.96         9.82 o                         
  -7   0   2          2.41          3.60         1.58 o                         
  -6   0   2          3.15          3.65         1.32 o                         
  -5   0   2          9.58         10.55         1.43 o                         
  -4   0   2       1497.70       1550.41        26.30 o                         
  -3   0   2       3053.31       3316.89        75.71 o                         
  -1   0   2       1135.20       1188.21        18.90 o                         
   0   0   2         10.14          9.70         0.48 o                         
   2   0   2       4276.80       4443.82       128.94 o                         
   3   0   2         23.96         30.59         1.05 o                         
   4   0   2        563.27        555.28         8.48 o                         
   5   0   2         67.81         56.33         2.49 o                         
   6   0   2          3.52          5.84         1.10 o                         
   7   0   2        411.65        406.08        11.97 o                         
   8   0   2        143.81        162.14         8.93 o                         
   9   0   2         20.20         23.12         5.65 o                         
  10   0   2         34.41         41.63        10.65 o                         
  11   0   2          8.84         21.72        10.60 o                         
 -12   1   2         24.39         26.64        11.70 o                         
 -11   1   2         30.50         33.66         7.07 o                         
 -10   1   2          4.47          3.70         4.99 o                         
  -9   1   2         14.01          9.42         3.25 o                         
  -8   1   2         71.72         78.00         5.68 o                         
  -7   1   2         59.14         71.58         2.55 o                         
  -6   1   2        692.46        729.49        12.91 o                         
  -5   1   2        709.20        746.65        12.38 o                         
  -4   1   2       1052.21       1269.90        18.61 o                         
  -2   1   2        298.05        336.86         5.08 o                         
   0   1   2       1630.58       1685.03        34.65 o                         
   1   1   2        497.51        543.76         8.09 o                         
   2   1   2        658.45        654.32         9.78 o                         
   3   1   2         12.19         16.30         0.87 o                         
   4   1   2        478.62        532.28         8.54 o                         
   5   1   2        127.62        110.80         2.64 o                         
   6   1   2        627.50        583.90         9.93 o                         
   7   1   2         84.16         95.50         6.52 o                         
   8   1   2         32.75         28.29         5.44 o                         
   9   1   2         37.55         30.77         6.34 o                         
  10   1   2         30.47         32.73         6.77 o                         
 -12   2   2          7.95          9.21         6.45 o                         
 -11   2   2         18.87         13.88         6.03 o                         
 -10   2   2         18.89         17.59         5.14 o                         
  -9   2   2         95.60         93.31         5.12 o                         
  -8   2   2        730.61        712.85        15.89 o                         
  -7   2   2         50.02         56.20         2.23 o                         
  -6   2   2          0.41          1.00         1.01 o                         
  -5   2   2         33.80         34.59         1.54 o                         
  -4   2   2       1449.03       1498.42        21.93 o                         
  -3   2   2          4.37          7.39         0.61 o                         
  -2   2   2       1615.59       1643.39        26.20 o                         
  -1   2   2       2795.90       2784.67        70.04 o                         
   0   2   2        546.57        581.75         8.66 o                         
   1   2   2        971.11        973.76        14.38 o                         
   2   2   2        241.19        229.66         3.99 o                         
   3   2   2        299.93        306.11         5.02 o                         
   4   2   2        406.41        362.53         6.22 o                         
   5   2   2          3.28         -0.29         1.14 o                         
   6   2   2          3.28          1.94         1.86 o                         
   7   2   2         78.73         77.75         5.00 o                         
   8   2   2         14.57         19.37         5.25 o                         
   9   2   2          0.06          1.44         5.90 o                         
  10   2   2          5.70          4.18         6.55 o                         
 -12   3   2         27.66         34.61         6.94 o                         
 -11   3   2         42.51         41.01         6.71 o                         
 -10   3   2         47.90         57.34         5.84 o                         
  -9   3   2         56.37         45.38         3.73 o                         
  -8   3   2         62.42         58.43         3.20 o                         
  -7   3   2          1.83          1.63         0.97 o                         
  -6   3   2        462.18        453.11         7.12 o                         
  -5   3   2        188.33        182.16         3.19 o                         
  -4   3   2        141.88        121.81         2.24 o                         
  -3   3   2        814.68        844.23        12.48 o                         
  -2   3   2          0.47          1.63         0.48 o                         
  -1   3   2        967.91        913.40        13.49 o                         
   0   3   2       3268.78       3400.19        64.69 o                         
   1   3   2       1613.98       1669.24        24.48 o                         
   2   3   2        747.78        764.02        11.55 o                         
   3   3   2          3.89          4.88         1.02 o                         
   4   3   2          7.80          8.31         1.29 o                         
   5   3   2         13.35         13.47         1.60 o                         
   6   3   2         65.67         65.96         4.71 o                         
   7   3   2          2.08          5.38         4.64 o                         
   8   3   2         40.91         47.76         6.42 o                         
   9   3   2          1.11         -6.04         6.04 o                         
 -12   4   2          1.81          5.53         5.93 o                         
 -11   4   2         30.41         37.59         5.94 o                         
 -10   4   2         15.72         12.89         4.43 o                         
  -9   4   2         67.59         62.90         4.16 o                         
  -8   4   2        592.09        589.13        10.69 o                         
  -7   4   2        168.97        154.59         3.21 o                         
  -6   4   2        174.05        190.04         3.40 o                         
  -5   4   2       1433.71       1413.45        22.83 o                         
  -4   4   2        402.70        399.63         6.86 o                         
  -3   4   2       1200.58       1195.93        19.29 o                         
  -2   4   2         15.62         25.58         1.00 o                         
  -1   4   2        307.27        313.63         4.99 o                         
   0   4   2          3.37          3.95         0.76 o                         
   1   4   2        223.36        223.85         3.90 o                         
   2   4   2         32.93         36.67         1.51 o                         
   3   4   2         72.96         75.20         2.44 o                         
   4   4   2        339.21        335.63         7.51 o                         
   5   4   2         46.19         42.72         2.53 o                         
   6   4   2         22.53         28.06         4.58 o                         
   7   4   2         54.23         50.38         6.36 o                         
   8   4   2         34.82         43.33         6.73 o                         
 -12   5   2         17.14         15.20         6.35 o                         
 -11   5   2         35.51         29.31         5.78 o                         
 -10   5   2        135.35        165.81        12.01 o                         
  -9   5   2         43.77         44.81         2.65 o                         
  -8   5   2          1.34          4.60         1.68 o                         
  -7   5   2        133.00        133.82         3.32 o                         
  -6   5   2       1109.77       1088.58        17.87 o                         
  -5   5   2        158.54        177.99         3.49 o                         
  -4   5   2         34.34         31.07         1.42 o                         
  -3   5   2        425.56        402.43         6.32 o                         
  -2   5   2        488.71        492.36         7.95 o                         
  -1   5   2        492.63        480.34         7.50 o                         
   0   5   2       1325.29       1364.55        20.22 o                         
   1   5   2        149.95        154.97         3.27 o                         
   2   5   2        242.40        254.84         4.87 o                         
   3   5   2          2.41          1.40         1.53 o                         
   4   5   2         13.59         21.52         2.85 o                         
   5   5   2         12.49         16.00         4.23 o                         
   6   5   2          4.48          1.91         4.31 o                         
   7   5   2          0.12          0.88         6.76 o                         
   8   5   2          4.55         -3.66         9.21 o                         
 -12   6   2         19.36         22.87         8.20 o                         
 -11   6   2          2.30         13.35         5.39 o                         
 -10   6   2          8.65          7.93         4.51 o                         
  -9   6   2          0.58          2.50         2.62 o                         
  -8   6   2        441.28        447.83        10.59 o                         
  -7   6   2        363.08        350.22         6.99 o                         
  -6   6   2        162.64        165.96         3.77 o                         
  -5   6   2        712.94        703.60        11.80 o                         
  -4   6   2         45.70         45.29         1.65 o                         
  -3   6   2        456.09        436.12         6.91 o                         
  -2   6   2        425.56        433.53         6.92 o                         
  -1   6   2         82.65         77.82         2.33 o                         
   0   6   2          9.39          7.79         1.18 o                         
   1   6   2          1.39          1.65         2.21 o                         
   2   6   2         17.88         14.78         2.22 o                         
   3   6   2          7.79         13.16         2.70 o                         
   4   6   2        105.74         87.92         5.41 o                         
   5   6   2          7.68         14.09         5.54 o                         
   6   6   2          1.79          0.84         6.41 o                         
   7   6   2          4.16          2.71         9.36 o                         
 -12   7   2          0.16         -5.38         5.38 o                         
 -11   7   2          6.03         -3.12         4.99 o                         
 -10   7   2        176.18        181.59         9.64 o                         
  -9   7   2          1.16          0.11         2.59 o                         
  -8   7   2          6.04          8.04         2.84 o                         
  -7   7   2        130.80        136.36         6.52 o                         
  -6   7   2        296.43        288.14         6.35 o                         
  -5   7   2        390.44        350.16         7.63 o                         
  -4   7   2         15.13         12.78         1.26 o                         
  -3   7   2        567.28        565.29         9.78 o                         
  -2   7   2        259.54        256.02         5.64 o                         
  -1   7   2         58.19         63.27         2.63 o                         
   0   7   2        146.94        157.80         5.82 o                         
   1   7   2          5.75          7.28         2.61 o                         
   2   7   2        100.38        116.28         5.42 o                         
   3   7   2         20.77         21.45         3.77 o                         
   4   7   2          0.25         -4.43         4.43 o                         
   5   7   2          1.41         -5.27         5.27 o                         
   6   7   2          3.06          6.78         7.16 o                         
 -12   8   2         17.58         16.53         7.54 o                         
 -11   8   2          0.29          5.96         5.07 o                         
 -10   8   2          0.06          4.18         4.65 o                         
  -9   8   2          0.79         -1.44         3.22 o                         
  -8   8   2        158.44        146.01         6.25 o                         
  -7   8   2          9.70          8.04         2.65 o                         
  -6   8   2         15.48         16.84         2.86 o                         
  -5   8   2         98.88         97.74         5.38 o                         
  -4   8   2          7.72          8.33         1.82 o                         
  -3   8   2         51.51         56.45         2.80 o                         
  -2   8   2        220.56        233.82         6.94 o                         
  -1   8   2        102.28        102.85         4.76 o                         
   0   8   2          1.97          1.79         2.98 o                         
   1   8   2          4.89          1.60         3.29 o                         
   2   8   2          4.29          6.11         3.82 o                         
   3   8   2          0.26         -3.27         3.91 o                         
   4   8   2          5.92          6.11         5.57 o                         
 -11   9   2          0.62         -1.95         7.32 o                         
 -10   9   2         88.13         87.94         7.74 o                         
  -9   9   2          0.11         -0.28         3.47 o                         
  -8   9   2         12.63         18.05         3.54 o                         
  -7   9   2         62.26         71.02         6.40 o                         
  -6   9   2          0.16          3.42         3.57 o                         
  -5   9   2        134.02        135.83         5.57 o                         
  -4   9   2          1.23          2.83         2.54 o                         
  -3   9   2         60.76         54.63         3.75 o                         
  -2   9   2         34.94         41.37         3.66 o                         
  -1   9   2          5.93          6.37         3.41 o                         
   0   9   2         45.89         44.58         4.41 o                         
   1   9   2          3.84          6.14         4.62 o                         
   2   9   2         38.89         47.46         7.01 o                         
   3   9   2         15.63         12.50         6.02 o                         
 -10  10   2         17.62         29.27        11.29 o                         
  -9  10   2          0.52          2.52         5.93 o                         
  -8  10   2         12.10         15.02         4.17 o                         
  -7  10   2         27.44         18.39         4.57 o                         
  -6  10   2          1.49          1.61         4.19 o                         
  -5  10   2         25.68         18.69         2.68 o                         
  -4  10   2         10.11         18.78         6.29 o                         
  -3  10   2          5.27          5.81         5.65 o                         
  -2  10   2          4.88         11.10         4.50 o                         
  -1  10   2          2.06          1.39         4.71 o                         
   0  10   2         28.74         37.37         5.53 o                         
   1  10   2          0.17          3.88         5.25 o                         
  -9  11   2         12.92          3.05         8.84 o                         
  -8  11   2          1.53          4.82         9.79 o                         
  -7  11   2         22.67         14.03         9.02 o                         
  -6  11   2          0.10         -5.76         5.76 o                         
  -5  11   2         41.03         41.23         7.08 o                         
  -4  11   2          7.55         12.67         6.71 o                         
  -3  11   2          2.09          8.49         6.11 o                         
  -2  11   2          4.03          5.12         6.04 o                         
  -1  11   2          5.68          1.06         6.32 o                         
  -7  12   2          0.63         -9.72         9.72 o                         
  -6  12   2          1.29          4.99         9.77 o                         
  -5  12   2          4.67          3.82         9.77 o                         
  -4  12   2          9.13          5.81        17.11 o                         
   1 -12   3          1.11          2.66         6.42 o                         
   2 -12   3          0.35          4.08         6.16 o                         
   3 -12   3          1.34          5.01         6.25 o                         
   4 -12   3          6.43          3.28         6.14 o                         
   5 -12   3         10.19         15.84         6.44 o                         
   6 -12   3          2.95          7.09         6.26 o                         
   7 -12   3         14.34         23.94         6.93 o                         
   8 -12   3          1.04         12.20         8.52 o                         
   9 -12   3          0.10          5.05         8.69 o                         
  -1 -11   3         12.03         17.89         6.39 o                         
   0 -11   3          0.62         -3.27         5.73 o                         
   1 -11   3          2.88         -1.84         5.59 o                         
   2 -11   3          4.24          9.15         5.69 o                         
   3 -11   3         13.49         17.74         5.44 o                         
   4 -11   3          0.26          6.70         5.27 o                         
   5 -11   3         18.14         10.42         5.54 o                         
   6 -11   3          2.14         13.29         5.68 o                         
   7 -11   3          6.14          3.95         5.49 o                         
   8 -11   3         55.39         61.63         9.11 o                         
   9 -11   3          0.42          4.40         7.75 o                         
  10 -11   3          1.13          0.80        12.01 o                         
  -3 -10   3          1.80          3.06         5.71 o                         
  -2 -10   3          7.07         15.71         4.88 o                         
  -1 -10   3          0.46          2.21         5.56 o                         
   0 -10   3          3.65         -3.61         3.61 o                         
   1 -10   3          1.34          4.17         3.41 o                         
   2 -10   3          3.54          8.21         3.91 o                         
   3 -10   3          0.19         -0.51         3.31 o                         
   4 -10   3        146.58        155.06         8.44 o                         
   5 -10   3         13.71         13.68         4.75 o                         
   6 -10   3         36.98         31.24         4.35 o                         
   7 -10   3         40.25         44.54         5.65 o                         
   8 -10   3          0.25          6.52         6.52 o                         
   9 -10   3         31.13         28.81         6.26 o                         
  10 -10   3         28.18         26.14        11.80 o                         
  11 -10   3          0.49         -1.02        11.29 o                         
  -4  -9   3          0.35          8.16         6.61 o                         
  -3  -9   3         11.30         10.92         4.65 o                         
  -2  -9   3          6.20          8.36         3.69 o                         
  -1  -9   3         15.64         16.53         3.65 o                         
   0  -9   3          3.72          8.29         3.29 o                         
   1  -9   3          9.27         10.70         3.91 o                         
   2  -9   3         11.72         13.81         2.87 o                         
   3  -9   3        121.31        127.58         5.01 o                         
   4  -9   3          1.76          1.87         2.31 o                         
   5  -9   3         76.42         86.53         4.88 o                         
   6  -9   3         12.26          9.96         2.61 o                         
   7  -9   3         10.91         11.67         2.27 o                         
   8  -9   3        371.34        405.44        15.35 o                         
   9  -9   3         12.92          2.61         4.92 o                         
  10  -9   3          0.18          4.04         7.38 o                         
  11  -9   3          8.20         15.30        10.52 o                         
  -6  -8   3          4.31          3.21         5.80 o                         
  -5  -8   3         22.72         16.63         6.82 o                         
  -4  -8   3          2.56         13.75         5.25 o                         
  -3  -8   3         45.34         40.33         4.03 o                         
  -2  -8   3          0.71          2.07         3.48 o                         
  -1  -8   3         23.67         28.64         2.79 o                         
   0  -8   3          8.79          1.54         2.49 o                         
   1  -8   3        158.97        165.50         5.00 o                         
   2  -8   3          0.15          2.47         1.76 o                         
   3  -8   3         13.54         13.62         1.73 o                         
   4  -8   3        478.86        477.98         9.47 o                         
   5  -8   3         17.04         22.90         1.85 o                         
   6  -8   3        105.32         98.64         5.88 o                         
   7  -8   3        314.97        310.60         9.24 o                         
   8  -8   3         35.35         35.01         4.22 o                         
   9  -8   3         48.20         49.57         8.12 o                         
  10  -8   3          5.26         -1.21         4.21 o                         
  11  -8   3          1.67         -2.52         8.03 o                         
  12  -8   3          6.81          2.35         8.40 o                         
  -7  -7   3         10.36          7.92         6.21 o                         
  -6  -7   3         10.35         14.65         5.92 o                         
  -5  -7   3          0.18         -2.42         8.10 o                         
  -4  -7   3         25.64         23.21         3.74 o                         
  -3  -7   3          0.94         -1.95         2.88 o                         
  -2  -7   3         16.02         20.01         2.29 o                         
  -1  -7   3        107.70        106.51         3.73 o                         
   0  -7   3         45.32         55.10         2.43 o                         
   1  -7   3          6.59          0.67         1.44 o                         
   2  -7   3        163.18        157.61         3.80 o                         
   3  -7   3        170.66        167.85         4.64 o                         
   4  -7   3         73.42         66.15         1.99 o                         
   5  -7   3        210.37        188.02         5.09 o                         
   6  -7   3         60.97         58.05         1.99 o                         
   7  -7   3        151.78        155.53         4.14 o                         
   8  -7   3        589.70        584.89        13.33 o                         
   9  -7   3         63.90         56.36         4.28 o                         
  10  -7   3          1.57         -0.77         4.50 o                         
  11  -7   3         18.36         27.64         8.53 o                         
  12  -7   3          0.32         -4.50         8.40 o                         
  -8  -6   3          1.29         -1.92         7.10 o                         
  -7  -6   3          0.13          3.61         5.56 o                         
  -6  -6   3         15.19         20.15         5.21 o                         
  -5  -6   3        139.32        159.03         8.99 o                         
  -4  -6   3          6.13          5.99         2.87 o                         
  -3  -6   3        185.22        156.72         6.62 o                         
  -2  -6   3         19.62         23.94         1.46 o                         
  -1  -6   3         61.43         75.14         2.70 o                         
   0  -6   3         98.46         92.06         3.32 o                         
   1  -6   3        258.78        239.65         5.13 o                         
   2  -6   3          0.26          0.12         0.94 o                         
   3  -6   3        168.13        151.70         2.85 o                         
   4  -6   3        832.28        816.09        12.81 o                         
   5  -6   3          8.43          8.10         1.01 o                         
   6  -6   3        167.85        154.70         3.65 o                         
   7  -6   3        186.93        187.45         3.99 o                         
   8  -6   3        121.37        124.31         4.61 o                         
   9  -6   3         39.39         48.31         3.69 o                         
  10  -6   3          5.17          5.49         4.73 o                         
  11  -6   3         15.99         14.27         7.63 o                         
  12  -6   3         16.91         29.22         8.66 o                         
  -8  -5   3          9.33         12.42         5.80 o                         
  -7  -5   3         23.97         21.05        10.21 o                         
  -6  -5   3          5.77         14.80         4.22 o                         
  -5  -5   3         59.92         44.03         5.63 o                         
  -4  -5   3         39.78         43.36         2.32 o                         
  -3  -5   3          3.35          8.64         1.37 o                         
  -2  -5   3          4.29          5.16         1.24 o                         
  -1  -5   3        802.73        783.56        13.07 o                         
   0  -5   3         24.39         30.78         1.51 o                         
   1  -5   3        174.13        155.74         4.11 o                         
   2  -5   3        803.23        780.07        11.67 o                         
   3  -5   3          3.62          3.21         0.65 o                         
   4  -5   3        688.27        685.47        10.34 o                         
   5  -5   3        472.92        452.30         7.39 o                         
   6  -5   3         29.36         34.72         1.39 o                         
   7  -5   3        290.44        282.41         5.10 o                         
   8  -5   3        396.50        399.78        11.87 o                         
   9  -5   3         29.42         26.98         4.34 o                         
  10  -5   3         20.36         24.52         6.33 o                         
  11  -5   3         20.41         17.92         7.41 o                         
  12  -5   3         11.10         -0.80         8.37 o                         
  -9  -4   3          0.42         -7.03         7.03 o                         
  -8  -4   3          0.27          3.98         4.53 o                         
  -7  -4   3         38.22         26.82         4.37 o                         
  -6  -4   3         43.03         37.55         3.94 o                         
  -5  -4   3        112.87        138.97         4.38 o                         
  -4  -4   3          3.78          0.05         1.23 o                         
  -3  -4   3        640.58        604.81         9.81 o                         
  -2  -4   3        136.54        131.22         3.80 o                         
  -1  -4   3        144.78        131.92         2.54 o                         
   0  -4   3       1323.58       1266.62        20.48 o                         
   1  -4   3        582.90        550.31         8.29 o                         
   2  -4   3        244.35        260.70         4.14 o                         
   3  -4   3       1138.53       1066.22        15.72 o                         
   4  -4   3        845.02        844.12        12.58 o                         
   5  -4   3        938.41        970.96        14.49 o                         
   6  -4   3        140.80        116.13         3.16 o                         
   7  -4   3          0.84         -0.52         1.29 o                         
   8  -4   3         98.55        100.56         4.20 o                         
   9  -4   3        103.70        112.87        13.25 o                         
  10  -4   3          7.26          7.27         4.60 o                         
  11  -4   3         21.81         29.43         6.47 o                         
  12  -4   3         21.84         22.72         8.93 o                         
 -10  -3   3          7.06         -2.49        13.98 o                         
  -9  -3   3          0.87         -3.62         5.25 o                         
  -8  -3   3          4.55          5.95         4.16 o                         
  -7  -3   3        223.15        227.23         8.67 o                         
  -6  -3   3         46.91         37.39         2.78 o                         
  -5  -3   3        515.89        485.91         8.67 o                         
  -4  -3   3         17.42         15.07         1.27 o                         
  -3  -3   3         71.32         85.86         2.56 o                         
  -2  -3   3        492.56        463.94         7.52 o                         
  -1  -3   3       1982.89       1923.36        29.34 o                         
   0  -3   3          0.17          1.35         0.44 o                         
   1  -3   3       3501.25       3457.65        54.86 o                         
   2  -3   3       4361.65       4308.08        76.45 o                         
   3  -3   3         94.93        104.11         1.92 o                         
   4  -3   3       2112.88       2235.67        35.77 o                         
   5  -3   3        787.43        814.16        13.47 o                         
   6  -3   3        448.13        474.50         8.73 o                         
   7  -3   3        143.06        137.45         3.58 o                         
   8  -3   3        415.82        401.86        10.51 o                         
   9  -3   3          8.93         10.66         6.81 o                         
  10  -3   3          7.55         11.35         5.16 o                         
  11  -3   3          1.79          4.58         5.85 o                         
  12  -3   3          5.46         -5.72         7.46 o                         
 -10  -2   3          2.74         -2.98         5.79 o                         
  -9  -2   3          1.61         -0.01         4.48 o                         
  -8  -2   3          6.70          7.33         3.71 o                         
  -7  -2   3        279.63        272.06         8.10 o                         
  -6  -2   3        327.56        313.42         7.00 o                         
  -5  -2   3        173.59        201.66         4.68 o                         
  -4  -2   3          1.95          1.82         0.93 o                         
  -3  -2   3       1487.32       1510.95        22.20 o                         
  -2  -2   3          6.63         11.94         0.73 o                         
  -1  -2   3       1328.23       1379.99        22.11 o                         
   0  -2   3       7183.90       7104.03       251.99 o                         
   1  -2   3       4338.84       4210.05       122.25 o                         
   2  -2   3        301.16        330.87         5.04 o                         
   3  -2   3        821.79        815.87        13.99 o                         
   4  -2   3        453.90        474.71         8.45 o                         
   5  -2   3       2635.66       2819.89        47.51 o                         
   6  -2   3         82.04         66.47         2.39 o                         
   7  -2   3         28.45         32.10         2.01 o                         
   8  -2   3         48.61         38.56         4.11 o                         
   9  -2   3         11.01         14.28         5.27 o                         
  10  -2   3          4.08         -0.97         5.06 o                         
  11  -2   3          1.37          1.31         6.18 o                         
 -11  -1   3          3.23          6.48         7.29 o                         
 -10  -1   3          5.58          5.96         5.61 o                         
  -9  -1   3          4.58          7.14         3.86 o                         
  -8  -1   3         11.32          9.32         3.29 o                         
  -7  -1   3        365.75        381.05         9.25 o                         
  -6  -1   3          8.82          6.11         1.51 o                         
  -5  -1   3       1116.46       1179.85        19.37 o                         
  -4  -1   3          6.55         17.19         1.17 o                         
  -3  -1   3        810.97        883.30        13.13 o                         
  -2  -1   3       1040.39       1048.35        15.40 o                         
  -1  -1   3       1531.54       1515.50        22.07 o                         
   0  -1   3       1838.65       1859.09        31.20 o                         
   1  -1   3       3754.59       3826.05        96.07 o                         
   2  -1   3       1687.13       1763.90        25.69 o                         
   3  -1   3       1698.42       1754.33        28.14 o                         
   4  -1   3       1515.78       1542.99        24.91 o                         
   5  -1   3        576.72        595.34        10.13 o                         
   6  -1   3         98.96         91.48         2.73 o                         
   7  -1   3         10.35          8.74         2.63 o                         
   8  -1   3         79.67         82.88         6.33 o                         
   9  -1   3         74.69         74.90         6.68 o                         
  10  -1   3          0.37         11.55         5.59 o                         
  11  -1   3          0.59          4.49         6.45 o                         
 -11   0   3          1.99          7.52         5.91 o                         
 -10   0   3          0.39         -4.85         4.85 o                         
  -9   0   3         33.13         37.76         4.94 o                         
  -8   0   3          2.49          5.27         2.43 o                         
  -7   0   3        283.18        291.52         6.91 o                         
  -6   0   3         15.54         26.00         1.69 o                         
  -5   0   3        381.18        390.74         7.25 o                         
  -4   0   3       1793.44       1774.78        27.13 o                         
  -3   0   3        703.10        692.29        10.77 o                         
  -2   0   3        731.99        806.41        12.40 o                         
  -1   0   3       2249.46       2297.25        57.81 o                         
   0   0   3       2632.31       2668.59        60.01 o                         
   1   0   3         33.49         40.28         0.98 o                         
   2   0   3       1436.43       1517.50        22.19 o                         
   3   0   3        263.27        254.43         4.13 o                         
   4   0   3         30.35         32.89         1.19 o                         
   5   0   3       1057.82       1047.89        16.46 o                         
   6   0   3         12.66         12.83         1.18 o                         
   7   0   3          0.44         -0.69         3.80 o                         
   8   0   3        115.52        131.60         8.06 o                         
   9   0   3          4.89          9.52         5.72 o                         
  10   0   3          4.38          5.12         6.29 o                         
  11   0   3          0.17          2.73         6.79 o                         
 -12   1   3          6.77         12.64         6.84 o                         
 -11   1   3          0.47          6.86         5.69 o                         
 -10   1   3          1.59         -2.39         4.53 o                         
  -9   1   3          0.21          0.13         3.04 o                         
  -8   1   3          1.79          1.61         2.02 o                         
  -7   1   3         18.93         23.22         1.76 o                         
  -6   1   3          7.33          6.49         1.21 o                         
  -5   1   3       2969.87       3199.77        53.86 o                         
  -4   1   3          3.24         16.12         0.83 o                         
  -3   1   3       4865.05       5161.87       149.48 o                         
  -2   1   3        401.01        387.68         5.88 o                         
  -1   1   3          4.59          3.31         0.50 o                         
   0   1   3       1346.80       1364.33        21.83 o                         
   1   1   3       1649.39       1669.26        25.45 o                         
   2   1   3        251.23        277.42         4.44 o                         
   3   1   3       2678.31       2776.71        40.46 o                         
   4   1   3        427.09        412.41         6.58 o                         
   5   1   3         91.86         95.54         2.49 o                         
   6   1   3         92.95         82.17         2.94 o                         
   7   1   3          4.20          6.06         4.15 o                         
   8   1   3          1.16          0.33         4.94 o                         
   9   1   3         50.75         41.88         6.67 o                         
  10   1   3          9.80         12.74         8.00 o                         
 -12   2   3          0.08          2.16         7.92 o                         
 -11   2   3          4.23         13.58         5.75 o                         
 -10   2   3         41.10         34.78         5.37 o                         
  -9   2   3         20.62         24.36         3.39 o                         
  -8   2   3         26.57         25.46         2.49 o                         
  -7   2   3        456.22        480.41         9.01 o                         
  -6   2   3          5.58         10.26         1.06 o                         
  -5   2   3         63.99         62.50         1.62 o                         
  -4   2   3       2491.82       2546.22        37.08 o                         
  -3   2   3        341.37        316.61         5.18 o                         
  -2   2   3        153.74        161.59         2.69 o                         
   0   2   3        356.04        358.91         5.31 o                         
   1   2   3       1327.42       1328.63        19.54 o                         
   2   2   3        523.20        505.50         7.80 o                         
   3   2   3        246.33        266.09         5.05 o                         
   4   2   3        141.53        137.29         2.95 o                         
   5   2   3        444.22        415.41         7.21 o                         
   6   2   3          1.38          2.72         2.36 o                         
   7   2   3         15.49         19.81         5.37 o                         
   8   2   3         62.36         48.28         6.40 o                         
   9   2   3          0.16         -0.13         5.93 o                         
 -12   3   3         15.06         24.87         6.72 o                         
 -11   3   3          0.57         -2.77         5.10 o                         
 -10   3   3          4.12          9.03         4.37 o                         
  -9   3   3         94.45         92.72         4.95 o                         
  -8   3   3          5.35          3.04         1.68 o                         
  -7   3   3         60.99         55.54         1.99 o                         
  -6   3   3         80.17         85.82         2.06 o                         
  -5   3   3       1556.60       1658.34        24.36 o                         
  -4   3   3          0.06         -0.10         0.73 o                         
  -3   3   3       2588.77       2637.91        38.36 o                         
  -2   3   3        979.04       1020.29        14.45 o                         
  -1   3   3        188.36        190.48         3.20 o                         
   0   3   3       2271.23       2319.97        35.36 o                         
   1   3   3        301.96        276.75         4.56 o                         
   2   3   3         28.44         38.03         1.42 o                         
   3   3   3        563.61        536.37         9.42 o                         
   4   3   3         85.59         81.67         2.54 o                         
   5   3   3          3.22          3.28         1.73 o                         
   6   3   3        117.06        120.60         6.28 o                         
   7   3   3          0.52         -0.75         4.81 o                         
   8   3   3          8.51         -1.05         5.61 o                         
   9   3   3          0.88          1.60         6.52 o                         
 -12   4   3          0.15          2.02         7.63 o                         
 -11   4   3          5.07          6.35         5.14 o                         
 -10   4   3        107.30        113.48         7.46 o                         
  -9   4   3         25.21         22.41         3.16 o                         
  -8   4   3          5.37          5.16         1.52 o                         
  -7   4   3        667.78        665.52        10.72 o                         
  -6   4   3          1.84          4.54         0.92 o                         
  -5   4   3        194.88        193.71         3.60 o                         
  -4   4   3        230.21        221.18         3.73 o                         
  -3   4   3        433.65        454.48         7.02 o                         
  -2   4   3        230.43        219.69         3.86 o                         
  -1   4   3       2093.44       2115.42        32.29 o                         
   0   4   3          8.60         10.96         0.97 o                         
   1   4   3        440.46        434.54         6.92 o                         
   2   4   3         39.97         37.30         1.62 o                         
   3   4   3          8.66          8.36         1.48 o                         
   4   4   3         38.49         40.74         2.33 o                         
   5   4   3        213.27        198.24         6.27 o                         
   6   4   3          0.41         -0.78         4.02 o                         
   7   4   3          0.29          0.74         5.42 o                         
   8   4   3          2.09         -4.20         6.49 o                         
 -12   5   3         27.91         25.94         6.21 o                         
 -11   5   3          5.39          4.15         4.52 o                         
 -10   5   3          7.30         17.34         4.71 o                         
  -9   5   3        127.11        118.99         5.22 o                         
  -8   5   3         10.34          9.71         2.12 o                         
  -7   5   3         92.85         78.60         2.73 o                         
  -6   5   3         39.36         44.78         2.57 o                         
  -5   5   3        245.42        250.80         4.79 o                         
  -4   5   3         28.97         29.71         1.24 o                         
  -3   5   3       1586.17       1588.02        23.34 o                         
  -2   5   3        129.38        148.99         2.89 o                         
  -1   5   3        425.88        399.29         6.68 o                         
   0   5   3         80.05         78.70         2.25 o                         
   1   5   3         29.92         32.08         1.57 o                         
   2   5   3         34.28         35.50         1.83 o                         
   3   5   3         76.98         77.35         2.87 o                         
   4   5   3         16.62         11.06         2.82 o                         
   5   5   3          1.24         -1.23         3.97 o                         
   6   5   3         36.91         38.73         6.45 o                         
   7   5   3         20.17         11.75        17.84 o                         
 -12   6   3          1.10         13.42         5.83 o                         
 -11   6   3         22.19         27.91         5.70 o                         
 -10   6   3         30.35         31.71         8.71 o                         
  -9   6   3         42.51         33.07         3.65 o                         
  -8   6   3         34.92         34.09         2.71 o                         
  -7   6   3        188.57        188.31         4.61 o                         
  -6   6   3         28.89         44.55         2.26 o                         
  -5   6   3        359.10        353.14         6.46 o                         
  -4   6   3        170.77        184.85         3.87 o                         
  -3   6   3          6.73         10.85         1.15 o                         
  -2   6   3        170.08        167.09         3.32 o                         
  -1   6   3          1.92          1.14         1.14 o                         
   0   6   3         91.20         78.45         2.39 o                         
   1   6   3         99.22        107.76         3.76 o                         
   2   6   3          7.04         11.45         2.54 o                         
   3   6   3          0.29          6.98         2.87 o                         
   4   6   3          0.28         -1.23         3.36 o                         
   5   6   3         37.50         28.23         5.66 o                         
   6   6   3          9.18         16.66         7.06 o                         
 -12   7   3         55.22         56.15         6.93 o                         
 -11   7   3          3.70          5.41         6.30 o                         
 -10   7   3          2.42          2.79         4.52 o                         
  -9   7   3         81.96         94.40         6.17 o                         
  -8   7   3         40.79         40.94         3.60 o                         
  -7   7   3         33.51         41.67         4.89 o                         
  -6   7   3         16.91         16.57         2.65 o                         
  -5   7   3        358.04        352.41        10.65 o                         
  -4   7   3        118.03        114.32         3.32 o                         
  -3   7   3        538.17        548.93        10.10 o                         
  -2   7   3         55.80         51.19         2.49 o                         
  -1   7   3        287.02        301.84         7.31 o                         
   0   7   3          1.99          6.42         2.40 o                         
   1   7   3          0.02          0.13         2.79 o                         
   2   7   3          4.10          0.04         3.19 o                         
   3   7   3          9.45          6.76         3.73 o                         
   4   7   3          0.09         -2.87         5.11 o                         
   5   7   3          0.15         -3.18         5.66 o                         
 -12   8   3          0.00          5.85         8.30 o                         
 -11   8   3         33.60         43.44         6.15 o                         
 -10   8   3          0.31         -3.48         4.58 o                         
  -9   8   3          7.43          5.04         3.40 o                         
  -8   8   3          1.18          0.34         3.22 o                         
  -7   8   3         62.41         62.99         4.03 o                         
  -6   8   3          0.80          0.98         2.78 o                         
  -5   8   3         80.53         92.63         6.00 o                         
  -4   8   3        198.07        215.12         6.31 o                         
  -3   8   3        112.73        121.87         4.36 o                         
  -2   8   3         29.97         35.31         3.21 o                         
  -1   8   3          0.82         -1.16         2.81 o                         
   0   8   3         80.22         74.92         6.29 o                         
   1   8   3         10.24         13.18         3.75 o                         
   2   8   3          0.19          2.07         3.75 o                         
   3   8   3          0.65         -4.39         4.71 o                         
   4   8   3          0.13         -3.64         5.72 o                         
 -11   9   3          0.18         -7.72         9.03 o                         
 -10   9   3          1.12         -0.75         4.93 o                         
  -9   9   3         89.42         84.25         5.66 o                         
  -8   9   3         11.24          8.21         3.61 o                         
  -7   9   3         56.84         57.58         4.33 o                         
  -6   9   3         30.09         24.78         4.30 o                         
  -5   9   3        187.05        193.88         8.37 o                         
  -4   9   3         59.07         53.33         5.43 o                         
  -3   9   3         54.11         62.23         3.97 o                         
  -2   9   3          1.36          1.35         3.05 o                         
  -1   9   3         36.73         38.00         6.33 o                         
   0   9   3          7.36         10.91         4.93 o                         
   1   9   3          7.38          5.53         4.90 o                         
   2   9   3          8.18         19.02         5.40 o                         
   3   9   3          3.19          2.00         8.16 o                         
  -9  10   3          0.07          0.39         5.44 o                         
  -8  10   3          3.39         -4.10         5.31 o                         
  -7  10   3         57.67         62.57         9.35 o                         
  -6  10   3          2.59          9.11         5.29 o                         
  -5  10   3          5.57          7.48         5.14 o                         
  -4  10   3         10.86          0.40         5.16 o                         
  -3  10   3         11.59          7.97         5.73 o                         
  -2  10   3          0.83          4.10         5.75 o                         
  -1  10   3         11.86          9.09         6.08 o                         
   0  10   3         15.03         13.01         6.45 o                         
   1  10   3          0.03          1.77         6.70 o                         
  -9  11   3         35.61         24.96         9.90 o                         
  -8  11   3          1.43         -9.01         9.01 o                         
  -7  11   3         16.20         15.50         6.87 o                         
  -6  11   3          0.48          1.57         6.05 o                         
  -5  11   3          0.12         -1.41        10.53 o                         
  -4  11   3          0.57         -4.42         6.08 o                         
  -3  11   3          0.30         -4.19         6.30 o                         
  -2  11   3          5.61          9.69         6.68 o                         
  -1  11   3          0.68          0.41         6.89 o                         
   5 -13   4          4.55         16.63         6.96 o                         
   1 -12   4          0.65         -0.78         6.20 o                         
   2 -12   4         10.43          2.47         6.64 o                         
   3 -12   4          1.49          4.13         6.44 o                         
   4 -12   4          1.07          4.49         8.57 o                         
   5 -12   4         10.34         20.19         6.34 o                         
   6 -12   4          2.67         12.00         6.21 o                         
   7 -12   4          1.95          2.63        11.03 o                         
   8 -12   4         18.65         29.08        19.84 o                         
   9 -12   4         20.49         20.86         8.92 o                         
  -1 -11   4          0.18         -2.42        11.93 o                         
   0 -11   4          0.78         -2.65         6.98 o                         
   1 -11   4         37.59         39.24         6.36 o                         
   2 -11   4          0.97          6.02         5.52 o                         
   3 -11   4         63.66         67.42         6.74 o                         
   4 -11   4          0.50          3.60         5.14 o                         
   5 -11   4          0.33         -2.20         5.05 o                         
   6 -11   4         16.32         14.89         7.13 o                         
   7 -11   4          1.32          9.14         7.31 o                         
   8 -11   4         10.61          5.57         7.33 o                         
   9 -11   4         55.73         55.37        14.34 o                         
  10 -11   4          0.80         10.27        11.58 o                         
  -3 -10   4          0.01          8.57         5.82 o                         
  -2 -10   4          4.21          3.11         4.61 o                         
  -1 -10   4          0.91          1.03         4.66 o                         
   0 -10   4          2.97          0.99         4.11 o                         
   1 -10   4          4.92          3.73         3.85 o                         
   2 -10   4         94.02         97.86         5.55 o                         
   3 -10   4          3.89          8.26         3.60 o                         
   4 -10   4         97.37         85.16         5.59 o                         
   5 -10   4          2.50          3.90         3.34 o                         
   6 -10   4         26.12         26.74         4.04 o                         
   7 -10   4         27.91         22.58         3.94 o                         
   8 -10   4         39.74         31.53         5.08 o                         
   9 -10   4         47.00         46.77         6.77 o                         
  10 -10   4          7.45         23.01        12.38 o                         
  11 -10   4         20.46         22.28        12.09 o                         
  -4  -9   4          0.28          3.12         5.43 o                         
  -3  -9   4          4.47         10.16         4.61 o                         
  -2  -9   4          4.50          5.79         3.64 o                         
  -1  -9   4          0.06         -2.65         3.30 o                         
   0  -9   4          4.69          0.19         3.09 o                         
   1  -9   4         89.32         99.87         4.63 o                         
   2  -9   4          0.19          2.66         2.64 o                         
   3  -9   4        177.27        176.50         6.79 o                         
   4  -9   4          3.32          0.68         2.92 o                         
   5  -9   4         24.31         21.53         2.80 o                         
   6  -9   4        189.40        193.55         7.71 o                         
   7  -9   4          1.00         -2.84         2.84 o                         
   8  -9   4          2.40          1.23         3.19 o                         
   9  -9   4         50.79         37.17         5.62 o                         
  10  -9   4          4.90         -4.53         7.51 o                         
  11  -9   4         16.25         18.71         9.16 o                         
  -6  -8   4          1.55         -3.82         5.64 o                         
  -5  -8   4          4.67          7.76         5.52 o                         
  -4  -8   4          0.87         -3.12         4.92 o                         
  -3  -8   4          0.06          3.96         3.28 o                         
  -2  -8   4         16.75         12.43         3.28 o                         
  -1  -8   4         35.12         44.04         3.67 o                         
   0  -8   4          0.36          1.14         2.11 o                         
   1  -8   4         64.43         65.41         3.08 o                         
   2  -8   4        206.92        200.54         5.38 o                         
   3  -8   4          5.04          3.09         1.94 o                         
   4  -8   4        411.99        388.36         7.97 o                         
   5  -8   4        120.65        127.52         4.26 o                         
   6  -8   4          0.44         -0.44         2.15 o                         
   7  -8   4        244.02        221.54         7.08 o                         
   8  -8   4          6.91          6.67         3.03 o                         
   9  -8   4         24.98         20.94         3.79 o                         
  10  -8   4         26.27         12.76        10.16 o                         
  11  -8   4         53.29         46.13         9.25 o                         
  12  -8   4         10.92         -2.18        14.20 o                         
  -7  -7   4         10.19          3.56         5.75 o                         
  -6  -7   4         36.82         31.34         5.91 o                         
  -5  -7   4          2.52         -0.37         4.65 o                         
  -4  -7   4          7.04         -0.71         4.41 o                         
  -3  -7   4         13.19          6.27         3.40 o                         
  -2  -7   4          3.67          4.92         2.07 o                         
  -1  -7   4         32.63         23.84         2.17 o                         
   0  -7   4         62.07         63.97         2.58 o                         
   1  -7   4         59.73         64.82         3.70 o                         
   2  -7   4        169.64        157.45         5.51 o                         
   3  -7   4        262.83        258.42         4.67 o                         
   4  -7   4          2.37          0.86         0.95 o                         
   5  -7   4        327.51        321.23         5.81 o                         
   6  -7   4        910.79        879.53        14.66 o                         
   7  -7   4        127.77        117.47         5.26 o                         
   8  -7   4         60.96         65.56         4.60 o                         
   9  -7   4        175.83        185.42         7.87 o                         
  10  -7   4          0.01          2.05         7.33 o                         
  11  -7   4         51.63         42.30        15.18 o                         
  12  -7   4          4.03          7.73         8.95 o                         
  -8  -6   4          2.36         -0.12         6.37 o                         
  -7  -6   4          0.29         -5.58         5.58 o                         
  -6  -6   4          0.02          2.44         5.06 o                         
  -5  -6   4         78.77         73.62         6.14 o                         
  -4  -6   4         15.57         19.47         3.19 o                         
  -3  -6   4          3.26          8.83         2.22 o                         
  -2  -6   4        294.89        281.75         5.86 o                         
  -1  -6   4         39.00         44.15         2.67 o                         
   0  -6   4         87.49         71.67         2.46 o                         
   1  -6   4        334.27        298.95         5.87 o                         
   2  -6   4        683.02        696.76        12.34 o                         
   3  -6   4         52.16         55.48         1.70 o                         
   4  -6   4        793.84        757.96        11.95 o                         
   5  -6   4        429.78        405.56         6.76 o                         
   6  -6   4        161.94        164.16         3.36 o                         
   7  -6   4        553.93        528.29        10.39 o                         
   8  -6   4         17.43         14.48         2.45 o                         
   9  -6   4          5.47          9.68         4.27 o                         
  10  -6   4         46.62         44.83         7.99 o                         
  11  -6   4         16.83         16.14        10.63 o                         
  12  -6   4          2.88         -0.24         8.05 o                         
  -8  -5   4          0.90          4.67         5.66 o                         
  -7  -5   4         20.31         18.30         6.05 o                         
  -6  -5   4        165.44        194.01        10.90 o                         
  -5  -5   4         10.51         20.98         3.03 o                         
  -4  -5   4         21.46         13.16         2.64 o                         
  -3  -5   4         50.19         51.39         1.94 o                         
  -2  -5   4        159.59        137.22         3.36 o                         
  -1  -5   4        416.70        364.15         6.20 o                         
   0  -5   4        229.03        197.93         3.92 o                         
   1  -5   4         85.57         99.36         2.37 o                         
   2  -5   4        530.04        482.69         7.43 o                         
   3  -5   4        403.41        398.89         6.95 o                         
   4  -5   4         60.17         72.62         1.70 o                         
   5  -5   4       1290.36       1238.93        20.15 o                         
   6  -5   4       1117.45       1058.40        16.54 o                         
   7  -5   4         81.06         87.30         3.17 o                         
   8  -5   4         65.28         73.43         4.56 o                         
   9  -5   4        259.62        258.87        11.00 o                         
  10  -5   4         40.14         42.55         8.06 o                         
  11  -5   4         24.72         33.51        14.24 o                         
  12  -5   4          1.64         -7.21         7.72 o                         
  -9  -4   4          3.47          6.13         7.02 o                         
  -8  -4   4          7.32          4.85         4.74 o                         
  -7  -4   4         12.18         27.19         4.40 o                         
  -6  -4   4          8.69         16.05         3.60 o                         
  -5  -4   4         63.92         65.46         2.99 o                         
  -4  -4   4        263.24        295.13         5.72 o                         
  -3  -4   4          0.91          1.02         1.11 o                         
  -2  -4   4       1793.78       1810.42        27.14 o                         
  -1  -4   4          2.63          1.43         1.01 o                         
   0  -4   4        101.71         92.94         1.89 o                         
   1  -4   4         77.06         70.94         1.53 o                         
   2  -4   4        797.41        800.53        13.15 o                         
   3  -4   4        283.08        295.40         5.51 o                         
   4  -4   4       1166.81       1091.49        16.16 o                         
   5  -4   4         12.74         10.12         1.02 o                         
   6  -4   4        120.87        114.18         3.73 o                         
   7  -4   4        377.18        369.28         7.26 o                         
   8  -4   4         95.55         83.93         7.03 o                         
   9  -4   4         81.49         79.29         9.59 o                         
  10  -4   4         10.21         12.47         4.97 o                         
  11  -4   4          0.43         -3.29         7.03 o                         
  12  -4   4          0.22          3.51         8.34 o                         
 -10  -3   4          0.02         -6.92         6.92 o                         
  -9  -3   4          8.41          6.53         4.77 o                         
  -8  -3   4          4.98          9.82         4.25 o                         
  -7  -3   4         60.06         64.69         4.85 o                         
  -6  -3   4        103.02        113.86         4.48 o                         
  -5  -3   4         27.32         42.70         2.45 o                         
  -4  -3   4        370.73        341.67         6.63 o                         
  -3  -3   4        329.78        333.77         5.96 o                         
  -2  -3   4        962.92        996.20        14.83 o                         
  -1  -3   4        672.20        637.55        10.05 o                         
   0  -3   4        191.51        150.70         2.59 o                         
   1  -3   4         86.85        103.23         1.88 o                         
   2  -3   4        659.62        661.31        10.90 o                         
   3  -3   4       1276.26       1322.61        19.44 o                         
   4  -3   4       1313.67       1443.65        22.28 o                         
   5  -3   4       1342.33       1351.44        22.00 o                         
   6  -3   4        282.81        273.29         5.54 o                         
   7  -3   4        158.87        158.87         4.53 o                         
   8  -3   4         14.21         19.40         3.08 o                         
   9  -3   4         26.91         28.04         5.10 o                         
  10  -3   4         43.54         34.67         7.18 o                         
  11  -3   4         19.65         18.04         6.73 o                         
 -10  -2   4          0.40          3.31         5.55 o                         
  -9  -2   4         10.18          9.46         4.26 o                         
  -8  -2   4        109.25        111.90         6.26 o                         
  -7  -2   4          0.10          1.98         2.67 o                         
  -6  -2   4          0.87          1.01         1.80 o                         
  -5  -2   4        189.13        182.34         3.95 o                         
  -4  -2   4         53.41         64.11         2.19 o                         
  -3  -2   4         31.75         18.86         1.00 o                         
  -2  -2   4       2789.94       2837.48        41.22 o                         
  -1  -2   4         11.84         18.72         0.85 o                         
   0  -2   4        487.38        541.00         8.11 o                         
   1  -2   4         87.55        104.21         1.85 o                         
   2  -2   4        163.50        175.91         2.90 o                         
   3  -2   4       2135.46       2260.07        34.35 o                         
   4  -2   4        741.21        717.94        11.94 o                         
   5  -2   4        232.98        238.92         4.62 o                         
   6  -2   4        265.83        239.11         5.37 o                         
   7  -2   4        172.02        158.37         4.75 o                         
   8  -2   4        578.01        528.47        24.90 o                         
   9  -2   4         60.03         59.14         8.49 o                         
  10  -2   4         12.56          4.86         6.28 o                         
  11  -2   4          1.27          1.27         6.18 o                         
 -11  -1   4         14.17         11.47         9.35 o                         
 -10  -1   4          0.72         -0.41         5.47 o                         
  -9  -1   4         36.57         33.96         4.41 o                         
  -8  -1   4         14.24         13.93         3.47 o                         
  -7  -1   4         38.95         38.43         3.00 o                         
  -6  -1   4        146.38        155.79         4.02 o                         
  -5  -1   4        219.54        210.68         4.32 o                         
  -4  -1   4       3558.34       3811.90        55.38 o                         
  -3  -1   4         31.73         26.96         1.09 o                         
  -2  -1   4        552.59        596.04         8.95 o                         
  -1  -1   4       1000.37        981.96        14.46 o                         
   0  -1   4         35.86         24.54         0.76 o                         
   1  -1   4       1643.18       1728.91        25.20 o                         
   2  -1   4       2706.36       2747.92        41.71 o                         
   3  -1   4       1913.66       2088.91        30.51 o                         
   4  -1   4        704.37        703.82        11.22 o                         
   5  -1   4        761.02        758.29        12.75 o                         
   6  -1   4         69.59         72.77         2.56 o                         
   7  -1   4        709.18        700.00        17.46 o                         
   8  -1   4          1.30          2.41         4.37 o                         
   9  -1   4          1.56          2.48         5.08 o                         
  10  -1   4          0.77          3.99         5.71 o                         
  11  -1   4         10.86         10.40         7.01 o                         
 -11   0   4          0.10          3.73         6.74 o                         
 -10   0   4          0.08          0.62         4.87 o                         
  -9   0   4         43.29         57.97         5.09 o                         
  -8   0   4        281.75        273.30         9.39 o                         
  -7   0   4          6.66          5.51         1.81 o                         
  -6   0   4        576.71        591.41        10.84 o                         
  -5   0   4        992.23        998.19        16.44 o                         
  -4   0   4        635.83        643.37        10.18 o                         
  -3   0   4         21.46         41.84         1.66 o                         
  -2   0   4       1841.81       1828.05        27.82 o                         
  -1   0   4        163.11        176.01         2.87 o                         
   0   0   4       2307.40       2339.89        37.27 o                         
   1   0   4        691.35        668.64        10.89 o                         
   2   0   4          6.82         10.43         0.69 o                         
   3   0   4       1410.72       1486.24        21.87 o                         
   4   0   4         79.25         73.53         1.88 o                         
   5   0   4        146.67        133.52         2.94 o                         
   6   0   4        542.21        529.93         9.88 o                         
   7   0   4        127.79        138.06         8.10 o                         
   8   0   4        269.10        256.16        11.62 o                         
   9   0   4          0.72          6.45         5.50 o                         
  10   0   4          3.66         11.45         6.44 o                         
 -12   1   4         10.15         29.56        14.34 o                         
 -11   1   4          4.91          0.36         8.39 o                         
 -10   1   4         17.95         18.92         8.54 o                         
  -9   1   4          4.00          5.31         3.26 o                         
  -8   1   4         61.22         76.23         3.86 o                         
  -7   1   4         38.24         41.83         2.32 o                         
  -6   1   4        444.26        413.49         7.10 o                         
  -5   1   4        902.98        855.35        12.89 o                         
  -4   1   4       3935.12       4232.21        61.42 o                         
  -3   1   4          9.34         16.51         0.80 o                         
  -2   1   4        907.40        941.67        13.92 o                         
  -1   1   4       1594.02       1560.70        26.33 o                         
   0   1   4         83.51         89.76         1.82 o                         
   1   1   4       1018.03       1011.86        14.98 o                         
   2   1   4        679.44        648.39         9.83 o                         
   3   1   4        506.14        599.33         9.21 o                         
   4   1   4        196.50        175.45         3.44 o                         
   5   1   4        156.35        141.00         3.23 o                         
   6   1   4         19.85         20.92         2.41 o                         
   7   1   4        217.80        222.02        15.19 o                         
   8   1   4         20.13         29.32         5.73 o                         
   9   1   4          0.07         -5.92         5.92 o                         
  10   1   4          0.50         -6.42         6.42 o                         
 -12   2   4          1.08          8.81         6.43 o                         
 -11   2   4          1.57          8.45         5.54 o                         
 -10   2   4          4.49          9.63         4.24 o                         
  -9   2   4         48.63         49.74         4.02 o                         
  -8   2   4        372.58        333.42         9.06 o                         
  -7   2   4         66.40         67.08         3.99 o                         
  -6   2   4       1382.48       1405.96        20.86 o                         
  -5   2   4          9.46          6.46         0.91 o                         
  -4   2   4        794.76        868.96        13.00 o                         
  -3   2   4        336.96        294.93         4.71 o                         
  -2   2   4        947.47       1008.43        14.89 o                         
  -1   2   4        422.83        392.15         6.34 o                         
   0   2   4        478.85        439.12         6.76 o                         
   1   2   4        147.20        162.65         2.91 o                         
   2   2   4        122.61         93.49         2.13 o                         
   3   2   4        639.57        649.01        10.04 o                         
   4   2   4          0.26         -0.05         1.12 o                         
   5   2   4        131.40        128.63         3.47 o                         
   6   2   4         45.95         51.59         3.53 o                         
   7   2   4         18.44         26.85         5.50 o                         
   8   2   4         21.39         14.47         5.81 o                         
   9   2   4          0.09         -3.40         6.24 o                         
 -12   3   4          2.57          0.66         5.81 o                         
 -11   3   4          5.15         10.19         4.77 o                         
 -10   3   4         41.81         32.81         3.73 o                         
  -9   3   4          0.07         -0.34         2.88 o                         
  -8   3   4        183.72        195.49         5.30 o                         
  -7   3   4         20.34         25.57         1.84 o                         
  -6   3   4         49.11         62.88         2.23 o                         
  -5   3   4        297.43        290.96         5.06 o                         
  -4   3   4       1660.15       1671.28        25.60 o                         
  -3   3   4        112.38        137.46         2.57 o                         
  -2   3   4       1390.50       1335.33        19.64 o                         
  -1   3   4        176.53        171.50         3.02 o                         
   0   3   4        170.13        161.90         3.08 o                         
   1   3   4        901.27        870.14        13.11 o                         
   2   3   4         32.78         33.29         1.42 o                         
   3   3   4          5.67         10.04         1.26 o                         
   4   3   4        147.80        151.50         3.82 o                         
   5   3   4         14.03         10.33         2.56 o                         
   6   3   4          2.03          2.23         4.56 o                         
   7   3   4          9.17         10.82         5.44 o                         
   8   3   4          3.76         -0.21         7.09 o                         
 -12   4   4          1.02          4.92         5.73 o                         
 -11   4   4          0.44          3.45         4.97 o                         
 -10   4   4          0.21          6.21         3.43 o                         
  -9   4   4         21.53         25.58         3.47 o                         
  -8   4   4         80.68         74.92         2.85 o                         
  -7   4   4        159.88        155.87         3.33 o                         
  -6   4   4        876.11        859.11        13.59 o                         
  -5   4   4        197.06        210.83         3.61 o                         
  -4   4   4        462.79        432.57         6.81 o                         
  -3   4   4        480.55        463.51         7.23 o                         
  -2   4   4          9.33         18.42         0.98 o                         
  -1   4   4        648.07        637.47         9.75 o                         
   0   4   4        204.31        181.72         3.39 o                         
   1   4   4         11.56         16.70         1.22 o                         
   2   4   4        345.11        331.06         5.69 o                         
   3   4   4        206.45        200.51         6.12 o                         
   4   4   4          8.11          4.78         1.75 o                         
   5   4   4         79.86         93.21         9.78 o                         
   6   4   4          5.80         -0.35         6.89 o                         
   7   4   4          3.25          0.22         5.71 o                         
   8   4   4          4.65         -5.51         7.48 o                         
 -12   5   4          1.80          0.15         5.52 o                         
 -11   5   4          4.81          7.73         5.20 o                         
 -10   5   4         18.34         18.60         3.70 o                         
  -9   5   4          1.02          5.91         1.78 o                         
  -8   5   4        782.40        756.59        16.68 o                         
  -7   5   4         26.70         37.51         2.08 o                         
  -6   5   4        279.80        279.45         5.39 o                         
  -5   5   4        188.07        172.93         3.29 o                         
  -4   5   4        175.69        185.90         3.45 o                         
  -3   5   4          8.39          5.76         1.07 o                         
  -2   5   4        421.89        412.07         6.61 o                         
  -1   5   4        137.74        143.83         3.20 o                         
   0   5   4        157.64        144.58         3.49 o                         
   1   5   4        678.45        689.67        11.26 o                         
   2   5   4          7.59          6.39         1.66 o                         
   3   5   4          7.89          8.52         2.24 o                         
   4   5   4         56.77         58.90         5.83 o                         
   5   5   4         49.43         37.52         4.94 o                         
   6   5   4          0.27         -7.32         7.32 o                         
   7   5   4         10.86          5.43         7.21 o                         
 -12   6   4         11.42          0.53         5.55 o                         
 -11   6   4          0.09          0.88         5.16 o                         
 -10   6   4          0.41          7.20         3.50 o                         
  -9   6   4         14.93         15.27         3.37 o                         
  -8   6   4          2.01          5.11         2.39 o                         
  -7   6   4        222.77        224.63         6.23 o                         
  -6   6   4        444.19        437.98         9.52 o                         
  -5   6   4         15.70         19.09         2.01 o                         
  -4   6   4        633.89        592.47        10.12 o                         
  -3   6   4          9.17         14.23         1.28 o                         
  -2   6   4          4.99          0.79         1.16 o                         
  -1   6   4        225.60        236.91         5.79 o                         
   0   6   4        169.54        182.39         5.14 o                         
   1   6   4          4.08          3.18         2.35 o                         
   2   6   4         52.97         59.87         3.71 o                         
   3   6   4         23.64         19.11         3.24 o                         
   4   6   4          5.71          1.67         4.14 o                         
   5   6   4         10.02         -1.95         5.78 o                         
   6   6   4          0.82         -6.61         6.91 o                         
 -12   7   4          8.78         -0.72         6.24 o                         
 -11   7   4          1.24          1.91         5.13 o                         
 -10   7   4          3.12         -2.18         3.91 o                         
  -9   7   4          5.22          8.74         3.58 o                         
  -8   7   4        446.10        453.64        12.80 o                         
  -7   7   4          9.37         13.61         3.22 o                         
  -6   7   4         44.00         39.92         3.75 o                         
  -5   7   4        113.57        135.14         3.88 o                         
  -4   7   4         42.33         37.46         2.98 o                         
  -3   7   4         87.42         88.96         3.42 o                         
  -2   7   4         12.40         12.35         2.14 o                         
  -1   7   4        134.75        140.21         4.78 o                         
   0   7   4         28.56         32.70         2.88 o                         
   1   7   4         51.58         55.14         3.82 o                         
   2   7   4          0.12          0.19         3.67 o                         
   3   7   4          7.37          9.02         3.91 o                         
   4   7   4          7.94          5.42         5.39 o                         
   5   7   4          4.26         -6.42         6.42 o                         
 -11   8   4          0.27         -1.92         6.05 o                         
 -10   8   4         11.28         11.23         4.85 o                         
  -9   8   4          6.71          7.53         3.83 o                         
  -8   8   4          2.92          5.18         3.37 o                         
  -7   8   4          1.20         -1.42         3.15 o                         
  -6   8   4        109.59        116.93         5.37 o                         
  -5   8   4         11.09         12.62         2.12 o                         
  -4   8   4        243.87        258.35         8.82 o                         
  -3   8   4         14.53         13.38         2.42 o                         
  -2   8   4          4.19          2.33         2.75 o                         
  -1   8   4         29.91         38.88         3.67 o                         
   0   8   4          0.28          2.43         3.30 o                         
   1   8   4          5.39          9.29         3.81 o                         
   2   8   4          2.83          9.51         4.76 o                         
   3   8   4          0.04         -0.82         6.50 o                         
   4   8   4          0.02          0.80        12.01 o                         
 -11   9   4          0.18          0.17         6.19 o                         
 -10   9   4          0.86         -0.12         5.39 o                         
  -9   9   4          0.62         -4.35         4.35 o                         
  -8   9   4         24.13         20.57         4.53 o                         
  -7   9   4          0.04         -3.18         3.91 o                         
  -6   9   4         53.11         52.09         7.04 o                         
  -5   9   4          5.41         12.15         4.43 o                         
  -4   9   4         41.59         36.09         3.83 o                         
  -3   9   4         28.65         27.93         4.18 o                         
  -2   9   4          1.43          1.25         5.83 o                         
  -1   9   4          0.62          2.95         5.53 o                         
   0   9   4          5.97         15.88         6.13 o                         
   1   9   4          0.18         -2.73         6.10 o                         
   2   9   4          1.94         -2.74         6.59 o                         
  -9  10   4         23.72         20.00         6.03 o                         
  -8  10   4          4.38         -4.65         5.74 o                         
  -7  10   4          2.44          3.58         5.51 o                         
  -6  10   4          7.31          1.00         5.58 o                         
  -5  10   4          8.60          2.24         5.98 o                         
  -4  10   4          6.28          0.43         5.52 o                         
  -3  10   4          2.76          2.66         5.85 o                         
  -2  10   4         26.94         27.88         6.47 o                         
  -1  10   4          6.89          4.36         6.53 o                         
   0  10   4          4.55          0.67         6.63 o                         
  -8  11   4          7.53         -9.73         9.73 o                         
  -7  11   4          0.22         -8.13        10.62 o                         
  -6  11   4         30.34         25.23         6.85 o                         
  -5  11   4          4.63          0.25         6.44 o                         
  -4  11   4          0.28         -7.25         7.25 o                         
  -3  11   4          7.44         15.46         6.84 o                         
  -2  11   4          1.86          8.93         7.02 o                         
   1 -12   5          0.13          1.11         6.30 o                         
   2 -12   5          3.27         11.28         6.23 o                         
   3 -12   5          0.77         14.34         6.27 o                         
   4 -12   5          6.31          7.91         6.02 o                         
   5 -12   5          5.60          4.48         5.85 o                         
   6 -12   5         30.65         31.43         6.44 o                         
   7 -12   5          2.48         19.79         8.57 o                         
   8 -12   5         20.88         13.00         8.52 o                         
  -1 -11   5          9.00         17.99         6.35 o                         
   0 -11   5          0.04          4.94         5.90 o                         
   1 -11   5          0.42          0.76         5.58 o                         
   2 -11   5         15.44         20.20         5.72 o                         
   3 -11   5          0.03          2.44         5.79 o                         
   4 -11   5         21.80         34.06         5.88 o                         
   5 -11   5          2.92          5.13         5.32 o                         
   6 -11   5          0.11          2.31         6.73 o                         
   7 -11   5         35.36         17.90         7.52 o                         
   8 -11   5          1.97         -2.33         7.26 o                         
   9 -11   5          1.19          6.39         7.49 o                         
  10 -11   5         18.25         32.40        13.11 o                         
  -3 -10   5          6.23         10.32         8.67 o                         
  -2 -10   5          4.93         19.58         7.73 o                         
  -1 -10   5          1.97         -2.83         5.14 o                         
   0 -10   5         18.98         25.01         5.16 o                         
   1 -10   5          0.19          0.54         3.90 o                         
   2 -10   5         40.31         33.44         4.19 o                         
   3 -10   5          2.80         10.41         3.72 o                         
   4 -10   5          5.28          5.11         3.40 o                         
   5 -10   5         28.95         33.65         3.96 o                         
   6 -10   5        119.95        107.56        11.43 o                         
   7 -10   5          4.60          4.01         4.74 o                         
   8 -10   5         89.07         68.69        15.76 o                         
   9 -10   5          1.89         -5.45         5.45 o                         
  10 -10   5          0.10          2.62        11.29 o                         
  -4  -9   5          3.22         -3.43         5.34 o                         
  -3  -9   5          8.95         10.78         4.59 o                         
  -2  -9   5          1.38         -2.70         3.45 o                         
  -1  -9   5         21.78         26.44         5.56 o                         
   0  -9   5          1.14         -0.70         3.38 o                         
   1  -9   5         52.42         48.34         4.73 o                         
   2  -9   5         20.83         25.64         3.60 o                         
   3  -9   5         12.84         12.11         3.18 o                         
   4  -9   5        222.34        216.74         7.58 o                         
   5  -9   5          0.65         -0.44         2.70 o                         
   6  -9   5         69.77         65.22         5.64 o                         
   7  -9   5         27.89         36.18         6.73 o                         
   8  -9   5          1.25         -1.36         3.61 o                         
   9  -9   5         14.20         10.54         5.31 o                         
  10  -9   5         94.55         69.66        16.49 o                         
  11  -9   5          2.87          7.52         9.08 o                         
  -6  -8   5          6.72          7.32         5.60 o                         
  -5  -8   5          1.73          1.23         5.48 o                         
  -4  -8   5          0.18         -4.57         7.36 o                         
  -3  -8   5         54.62         63.66         4.56 o                         
  -2  -8   5          1.29          0.13         4.03 o                         
  -1  -8   5         57.30         59.21         3.89 o                         
   0  -8   5        177.50        198.05         6.44 o                         
   1  -8   5          0.50         -0.38         2.51 o                         
   2  -8   5        412.58        396.94         9.77 o                         
   3  -8   5         42.17         49.43         2.56 o                         
   4  -8   5         36.54         38.70         2.64 o                         
   5  -8   5        460.87        448.13        11.47 o                         
   6  -8   5         22.82         29.44         3.47 o                         
   7  -8   5         10.30          2.25         3.18 o                         
   8  -8   5        119.91        110.14         5.84 o                         
   9  -8   5          8.85         10.42         5.08 o                         
  10  -8   5          6.80          6.38         7.71 o                         
  11  -8   5          5.47         -5.59         7.94 o                         
  -7  -7   5          5.11         15.42         6.34 o                         
  -6  -7   5          3.93          3.45         5.77 o                         
  -5  -7   5          0.53         -2.33         4.81 o                         
  -4  -7   5          5.67          6.37         3.96 o                         
  -3  -7   5         11.87          6.28         2.96 o                         
  -2  -7   5         10.19         12.63         2.19 o                         
  -1  -7   5         49.69         59.90         3.24 o                         
   0  -7   5         85.18         75.57         3.49 o                         
   1  -7   5        168.19        158.40         6.61 o                         
   2  -7   5         27.63         26.64         1.69 o                         
   3  -7   5        122.19        113.04         2.57 o                         
   4  -7   5        908.56        854.33        15.12 o                         
   5  -7   5         65.28         70.37         3.27 o                         
   6  -7   5        501.33        478.86        10.27 o                         
   7  -7   5          9.82          8.21         2.51 o                         
   8  -7   5         17.59         15.67         3.63 o                         
   9  -7   5         63.70         60.80         5.36 o                         
  10  -7   5         61.65         56.01         9.27 o                         
  11  -7   5          2.26          5.53         7.56 o                         
  -8  -6   5          2.34          1.93         6.35 o                         
  -7  -6   5         72.09         77.07        10.50 o                         
  -6  -6   5         49.36         28.49         6.29 o                         
  -5  -6   5         13.73          0.21         5.29 o                         
  -4  -6   5          1.56          4.08         2.83 o                         
  -3  -6   5         94.07        113.20         3.61 o                         
  -2  -6   5          0.78         -1.31         1.47 o                         
  -1  -6   5        189.91        178.44         5.34 o                         
   0  -6   5        483.28        499.68         9.49 o                         
   1  -6   5         63.75         59.41         2.10 o                         
   2  -6   5       1236.74       1209.64        18.75 o                         
   3  -6   5         25.67         23.61         1.56 o                         
   4  -6   5          9.26          9.20         1.78 o                         
   5  -6   5        719.94        690.80        14.93 o                         
   6  -6   5          1.33          4.75         1.52 o                         
   7  -6   5          2.71          1.88         1.76 o                         
   8  -6   5        230.44        238.62         8.85 o                         
   9  -6   5          8.35         -0.16         4.36 o                         
  10  -6   5         66.29         78.99         9.75 o                         
  11  -6   5          1.26          1.42         7.73 o                         
  12  -6   5          3.72          1.51         8.39 o                         
  -8  -5   5         16.14         27.02         7.48 o                         
  -7  -5   5          0.52          8.29         5.09 o                         
  -6  -5   5          2.57         -4.32         4.32 o                         
  -5  -5   5         13.71         14.14         2.85 o                         
  -4  -5   5          8.11          4.24         1.77 o                         
  -3  -5   5        246.86        245.24         5.02 o                         
  -2  -5   5          7.55         13.13         1.26 o                         
  -1  -5   5         28.81         41.27         1.55 o                         
   0  -5   5        803.49        777.26        12.92 o                         
   1  -5   5         46.87         46.46         1.89 o                         
   2  -5   5        134.11        152.59         3.22 o                         
   3  -5   5       1587.71       1568.65        25.36 o                         
   4  -5   5        873.17        830.41        14.56 o                         
   5  -5   5        156.36        172.02         3.31 o                         
   6  -5   5        674.66        671.70        13.24 o                         
   7  -5   5        110.02         98.70         3.92 o                         
   8  -5   5         53.07         68.63         3.90 o                         
   9  -5   5        127.39        137.61        10.77 o                         
  10  -5   5         26.18         26.77        12.49 o                         
  11  -5   5          0.36          5.36        10.49 o                         
  -9  -4   5          1.58         -0.83         5.83 o                         
  -8  -4   5          0.02          6.29         4.70 o                         
  -7  -4   5        104.16        119.56         6.57 o                         
  -6  -4   5         95.05         83.65         5.05 o                         
  -5  -4   5         92.41         87.41         3.47 o                         
  -4  -4   5        271.10        291.53         5.75 o                         
  -3  -4   5         49.44         64.81         2.15 o                         
  -2  -4   5         22.46         16.19         1.15 o                         
  -1  -4   5        260.49        238.49         4.06 o                         
   0  -4   5        223.38        230.23         3.87 o                         
   1  -4   5       2145.07       2055.41        30.03 o                         
   2  -4   5       3402.82       3262.71        52.02 o                         
   3  -4   5        103.54        141.99         3.13 o                         
   4  -4   5        244.93        224.48         3.81 o                         
   5  -4   5        117.30        101.87         2.72 o                         
   6  -4   5         23.00         26.80         1.68 o                         
   7  -4   5        162.64        159.54         6.30 o                         
   8  -4   5        452.03        476.71        14.25 o                         
   9  -4   5         21.69         22.40         4.88 o                         
  10  -4   5         91.54         73.15         9.28 o                         
  11  -4   5          1.56         20.90        15.80 o                         
 -10  -3   5          4.05         11.96         8.26 o                         
  -9  -3   5          6.13          7.22         6.50 o                         
  -8  -3   5          0.62          2.08         4.08 o                         
  -7  -3   5         17.78         10.80         3.57 o                         
  -6  -3   5          1.57          4.01         2.53 o                         
  -5  -3   5          6.94          7.75         1.41 o                         
  -4  -3   5        109.74        100.00         2.74 o                         
  -3  -3   5        828.13        827.81        12.53 o                         
  -2  -3   5         36.11         38.71         1.35 o                         
  -1  -3   5        206.13        188.67         3.26 o                         
   0  -3   5       4740.90       4711.47        71.32 o                         
   1  -3   5        229.60        182.06         3.06 o                         
   2  -3   5       1611.98       1709.07        25.00 o                         
   3  -3   5       2793.88       2748.38        40.03 o                         
   4  -3   5        117.38         95.27         2.00 o                         
   5  -3   5        178.66        164.58         3.70 o                         
   6  -3   5        784.96        754.50        15.62 o                         
   7  -3   5        188.73        179.10         5.78 o                         
   8  -3   5         75.95         77.04         6.54 o                         
   9  -3   5         50.50         58.22         6.07 o                         
  10  -3   5         21.93         19.56         6.05 o                         
  11  -3   5          4.97         -1.84         7.94 o                         
 -10  -2   5          9.25         13.85         5.60 o                         
  -9  -2   5          2.41          1.11         4.23 o                         
  -8  -2   5          2.10          0.18         3.70 o                         
  -7  -2   5        298.68        306.47        15.32 o                         
  -6  -2   5          0.44         -1.11         1.86 o                         
  -5  -2   5        113.01        108.85         2.94 o                         
  -4  -2   5        405.23        401.26         7.14 o                         
  -3  -2   5         85.79         82.91         1.98 o                         
  -2  -2   5        139.60        121.55         2.35 o                         
  -1  -2   5        328.39        302.07         4.80 o                         
   0  -2   5        328.45        360.12         5.59 o                         
   1  -2   5       4307.04       4372.45        77.71 o                         
   2  -2   5       2927.49       3014.13        43.83 o                         
   3  -2   5       1140.70       1277.71        18.87 o                         
   4  -2   5        316.42        281.43         5.20 o                         
   5  -2   5         60.32         55.95         2.21 o                         
   6  -2   5        375.15        352.48         8.57 o                         
   7  -2   5         85.34         91.03         4.24 o                         
   8  -2   5        267.30        257.47        13.05 o                         
   9  -2   5          0.31         -1.83         4.93 o                         
  10  -2   5         49.78         43.75         6.78 o                         
  11  -2   5          0.06          1.41         7.94 o                         
 -11  -1   5         33.09         42.00         9.02 o                         
 -10  -1   5          3.28          0.71         5.16 o                         
  -9  -1   5          7.76          7.63         3.59 o                         
  -8  -1   5          1.82          0.75         2.98 o                         
  -7  -1   5         38.20         41.80         3.36 o                         
  -6  -1   5        122.25        134.50         3.70 o                         
  -5  -1   5         41.49         50.52         2.20 o                         
  -4  -1   5         60.54         62.99         1.78 o                         
  -3  -1   5        937.68        976.33        14.56 o                         
  -2  -1   5        155.99        143.42         2.58 o                         
  -1  -1   5       1074.47       1065.14        16.45 o                         
   0  -1   5       3492.94       3514.95        53.28 o                         
   1  -1   5        265.48        281.93         4.47 o                         
   2  -1   5       2060.60       2176.86        33.15 o                         
   3  -1   5        788.19        760.46        11.45 o                         
   4  -1   5          6.78          4.93         0.79 o                         
   5  -1   5        442.97        419.84         8.87 o                         
   6  -1   5        290.83        282.30         6.92 o                         
   7  -1   5          0.42         -2.20         2.20 o                         
   8  -1   5          1.27         -2.51         4.47 o                         
   9  -1   5          1.15         -1.53         5.44 o                         
  10  -1   5          0.76          7.85         6.19 o                         
 -11   0   5          4.20          8.26         6.12 o                         
 -10   0   5         11.85         18.13         4.57 o                         
  -9   0   5          3.82          5.02         3.56 o                         
  -8   0   5         12.58          9.44         3.13 o                         
  -7   0   5        714.51        674.22        16.44 o                         
  -6   0   5         66.12         68.96         2.48 o                         
  -5   0   5         12.05         14.57         1.07 o                         
  -4   0   5          4.04          3.65         0.84 o                         
  -3   0   5         23.07         28.28         1.17 o                         
  -2   0   5        562.92        547.13         8.30 o                         
  -1   0   5          9.39         17.38         0.85 o                         
   0   0   5         18.35         17.34         1.07 o                         
   1   0   5       1403.41       1375.96        21.10 o                         
   2   0   5         75.40         80.39         1.81 o                         
   3   0   5       1188.81       1182.10        18.35 o                         
   4   0   5        651.52        607.50         9.41 o                         
   5   0   5         65.19         73.51         2.22 o                         
   6   0   5        878.08        799.84        21.93 o                         
   7   0   5          9.81          4.22         5.70 o                         
   8   0   5         40.60         40.68        10.58 o                         
   9   0   5         14.84         16.63         6.47 o                         
  10   0   5         24.46         27.57         7.31 o                         
 -11   1   5         10.97          5.92         5.37 o                         
 -10   1   5          1.82         10.38         3.91 o                         
  -9   1   5          1.21          0.57         3.25 o                         
  -8   1   5          8.43          3.46         2.33 o                         
  -7   1   5        331.87        333.32         7.77 o                         
  -6   1   5        509.07        492.78         7.86 o                         
  -5   1   5        493.41        521.83         8.17 o                         
  -4   1   5        239.97        231.29         3.97 o                         
  -3   1   5       1581.71       1647.70        24.18 o                         
  -2   1   5         27.92         36.84         1.55 o                         
  -1   1   5       1295.63       1285.57        21.88 o                         
   0   1   5        670.56        693.16        10.82 o                         
   1   1   5         66.77         61.93         1.58 o                         
   2   1   5       1200.20       1225.44        18.19 o                         
   3   1   5        276.62        275.25         4.68 o                         
   4   1   5          2.37          2.10         1.05 o                         
   5   1   5        299.14        285.29         5.67 o                         
   6   1   5         14.44         22.01         3.38 o                         
   7   1   5         63.52         72.89         9.58 o                         
   8   1   5         16.11         16.64         5.83 o                         
   9   1   5          1.32         -1.30         6.19 o                         
 -12   2   5         10.33          7.64         9.70 o                         
 -11   2   5         22.33         25.75         5.78 o                         
 -10   2   5          5.60         12.96         3.80 o                         
  -9   2   5          1.21          1.94         3.16 o                         
  -8   2   5          1.63          0.72         2.16 o                         
  -7   2   5        447.48        382.04         7.88 o                         
  -6   2   5        290.63        319.54         5.43 o                         
  -5   2   5        206.08        193.18         3.56 o                         
  -4   2   5         48.43         37.30         1.43 o                         
  -3   2   5       1580.23       1645.56        25.22 o                         
  -2   2   5        268.18        234.58         4.37 o                         
  -1   2   5        248.73        286.23         5.41 o                         
   0   2   5        406.11        350.39         5.57 o                         
   1   2   5        821.53        868.42        13.05 o                         
   2   2   5          0.03          0.64         0.92 o                         
   3   2   5        550.14        527.01         8.37 o                         
   4   2   5        305.29        291.01         5.75 o                         
   5   2   5          6.91         10.64         2.10 o                         
   6   2   5        403.25        384.70        12.16 o                         
   7   2   5          0.43         -1.93         5.03 o                         
   8   2   5         20.62         18.88         6.38 o                         
   9   2   5         13.05         19.32         8.32 o                         
 -12   3   5          0.16          5.99         5.78 o                         
 -11   3   5          0.07          8.55         5.45 o                         
 -10   3   5          3.25          3.11         3.60 o                         
  -9   3   5          6.61         10.57         3.27 o                         
  -8   3   5          8.78         15.79         2.50 o                         
  -7   3   5        508.96        497.13         8.74 o                         
  -6   3   5        925.04        876.61        13.33 o                         
  -5   3   5          8.19         13.90         1.13 o                         
  -4   3   5        524.28        510.45         7.64 o                         
  -3   3   5        578.37        555.72         8.91 o                         
  -2   3   5        775.06        811.27        13.40 o                         
  -1   3   5        499.29        470.24         7.33 o                         
   0   3   5        205.35        222.96         3.89 o                         
   1   3   5          3.55         13.35         1.15 o                         
   2   3   5        369.22        378.96         6.28 o                         
   3   3   5         14.43         20.36         1.52 o                         
   4   3   5         66.65         58.20         2.91 o                         
   5   3   5         22.56         19.05         3.36 o                         
   6   3   5          7.74          3.79         5.22 o                         
   7   3   5         10.61          7.29         5.69 o                         
   8   3   5          7.78          5.41         6.21 o                         
 -12   4   5          5.54         14.57         5.84 o                         
 -11   4   5          6.58          7.86         5.05 o                         
 -10   4   5         10.97          0.24         3.40 o                         
  -9   4   5         56.15         58.34         4.40 o                         
  -8   4   5         40.17         44.28         2.59 o                         
  -7   4   5        112.11         92.84         2.85 o                         
  -6   4   5         13.01         16.20         1.36 o                         
  -5   4   5        444.05        435.97         7.28 o                         
  -4   4   5          9.27         13.05         1.05 o                         
  -3   4   5       1729.57       1702.98        26.20 o                         
  -2   4   5        121.34        121.63         2.82 o                         
  -1   4   5         21.30         19.39         1.15 o                         
   0   4   5         66.68         63.11         1.90 o                         
   1   4   5        106.04        114.12         2.75 o                         
   2   4   5          0.32          1.75         1.34 o                         
   3   4   5        216.09        211.23         5.00 o                         
   4   4   5         24.00         26.90         4.47 o                         
   5   4   5          1.84         -2.52         3.40 o                         
   6   4   5         38.59         35.46         5.97 o                         
   7   4   5          2.12         -2.15         5.84 o                         
 -12   5   5          2.01          4.84         5.63 o                         
 -11   5   5          6.03          6.11         5.04 o                         
 -10   5   5         10.58          9.32         3.77 o                         
  -9   5   5         32.10         26.31         2.91 o                         
  -8   5   5         11.23         16.16         2.09 o                         
  -7   5   5        122.68        120.56         3.59 o                         
  -6   5   5        363.88        344.69         6.43 o                         
  -5   5   5         54.28         55.40         1.88 o                         
  -4   5   5        118.81        109.22         2.55 o                         
  -3   5   5         68.72         73.27         2.15 o                         
  -2   5   5        178.10        156.26         3.18 o                         
  -1   5   5         94.92        105.78         2.60 o                         
   0   5   5          2.78          1.00         1.42 o                         
   1   5   5         14.72         12.56         1.80 o                         
   2   5   5         83.60         83.93         3.47 o                         
   3   5   5         10.03         11.22         2.81 o                         
   4   5   5         60.38         53.80         4.62 o                         
   5   5   5          0.43         -1.15         5.36 o                         
   6   5   5          0.30         -0.63         6.49 o                         
 -12   6   5          0.36         -1.62         7.31 o                         
 -11   6   5          2.00          4.58         5.44 o                         
 -10   6   5          2.98          0.91         3.71 o                         
  -9   6   5         70.68         81.97         4.66 o                         
  -8   6   5          5.71          2.93         2.71 o                         
  -7   6   5          6.52          4.86         2.19 o                         
  -6   6   5         91.49        101.09         4.52 o                         
  -5   6   5        129.08        126.83         3.51 o                         
  -4   6   5        162.22        146.09         4.06 o                         
  -3   6   5        254.98        245.52         6.42 o                         
  -2   6   5         18.85         23.67         1.99 o                         
  -1   6   5          5.01          6.47         1.83 o                         
   0   6   5          7.68         16.10         2.58 o                         
   1   6   5          0.16          1.55         2.48 o                         
   2   6   5          2.46          4.42         2.83 o                         
   3   6   5         64.42         65.17         4.22 o                         
   4   6   5          1.49          1.07         4.41 o                         
   5   6   5          0.33         -0.41         6.32 o                         
 -11   7   5         15.14          9.69         8.41 o                         
 -10   7   5         33.47         26.77         5.09 o                         
  -9   7   5          0.02         -1.91         5.51 o                         
  -8   7   5          0.58          0.78         3.10 o                         
  -7   7   5        129.95        154.20         8.27 o                         
  -6   7   5          1.42          3.07         2.65 o                         
  -5   7   5        277.46        274.08         6.29 o                         
  -4   7   5          4.26          2.65         1.99 o                         
  -3   7   5          7.12          5.56         2.01 o                         
  -2   7   5         48.57         50.80         3.52 o                         
  -1   7   5          5.48          6.35         2.43 o                         
   0   7   5         18.72         20.46         2.91 o                         
   1   7   5          0.45          7.90         3.33 o                         
   2   7   5         38.35         47.13         5.17 o                         
   3   7   5          1.51         11.66         5.32 o                         
   4   7   5          5.97         -6.42        10.12 o                         
 -11   8   5          0.72         -1.39         6.29 o                         
 -10   8   5          2.90          0.69         5.16 o                         
  -9   8   5         30.17         40.30         6.70 o                         
  -8   8   5          1.80         -1.14         4.13 o                         
  -7   8   5          3.82          5.34         3.83 o                         
  -6   8   5        232.44        268.96        19.35 o                         
  -5   8   5          7.06          9.16         2.94 o                         
  -4   8   5         48.23         45.08         3.63 o                         
  -3   8   5         48.80         59.04         3.61 o                         
  -2   8   5          0.37          0.45         3.28 o                         
  -1   8   5          6.10          9.12         4.05 o                         
   0   8   5          6.48          6.60         5.37 o                         
   1   8   5          2.43         10.59         6.10 o                         
   2   8   5          0.07         -6.10         6.10 o                         
   3   8   5          1.79          6.76         6.84 o                         
 -10   9   5         12.20          1.03         5.59 o                         
  -9   9   5          0.99          5.52         4.78 o                         
  -8   9   5          1.07          3.37         5.21 o                         
  -7   9   5         97.96         87.47         8.04 o                         
  -6   9   5         17.41         23.96         7.30 o                         
  -5   9   5         76.71         58.02         6.97 o                         
  -4   9   5          2.55          2.70         4.98 o                         
  -3   9   5          2.53          1.47         5.06 o                         
  -2   9   5         35.32         31.54         5.92 o                         
  -1   9   5          0.09         -3.81         5.68 o                         
   0   9   5          0.50         -6.31         6.31 o                         
   1   9   5          0.09         -7.70         8.60 o                         
  -9  10   5         18.93         23.77         6.52 o                         
  -8  10   5          0.06         -1.02         9.49 o                         
  -7  10   5          4.88          0.18         7.70 o                         
  -6  10   5         10.37         11.24         6.35 o                         
  -5  10   5          4.67          1.47         5.87 o                         
  -4  10   5          2.16         -5.62         5.62 o                         
  -3  10   5         21.61         21.10         6.23 o                         
  -2  10   5          1.59          5.79         6.32 o                         
  -1  10   5          0.12         -3.53         6.46 o                         
  -6  11   5          4.12         -2.84         6.62 o                         
  -5  11   5          4.37         -2.57         6.67 o                         
  -4  11   5          0.01          0.31         6.43 o                         
   1 -12   6          3.47          3.88         6.31 o                         
   2 -12   6          0.72          1.74         6.27 o                         
   3 -12   6         26.30         26.50         6.51 o                         
   4 -12   6          2.82         -0.38         6.64 o                         
   5 -12   6          5.77          9.33         5.92 o                         
   6 -12   6          0.47         19.09         8.21 o                         
   7 -12   6         27.81         44.44        19.77 o                         
   8 -12   6          0.03          0.33         8.08 o                         
  -1 -11   6          0.85         -3.32         5.99 o                         
   0 -11   6         14.43         28.91         6.52 o                         
   1 -11   6         18.76          5.88         5.80 o                         
   2 -11   6          0.56          0.26         5.37 o                         
   3 -11   6         32.89         45.63        10.77 o                         
   4 -11   6          0.33         -2.07         7.48 o                         
   5 -11   6         49.54         57.42         6.45 o                         
   6 -11   6          0.43         -1.45        18.31 o                         
   7 -11   6         24.85         29.19        13.98 o                         
   8 -11   6         22.58         24.82         8.20 o                         
   9 -11   6          0.15          9.06         7.74 o                         
  -3 -10   6          3.30          0.74         6.70 o                         
  -2 -10   6         11.49         15.37         7.50 o                         
  -1 -10   6          1.29         12.19         5.61 o                         
   0 -10   6          9.48         13.64         4.54 o                         
   1 -10   6         50.05         64.08         5.34 o                         
   2 -10   6         44.35         29.77         4.33 o                         
   3 -10   6         21.27         17.80         3.93 o                         
   4 -10   6          5.15          6.38         3.97 o                         
   5 -10   6          0.11         -1.84         3.34 o                         
   6 -10   6         12.45         14.21         4.07 o                         
   7 -10   6         38.70         34.19         7.15 o                         
   8 -10   6          7.33          6.18        12.23 o                         
   9 -10   6         54.23         56.35         7.24 o                         
  10 -10   6         33.52         27.67        12.96 o                         
  -4  -9   6          0.29          5.50         5.68 o                         
  -3  -9   6          8.77         13.11         4.60 o                         
  -2  -9   6          1.14          5.47         3.82 o                         
  -1  -9   6          0.43         -0.69         3.78 o                         
   0  -9   6         19.65         31.94         4.68 o                         
   1  -9   6         72.55         59.58         4.70 o                         
   2  -9   6          1.34         -3.04         3.17 o                         
   3  -9   6         25.43         29.48         3.69 o                         
   4  -9   6          6.25          2.77         3.00 o                         
   5  -9   6        125.81        141.56         6.19 o                         
   6  -9   6          6.08          2.59         3.20 o                         
   7  -9   6         54.65         61.63         9.75 o                         
   8  -9   6        149.21        146.69        11.17 o                         
   9  -9   6         10.86          6.18         5.72 o                         
  10  -9   6         14.08         15.04        11.65 o                         
  11  -9   6         10.55         12.17         9.76 o                         
  -6  -8   6          0.02          8.10         8.80 o                         
  -5  -8   6          1.19         -4.97         4.97 o                         
  -4  -8   6         16.01          3.34         4.76 o                         
  -3  -8   6          0.33          0.68         3.75 o                         
  -2  -8   6         56.71         71.13         4.31 o                         
  -1  -8   6          0.43          1.57         2.88 o                         
   0  -8   6         21.68         22.96         3.04 o                         
   1  -8   6        157.92        194.22         6.18 o                         
   2  -8   6         68.01         56.43         4.68 o                         
   3  -8   6        487.75        503.11        13.32 o                         
   4  -8   6          1.10         -2.00         2.00 o                         
   5  -8   6        127.37        106.65         4.80 o                         
   6  -8   6          6.15          4.77         2.79 o                         
   7  -8   6         11.89         12.04         3.78 o                         
   8  -8   6          6.18          6.74         3.82 o                         
   9  -8   6        139.90        154.39         9.33 o                         
  10  -8   6          5.68         14.49        10.41 o                         
  11  -8   6         35.67         33.06         9.55 o                         
  -7  -7   6          1.18          2.24         5.99 o                         
  -6  -7   6          8.88         20.13         5.77 o                         
  -5  -7   6          1.74         -0.37         4.75 o                         
  -4  -7   6         10.29         14.35         3.84 o                         
  -3  -7   6          4.42          5.18         3.00 o                         
  -2  -7   6         28.14         23.95         3.42 o                         
  -1  -7   6         16.84         26.94         2.29 o                         
   0  -7   6         13.37          3.64         1.75 o                         
   1  -7   6        166.29        142.85         4.15 o                         
   2  -7   6        131.11        125.05         2.82 o                         
   3  -7   6          6.13          6.67         1.44 o                         
   4  -7   6        384.58        363.72         7.75 o                         
   5  -7   6         43.09         35.09         2.21 o                         
   6  -7   6         17.58         13.57         2.12 o                         
   7  -7   6        306.50        299.13        10.32 o                         
   8  -7   6        173.71        161.12         7.74 o                         
   9  -7   6         24.72         22.73         5.10 o                         
  10  -7   6         48.51         39.12         8.81 o                         
  11  -7   6          8.54         11.89         8.61 o                         
  -7  -6   6          9.31          8.49         5.77 o                         
  -6  -6   6         14.95         17.56         5.30 o                         
  -5  -6   6         45.70         47.84         5.38 o                         
  -4  -6   6        135.38        115.64         5.78 o                         
  -3  -6   6         12.55         16.47         2.05 o                         
  -2  -6   6        107.06        126.25         4.35 o                         
  -1  -6   6         32.56         22.60         1.38 o                         
   0  -6   6        143.31        143.44         3.20 o                         
   1  -6   6        370.46        400.51         6.77 o                         
   2  -6   6         12.57         10.37         1.37 o                         
   3  -6   6       2747.15       2719.14        48.86 o                         
   4  -6   6         45.66         53.84         2.56 o                         
   5  -6   6        474.16        432.32        10.50 o                         
   6  -6   6         93.01         87.22         3.24 o                         
   7  -6   6         46.16         43.18         4.02 o                         
   8  -6   6         21.53         27.72         3.97 o                         
   9  -6   6         56.14         64.39         8.82 o                         
  10  -6   6          8.96          5.40         7.43 o                         
  11  -6   6         45.54         38.50         8.89 o                         
  -8  -5   6         10.78         15.41         6.02 o                         
  -7  -5   6          0.09          9.32         5.27 o                         
  -6  -5   6         12.84         23.60         9.32 o                         
  -5  -5   6         47.44         49.42         3.65 o                         
  -4  -5   6         19.13         35.73         2.72 o                         
  -3  -5   6          7.34          1.32         1.46 o                         
  -2  -5   6        196.63        184.13         3.79 o                         
  -1  -5   6        146.51        152.95         3.22 o                         
   0  -5   6         91.79         81.02         2.05 o                         
   1  -5   6       1062.95       1065.90        15.88 o                         
   2  -5   6        367.41        310.66         5.71 o                         
   3  -5   6         91.46        114.33         2.84 o                         
   4  -5   6        840.99        804.27        15.90 o                         
   5  -5   6         60.95         45.48         1.61 o                         
   6  -5   6         43.44         49.82         3.65 o                         
   7  -5   6        732.59        707.36        16.19 o                         
   8  -5   6         27.54         23.97         3.98 o                         
   9  -5   6          1.05         -4.69         4.69 o                         
  10  -5   6         20.88         12.00         7.36 o                         
  11  -5   6          2.73         14.42        13.65 o                         
  -9  -4   6          1.74         10.69         6.09 o                         
  -8  -4   6          5.91          0.43         5.07 o                         
  -7  -4   6         14.90         12.44         4.15 o                         
  -6  -4   6        279.62        296.85        10.15 o                         
  -5  -4   6        123.13        156.74         5.10 o                         
  -4  -4   6        317.04        293.75         8.05 o                         
  -3  -4   6          9.05         11.71         1.35 o                         
  -2  -4   6         40.20         54.40         1.93 o                         
  -1  -4   6        208.15        194.18         3.51 o                         
   0  -4   6        478.59        439.98         6.88 o                         
   1  -4   6        509.56        491.95         7.60 o                         
   2  -4   6         16.60         21.32         1.23 o                         
   3  -4   6       1528.42       1509.16        24.49 o                         
   4  -4   6         36.72         46.37         1.40 o                         
   5  -4   6        973.70        945.79        16.59 o                         
   6  -4   6        212.22        204.85         4.62 o                         
   7  -4   6        202.57        188.65         9.26 o                         
   8  -4   6         34.21         43.54         4.39 o                         
   9  -4   6          1.55          2.17         9.25 o                         
  10  -4   6          0.16         -6.56         7.09 o                         
  11  -4   6         47.03         45.44        16.20 o                         
 -10  -3   6          0.22          1.84         6.99 o                         
  -9  -3   6          6.54          6.19         4.66 o                         
  -8  -3   6          6.82          3.12         4.16 o                         
  -7  -3   6          3.32          8.09         3.62 o                         
  -6  -3   6          0.29          1.84         2.59 o                         
  -5  -3   6        121.20        128.66         5.04 o                         
  -4  -3   6         52.02         53.45         1.97 o                         
  -3  -3   6        248.30        238.11         4.26 o                         
  -2  -3   6       1159.94       1146.41        17.10 o                         
  -1  -3   6        228.24        226.92         4.72 o                         
   0  -3   6         25.78         30.07         1.10 o                         
   1  -3   6       3854.84       4013.61        58.26 o                         
   2  -3   6        295.61        380.20         6.20 o                         
   3  -3   6        738.15        723.28        10.95 o                         
   4  -3   6        918.97        927.07        13.92 o                         
   5  -3   6         55.47         56.88         2.90 o                         
   6  -3   6         69.22         73.29         2.84 o                         
   7  -3   6        194.80        200.11        10.07 o                         
   8  -3   6          2.40          3.50         4.25 o                         
   9  -3   6         15.79         18.83         5.48 o                         
  10  -3   6          6.85          3.67         7.81 o                         
  11  -3   6          0.65          1.06         8.37 o                         
 -10  -2   6          3.77          2.69         6.44 o                         
  -9  -2   6          5.60         10.40         4.41 o                         
  -8  -2   6          6.68          3.70         4.58 o                         
  -7  -2   6         19.32         19.80         3.49 o                         
  -6  -2   6        318.84        314.73         8.28 o                         
  -5  -2   6         19.94         24.51         1.54 o                         
  -4  -2   6        628.41        617.28         9.61 o                         
  -3  -2   6         14.75          7.76         0.99 o                         
  -2  -2   6         42.52         47.86         1.54 o                         
  -1  -2   6       1102.62       1108.32        16.45 o                         
   0  -2   6        242.70        193.68         3.30 o                         
   1  -2   6        239.24        248.19         4.08 o                         
   2  -2   6        442.35        390.58         6.13 o                         
   3  -2   6        277.06        265.43         4.43 o                         
   4  -2   6        238.73        245.17         4.62 o                         
   5  -2   6       1112.75       1023.93        20.30 o                         
   6  -2   6          2.86          1.58         1.61 o                         
   7  -2   6        181.89        155.34         5.78 o                         
   8  -2   6         73.79         81.26         9.01 o                         
   9  -2   6          0.75          4.34         5.48 o                         
  10  -2   6         10.72         12.53         6.97 o                         
 -11  -1   6          0.04          5.89         5.84 o                         
 -10  -1   6          6.24         12.64         4.64 o                         
  -9  -1   6          5.58          8.91         4.03 o                         
  -8  -1   6         49.42         53.98         5.17 o                         
  -7  -1   6        104.15        103.62         6.88 o                         
  -6  -1   6        260.26        243.67         6.05 o                         
  -5  -1   6        188.56        195.27         3.75 o                         
  -4  -1   6         67.45         74.41         2.01 o                         
  -3  -1   6        869.27        903.02        14.17 o                         
  -2  -1   6       2059.90       2114.97        30.92 o                         
  -1  -1   6        132.10        131.12         2.45 o                         
   0  -1   6        723.13        688.74        10.84 o                         
   1  -1   6       5166.45       5361.95        89.76 o                         
   2  -1   6        294.40        326.41         5.25 o                         
   3  -1   6       1800.85       1744.49        25.68 o                         
   4  -1   6        879.75        884.41        13.39 o                         
   5  -1   6         81.37         77.12         2.96 o                         
   6  -1   6         22.14         16.92         2.16 o                         
   7  -1   6          8.27         11.46         3.28 o                         
   8  -1   6          0.29          5.85         5.09 o                         
   9  -1   6         46.43         47.86         6.81 o                         
  10  -1   6          2.07          6.72         6.59 o                         
 -11   0   6          3.20          0.24         5.40 o                         
 -10   0   6          9.13          5.16         4.37 o                         
  -9   0   6         63.70         69.27         5.13 o                         
  -8   0   6         75.94         80.27         4.93 o                         
  -7   0   6        108.45        116.75         5.59 o                         
  -6   0   6         27.30         34.78         2.21 o                         
  -5   0   6         27.38         22.14         1.29 o                         
  -4   0   6        721.55        706.89        11.26 o                         
  -3   0   6          4.80         16.88         1.01 o                         
  -2   0   6        163.82        175.83         3.11 o                         
  -1   0   6       4104.28       4314.59        65.40 o                         
   0   0   6          9.38         22.48         0.88 o                         
   1   0   6        694.98        689.87        10.44 o                         
   2   0   6        556.15        545.45         8.81 o                         
   3   0   6        336.85        376.75         6.12 o                         
   4   0   6        886.32        845.83        12.40 o                         
   5   0   6        371.18        348.91         7.06 o                         
   6   0   6          9.39         14.15         4.99 o                         
   7   0   6         53.51         47.34         5.58 o                         
   8   0   6         50.16         44.48         6.24 o                         
   9   0   6         10.36          6.44         6.25 o                         
  10   0   6          0.20         -6.71         6.71 o                         
 -11   1   6          0.34          4.86         5.15 o                         
 -10   1   6          5.89         11.56         4.11 o                         
  -9   1   6          7.06         10.84         3.48 o                         
  -8   1   6        313.91        288.57         9.52 o                         
  -7   1   6        491.98        436.57        10.14 o                         
  -6   1   6        303.99        292.10         5.12 o                         
  -5   1   6        233.11        228.08         4.12 o                         
  -4   1   6         32.31         38.91         1.80 o                         
  -3   1   6        878.42        827.32        12.45 o                         
  -2   1   6       1069.62       1079.49        19.66 o                         
  -1   1   6         20.72         32.26         1.40 o                         
   0   1   6        875.03        867.49        12.99 o                         
   1   1   6       1291.53       1366.25        20.22 o                         
   2   1   6         24.37         22.02         1.36 o                         
   3   1   6        857.65        824.91        12.59 o                         
   4   1   6        152.16        163.56         3.44 o                         
   5   1   6        181.76        163.72         4.97 o                         
   6   1   6          1.71          2.08         3.36 o                         
   7   1   6          4.79          1.28         5.13 o                         
   8   1   6          3.05          7.61         5.83 o                         
   9   1   6          1.04          9.66         6.50 o                         
 -11   2   6          0.05          4.75         5.19 o                         
 -10   2   6         21.85         24.39         4.81 o                         
  -9   2   6        141.19        126.82         6.42 o                         
  -8   2   6        145.84        152.37         6.45 o                         
  -7   2   6          2.00          2.40         1.68 o                         
  -6   2   6          7.47         13.68         1.27 o                         
  -5   2   6          6.44         10.98         1.11 o                         
  -4   2   6        349.12        338.92         5.56 o                         
  -3   2   6        240.78        275.97         4.59 o                         
  -2   2   6        210.94        192.06         4.09 o                         
  -1   2   6       2409.81       2535.65        42.82 o                         
   0   2   6        136.29        121.68         2.64 o                         
   1   2   6        731.80        742.46        11.33 o                         
   2   2   6         46.88         51.93         1.74 o                         
   3   2   6          2.46          5.45         1.25 o                         
   4   2   6        416.24        408.29         8.10 o                         
   5   2   6         48.73         55.34         3.68 o                         
   6   2   6         17.68         10.84         5.68 o                         
   7   2   6         37.80         35.07         6.34 o                         
   8   2   6          0.39          5.92         6.13 o                         
 -12   3   6          0.15          3.14         5.72 o                         
 -11   3   6          0.09         -1.46         4.84 o                         
 -10   3   6         16.94         26.57         4.28 o                         
  -9   3   6         46.80         55.66         4.88 o                         
  -8   3   6        159.93        146.80         6.37 o                         
  -7   3   6        268.18        277.59         6.70 o                         
  -6   3   6         91.68         87.33         2.60 o                         
  -5   3   6         99.47         89.04         2.41 o                         
  -4   3   6        270.50        253.05         4.38 o                         
  -3   3   6        473.71        463.44         8.11 o                         
  -2   3   6         73.77         82.56         2.68 o                         
  -1   3   6         14.36          8.34         1.28 o                         
   0   3   6        328.70        333.36         5.52 o                         
   1   3   6         33.00         47.78         1.72 o                         
   2   3   6        333.19        307.55         5.39 o                         
   3   3   6         89.65         96.23         3.11 o                         
   4   3   6          0.97          4.69         2.42 o                         
   5   3   6         18.85         22.20         5.62 o                         
   6   3   6          0.33         -0.30         5.10 o                         
   7   3   6          0.13         -5.50         5.50 o                         
   8   3   6         28.96         42.00        11.60 o                         
 -12   4   6          5.35         -6.12         6.20 o                         
 -11   4   6          3.43          2.47         4.91 o                         
 -10   4   6         51.97         46.73         4.65 o                         
  -9   4   6          7.87          3.06         3.29 o                         
  -8   4   6         33.96         39.59         4.70 o                         
  -7   4   6         97.80         92.70         3.62 o                         
  -6   4   6        113.74        123.59         3.38 o                         
  -5   4   6        333.48        327.72         5.86 o                         
  -4   4   6        144.30        136.23         2.86 o                         
  -3   4   6        166.00        153.76         3.75 o                         
  -2   4   6        195.27        169.97         3.65 o                         
  -1   4   6        408.90        432.07         6.97 o                         
   0   4   6        379.29        346.10         6.16 o                         
   1   4   6        735.38        720.49        12.39 o                         
   2   4   6          0.56          1.72         1.71 o                         
   3   4   6         34.12         27.84         2.53 o                         
   4   4   6         15.00         15.30         3.12 o                         
   5   4   6          3.86          2.00         4.17 o                         
   6   4   6          5.07          2.35         6.10 o                         
   7   4   6         26.24         34.31         7.93 o                         
 -12   5   6          5.96          0.15         7.52 o                         
 -11   5   6         15.17         12.42         7.08 o                         
 -10   5   6         60.68         72.06         5.82 o                         
  -9   5   6          6.73          7.77         4.67 o                         
  -8   5   6         37.81         32.14         2.25 o                         
  -7   5   6        205.08        199.24         4.90 o                         
  -6   5   6         82.44         84.80         2.97 o                         
  -5   5   6         19.66         24.26         2.47 o                         
  -4   5   6         94.06         91.44         3.75 o                         
  -3   5   6        105.44        105.96         3.25 o                         
  -2   5   6          8.59          6.33         1.58 o                         
  -1   5   6        167.59        156.73         4.55 o                         
   0   5   6        179.20        187.66         5.46 o                         
   1   5   6          0.90          0.83         1.98 o                         
   2   5   6        229.28        219.97         9.46 o                         
   3   5   6          2.17          4.54         2.93 o                         
   4   5   6          0.29          1.53         3.68 o                         
   5   5   6         18.03         16.99         5.81 o                         
   6   5   6          0.40          2.18        12.31 o                         
 -11   6   6         14.92          1.96         6.62 o                         
 -10   6   6         17.20         20.41         4.48 o                         
  -9   6   6          5.16          9.07         4.45 o                         
  -8   6   6         37.54         34.83         3.98 o                         
  -7   6   6          2.08          1.45         3.11 o                         
  -6   6   6        143.15        137.57         4.70 o                         
  -5   6   6         66.08         77.67         3.54 o                         
  -4   6   6         63.52         71.25         3.28 o                         
  -3   6   6         21.67         25.34         3.67 o                         
  -2   6   6        131.13        143.40         6.65 o                         
  -1   6   6         75.18         80.78         3.68 o                         
   0   6   6        100.30         91.72         4.63 o                         
   1   6   6        200.24        205.95         8.56 o                         
   2   6   6          3.27          3.57         3.66 o                         
   3   6   6          3.40          4.76         4.02 o                         
   4   6   6          1.10         -0.21         6.67 o                         
   5   6   6          0.04        -11.14        11.14 o                         
 -11   7   6          7.09         -3.66         6.42 o                         
 -10   7   6         19.25         21.22         5.48 o                         
  -9   7   6          1.21          4.54         4.43 o                         
  -8   7   6         76.56         75.52         5.77 o                         
  -7   7   6        142.49        158.54         7.45 o                         
  -6   7   6          0.63         -1.11         2.87 o                         
  -5   7   6          0.73          3.60         2.87 o                         
  -4   7   6          3.05          6.24         3.92 o                         
  -3   7   6         11.06         24.37         3.20 o                         
  -2   7   6         20.78         13.36         3.22 o                         
  -1   7   6         13.98         14.28         3.63 o                         
   0   7   6         28.69         31.92         3.85 o                         
   1   7   6          1.47          0.52         5.37 o                         
   2   7   6          8.76          5.06         6.06 o                         
   3   7   6          0.58          9.24         6.41 o                         
   4   7   6          0.20         -0.15        12.67 o                         
 -10   8   6          2.12          1.26         5.22 o                         
  -9   8   6          1.07         -0.96         5.09 o                         
  -8   8   6         50.65         62.12         6.52 o                         
  -7   8   6          0.23          3.36         5.82 o                         
  -6   8   6         66.01         68.09         5.20 o                         
  -5   8   6          5.68          3.92         3.22 o                         
  -4   8   6         14.31         15.80         3.49 o                         
  -3   8   6          7.32          6.07         3.09 o                         
  -2   8   6          2.47          5.50         7.27 o                         
  -1   8   6          3.65          0.55         5.20 o                         
   0   8   6          5.99          9.06         5.83 o                         
   1   8   6          2.98         -6.07         6.07 o                         
   2   8   6          3.63          2.01         6.81 o                         
 -10   9   6          0.48         -1.03         5.83 o                         
  -9   9   6          2.00          2.84         5.00 o                         
  -8   9   6         15.29         11.41         5.18 o                         
  -7   9   6         40.20         48.83         9.21 o                         
  -6   9   6          6.50         -4.95         5.36 o                         
  -5   9   6          0.82         -0.12         5.54 o                         
  -4   9   6         19.53         29.92         6.04 o                         
  -3   9   6          8.28          1.90         5.46 o                         
  -2   9   6         11.48         12.11         6.41 o                         
  -1   9   6          1.36          1.36         6.29 o                         
   0   9   6          0.11          3.34         6.63 o                         
  -8  10   6         19.27          2.55         6.69 o                         
  -7  10   6          0.84         -7.83         7.83 o                         
  -6  10   6         11.99         10.21         6.36 o                         
  -5  10   6          1.29          3.12         6.10 o                         
  -4  10   6          0.22         -2.05         6.32 o                         
  -3  10   6          3.79          2.86         6.22 o                         
  -2  10   6          3.13         -4.59         6.46 o                         
   1 -12   7          1.14          0.95         6.29 o                         
   2 -12   7          1.98          8.82         6.40 o                         
   3 -12   7          5.67          4.71         6.06 o                         
   4 -12   7         24.28          6.62         5.97 o                         
   5 -12   7          0.18         -6.29         6.29 o                         
   6 -12   7          0.45         -3.51         7.74 o                         
   7 -12   7          1.26          7.76        11.25 o                         
   8 -12   7         21.02         33.74         9.76 o                         
  -1 -11   7          0.41         -0.06         6.09 o                         
   0 -11   7          0.09         -1.34         6.09 o                         
   1 -11   7         12.98          8.43         5.76 o                         
   2 -11   7          6.01          0.22         5.49 o                         
   3 -11   7          8.20          7.42         5.33 o                         
   4 -11   7         14.74         21.93         5.66 o                         
   5 -11   7         27.14         19.97         5.63 o                         
   6 -11   7         57.77         62.59        11.72 o                         
   7 -11   7         11.68         16.99         7.57 o                         
   8 -11   7          0.89         11.11         7.98 o                         
   9 -11   7          7.74         -4.67         7.49 o                         
  -3 -10   7          0.05         13.13         7.35 o                         
  -2 -10   7          5.20          6.05         5.93 o                         
  -1 -10   7         15.10         22.82         5.96 o                         
   0 -10   7         36.53         18.45         4.81 o                         
   1 -10   7          0.73          0.84         4.08 o                         
   2 -10   7          6.23          4.92         4.07 o                         
   3 -10   7          2.64          0.35         3.67 o                         
   4 -10   7        150.37        152.58         7.11 o                         
   5 -10   7          5.45          3.58         4.12 o                         
   6 -10   7         13.15          9.84         6.50 o                         
   7 -10   7         17.69         -1.35         6.22 o                         
   8 -10   7         52.05         60.27         8.67 o                         
   9 -10   7         22.41         27.40         7.90 o                         
  10 -10   7         12.75          4.95        11.21 o                         
  -4  -9   7          0.85          0.11         6.34 o                         
  -3  -9   7          0.07          1.84         6.41 o                         
  -2  -9   7          3.86          4.55         4.12 o                         
  -1  -9   7         59.43         42.50         4.76 o                         
   0  -9   7          0.49          2.88         3.83 o                         
   1  -9   7         10.97         18.66         3.95 o                         
   2  -9   7         67.94         70.29         5.45 o                         
   3  -9   7         29.39         32.00         3.85 o                         
   4  -9   7          1.01         -1.06         3.19 o                         
   5  -9   7         36.72         43.52         4.42 o                         
   6  -9   7        307.24        302.83        17.65 o                         
   7  -9   7         40.28         29.33         7.11 o                         
   8  -9   7         53.92         62.67         8.99 o                         
   9  -9   7         32.05         28.51         7.57 o                         
  10  -9   7          1.04          1.02        10.70 o                         
  -5  -8   7          3.48          1.66         7.55 o                         
  -4  -8   7         15.18         19.00         5.11 o                         
  -3  -8   7          0.23         -2.94         3.78 o                         
  -2  -8   7         21.80         23.58         3.57 o                         
  -1  -8   7        125.63        165.05         6.34 o                         
   0  -8   7        248.00        225.12        10.28 o                         
   1  -8   7         26.40         23.26         3.54 o                         
   2  -8   7         71.49         92.92         4.95 o                         
   3  -8   7        173.92        142.40         6.17 o                         
   4  -8   7        117.53        116.06         5.53 o                         
   5  -8   7          6.37          3.81         2.99 o                         
   6  -8   7          4.26         10.10         3.68 o                         
   7  -8   7        201.89        199.20        11.52 o                         
   8  -8   7         20.87         10.82         5.25 o                         
   9  -8   7         59.31         67.28         7.06 o                         
  10  -8   7         35.20         35.89        13.18 o                         
  11  -8   7          1.58          1.22         9.06 o                         
  -6  -7   7          2.41          4.53         5.62 o                         
  -5  -7   7         24.94         38.72         5.83 o                         
  -4  -7   7          0.47          0.07         3.77 o                         
  -3  -7   7          4.86          4.41         3.12 o                         
  -2  -7   7          3.49          0.28         2.74 o                         
  -1  -7   7        179.03        179.22         6.10 o                         
   0  -7   7         59.59         79.72         3.85 o                         
   1  -7   7          0.56          0.66         1.50 o                         
   2  -7   7        415.43        418.82         9.89 o                         
   3  -7   7          2.21          1.17         2.00 o                         
   4  -7   7        119.52        108.14         5.62 o                         
   5  -7   7         23.25         21.47         2.36 o                         
   6  -7   7        717.78        696.76        19.69 o                         
   7  -7   7        125.33        130.62         6.15 o                         
   8  -7   7        114.21        115.18         6.60 o                         
   9  -7   7         19.42         10.57         5.41 o                         
  10  -7   7         22.58         18.62         9.09 o                         
  11  -7   7         12.80          9.46         8.61 o                         
  -7  -6   7          0.17          1.28         5.69 o                         
  -6  -6   7         10.28          7.37         4.95 o                         
  -5  -6   7         20.57         12.34         6.99 o                         
  -4  -6   7         57.24         58.57         6.32 o                         
  -3  -6   7         25.05         15.62         2.25 o                         
  -2  -6   7         42.26         46.02         2.38 o                         
  -1  -6   7        299.61        319.60         7.42 o                         
   0  -6   7        414.16        383.63         7.33 o                         
   1  -6   7        179.55        173.17         4.08 o                         
   2  -6   7          0.91          0.93         1.54 o                         
   3  -6   7        667.63        631.24        13.77 o                         
   4  -6   7        201.22        183.56         4.86 o                         
   5  -6   7         33.97         40.77         3.23 o                         
   6  -6   7         47.39         51.62         3.51 o                         
   7  -6   7        141.38        148.96         7.49 o                         
   8  -6   7         13.45         11.81         3.90 o                         
   9  -6   7         86.35         90.41        10.34 o                         
  10  -6   7         43.50         39.18         9.35 o                         
  11  -6   7          1.45          0.95        14.34 o                         
  -8  -5   7          0.66          9.93         6.98 o                         
  -7  -5   7          7.55          8.24         5.33 o                         
  -6  -5   7          0.29         -2.83         4.48 o                         
  -5  -5   7          3.30          5.61         3.38 o                         
  -4  -5   7          1.68         -1.81         2.17 o                         
  -3  -5   7         86.33        100.07         3.10 o                         
  -2  -5   7        206.84        180.18         3.84 o                         
  -1  -5   7        330.78        321.99         6.06 o                         
   0  -5   7        143.84        150.00         3.17 o                         
   1  -5   7        415.55        398.28         6.41 o                         
   2  -5   7        645.19        635.82        10.86 o                         
   3  -5   7         65.63         67.54         2.72 o                         
   4  -5   7        282.19        286.21         5.86 o                         
   5  -5   7        414.50        390.31         7.58 o                         
   6  -5   7        207.22        183.14         6.55 o                         
   7  -5   7        204.73        205.08        10.46 o                         
   8  -5   7        150.87        161.57         7.70 o                         
   9  -5   7          0.20         -4.69         6.95 o                         
  10  -5   7         76.92         82.98        10.52 o                         
  11  -5   7          7.94         15.77         9.05 o                         
  -9  -4   7         19.69         14.37         6.14 o                         
  -8  -4   7          2.21         -0.70         5.23 o                         
  -7  -4   7          6.01         15.13         4.28 o                         
  -6  -4   7        146.55        136.75         6.67 o                         
  -5  -4   7         15.59         11.27         2.66 o                         
  -4  -4   7         68.65         80.81         4.00 o                         
  -3  -4   7        161.67        153.29         3.47 o                         
  -2  -4   7        158.75        159.69         3.25 o                         
  -1  -4   7         90.60         90.49         2.25 o                         
   0  -4   7        835.05        817.82        12.37 o                         
   1  -4   7        125.67        120.54         2.62 o                         
   2  -4   7        332.94        328.94         5.35 o                         
   3  -4   7        580.67        541.32         9.34 o                         
   4  -4   7        857.19        809.09        12.86 o                         
   5  -4   7        365.01        344.73         6.80 o                         
   6  -4   7        269.65        258.94         7.05 o                         
   7  -4   7          8.90         11.23         2.55 o                         
   8  -4   7         91.58         82.40         7.17 o                         
   9  -4   7        159.38        154.54        12.14 o                         
  10  -4   7         23.96         33.43        15.00 o                         
  11  -4   7          0.19          2.96         8.87 o                         
  -9  -3   7          0.02          5.12         4.84 o                         
  -8  -3   7          0.59          2.97         4.29 o                         
  -7  -3   7          0.63         -0.09         3.59 o                         
  -6  -3   7         13.34          9.14         2.86 o                         
  -5  -3   7         92.58         90.30         3.72 o                         
  -4  -3   7         68.17         67.56         2.30 o                         
  -3  -3   7        337.63        343.48         5.78 o                         
  -2  -3   7        570.18        556.41         8.69 o                         
  -1  -3   7       1286.35       1262.12        18.74 o                         
   0  -3   7         25.10         39.45         1.34 o                         
   1  -3   7       1624.90       1625.91        23.97 o                         
   2  -3   7        830.14        800.51        12.09 o                         
   3  -3   7         22.47         30.81         1.21 o                         
   4  -3   7        161.68        159.84         3.10 o                         
   5  -3   7        471.55        457.82         8.69 o                         
   6  -3   7          6.15          4.59         2.30 o                         
   7  -3   7        161.93        164.19         8.57 o                         
   8  -3   7        214.24        231.97        10.98 o                         
   9  -3   7          4.74          5.83         7.15 o                         
  10  -3   7         50.54         53.65         9.68 o                         
 -10  -2   7          0.00         -0.28         4.93 o                         
  -9  -2   7         24.24         31.85         5.72 o                         
  -8  -2   7         57.25         61.06         5.05 o                         
  -7  -2   7         13.21         14.05         3.50 o                         
  -6  -2   7        276.19        263.79         7.79 o                         
  -5  -2   7         58.61         58.35         2.27 o                         
  -4  -2   7         67.62         75.81         2.22 o                         
  -3  -2   7        261.24        258.34         4.58 o                         
  -2  -2   7        206.72        166.91         3.15 o                         
  -1  -2   7        125.37        129.13         2.56 o                         
   0  -2   7       1683.36       1726.11        25.39 o                         
   1  -2   7          2.27          3.78         0.77 o                         
   2  -2   7         98.11        102.46         2.21 o                         
   3  -2   7        409.76        371.28         6.02 o                         
   4  -2   7        117.60        114.85         2.61 o                         
   5  -2   7        310.41        290.41         6.46 o                         
   6  -2   7        321.79        302.41         7.99 o                         
   7  -2   7          6.51          4.39         3.29 o                         
   8  -2   7         68.80         59.27         7.17 o                         
   9  -2   7         44.49         38.53         7.03 o                         
  10  -2   7          0.00         -7.41         7.54 o                         
 -10  -1   7          6.82          9.11         4.83 o                         
  -9  -1   7          0.53         -1.96         3.92 o                         
  -8  -1   7         23.91         22.31         3.81 o                         
  -7  -1   7          2.98          4.31         3.01 o                         
  -6  -1   7         12.78         12.51         2.16 o                         
  -5  -1   7        290.43        277.48         4.96 o                         
  -4  -1   7        267.98        253.40         4.50 o                         
  -3  -1   7        110.86        107.63         2.40 o                         
  -2  -1   7        498.64        469.75         7.37 o                         
  -1  -1   7       2412.74       2409.03        35.23 o                         
   0  -1   7        270.21        311.42         5.24 o                         
   1  -1   7        859.37        826.85        13.04 o                         
   2  -1   7        948.77        940.15        14.14 o                         
   3  -1   7        515.26        508.30         8.71 o                         
   4  -1   7        144.37        135.33         2.91 o                         
   5  -1   7          2.13         -1.27         1.42 o                         
   6  -1   7         24.88         23.18         2.46 o                         
   7  -1   7         52.05         48.48         4.42 o                         
   8  -1   7         38.54         44.87         8.17 o                         
   9  -1   7         10.81         11.33         6.24 o                         
  10  -1   7         29.94         30.27         8.85 o                         
 -11   0   7          0.23          1.23         5.44 o                         
 -10   0   7          0.07          0.75         5.38 o                         
  -9   0   7         67.69         72.86         8.40 o                         
  -8   0   7         40.92         38.77         3.93 o                         
  -7   0   7         33.69         30.22         3.39 o                         
  -6   0   7        106.30         96.88         3.35 o                         
  -5   0   7         14.18         12.28         1.26 o                         
  -4   0   7         32.69         35.94         1.50 o                         
  -3   0   7        550.35        516.74         8.08 o                         
  -2   0   7         28.94         47.26         1.45 o                         
  -1   0   7        197.83        177.11         3.28 o                         
   0   0   7        843.89        839.97        12.66 o                         
   1   0   7         59.05         68.52         1.78 o                         
   2   0   7        435.43        411.67         6.85 o                         
   3   0   7        435.75        420.61         6.82 o                         
   4   0   7        193.04        167.39         3.87 o                         
   5   0   7         85.49         78.09         3.32 o                         
   6   0   7        123.74        127.66         6.29 o                         
   7   0   7          1.64          4.35         4.93 o                         
   8   0   7         44.00         43.59         7.63 o                         
   9   0   7          0.51          0.27         6.21 o                         
 -11   1   7          1.15         -4.51         5.19 o                         
 -10   1   7         42.06         27.61         4.51 o                         
  -9   1   7         24.46         24.39         3.87 o                         
  -8   1   7         61.73         61.60         4.42 o                         
  -7   1   7          4.13          1.60         2.10 o                         
  -6   1   7        124.16        116.46         3.22 o                         
  -5   1   7       1010.05        964.53        14.67 o                         
  -4   1   7        200.87        183.22         3.59 o                         
  -3   1   7          6.82          4.85         0.79 o                         
  -2   1   7        223.77        196.34         4.16 o                         
  -1   1   7        380.16        377.96         6.77 o                         
   0   1   7        140.45        122.83         2.93 o                         
   1   1   7        925.66        891.16        14.02 o                         
   2   1   7        646.59        706.01        11.41 o                         
   3   1   7        779.80        750.49        11.63 o                         
   4   1   7        148.71        152.95         4.17 o                         
   5   1   7        106.71         91.14         6.51 o                         
   6   1   7          3.12          0.35         3.71 o                         
   7   1   7          6.30          0.48         5.28 o                         
   8   1   7          0.15         -3.86         5.95 o                         
   9   1   7          0.62         -3.14         6.60 o                         
 -11   2   7          8.62          5.46         5.23 o                         
 -10   2   7          2.23          2.78         3.89 o                         
  -9   2   7         48.62         55.72         4.68 o                         
  -8   2   7          4.50          8.44         3.00 o                         
  -7   2   7          4.76         10.53         2.28 o                         
  -6   2   7        267.34        249.31         5.70 o                         
  -5   2   7        200.87        222.46         4.91 o                         
  -4   2   7        149.26        145.90         2.97 o                         
  -3   2   7        669.62        645.65        11.02 o                         
  -2   2   7        494.69        492.37         8.61 o                         
  -1   2   7        289.56        259.43         5.04 o                         
   0   2   7        603.99        632.65        10.70 o                         
   1   2   7         76.27         71.88         2.24 o                         
   2   2   7        554.12        533.80         8.55 o                         
   3   2   7        121.41        134.37         4.89 o                         
   4   2   7         35.62         28.02         2.70 o                         
   5   2   7         92.80         97.75         7.56 o                         
   6   2   7         26.86         40.12         5.37 o                         
   7   2   7         13.82         14.83         5.99 o                         
   8   2   7          8.32          1.92         6.33 o                         
 -11   3   7          0.18          2.67         5.84 o                         
 -10   3   7         33.26         21.44         4.19 o                         
  -9   3   7         93.20        103.70        12.00 o                         
  -8   3   7         92.78         84.54         9.88 o                         
  -7   3   7        154.75        128.19         5.05 o                         
  -6   3   7        313.22        304.50         6.61 o                         
  -5   3   7       1098.21       1064.18        18.76 o                         
  -4   3   7          1.74          1.00         1.28 o                         
  -3   3   7          3.37          3.27         1.25 o                         
  -2   3   7        215.05        206.13         4.34 o                         
  -1   3   7         15.08         25.53         1.65 o                         
   0   3   7         82.41         72.21         2.20 o                         
   1   3   7        382.94        407.06         7.50 o                         
   2   3   7        160.36        196.64         5.09 o                         
   3   3   7         87.71         89.90         4.56 o                         
   4   3   7         70.32         74.62         4.43 o                         
   5   3   7         39.03         37.34         5.62 o                         
   6   3   7         46.81         40.65         6.83 o                         
   7   3   7          1.62         -0.82         6.08 o                         
 -11   4   7          5.10         -1.86         5.72 o                         
 -10   4   7          0.33          1.88         8.09 o                         
  -9   4   7          6.34          1.90         4.40 o                         
  -8   4   7          9.55         11.86         3.10 o                         
  -7   4   7        133.03        137.64         4.96 o                         
  -6   4   7        198.36        184.81         5.01 o                         
  -5   4   7        341.07        327.86         6.99 o                         
  -4   4   7         49.58         50.55         3.43 o                         
  -3   4   7        243.40        270.37         7.00 o                         
  -2   4   7        235.74        212.94         4.97 o                         
  -1   4   7        239.80        233.17         7.06 o                         
   0   4   7        274.26        313.81         6.79 o                         
   1   4   7         47.23         42.18         3.11 o                         
   2   4   7         66.11         78.75         4.80 o                         
   3   4   7          1.24         -2.66         2.66 o                         
   4   4   7          1.07         -2.67         4.10 o                         
   5   4   7         36.34         26.80         9.20 o                         
   6   4   7          3.64         15.58         8.98 o                         
 -11   5   7          0.33          5.38         5.95 o                         
 -10   5   7          1.08         -4.82         4.82 o                         
  -9   5   7         58.18         61.56         4.53 o                         
  -8   5   7         71.35         65.34         4.53 o                         
  -7   5   7         89.22         75.40         4.08 o                         
  -6   5   7         66.19         61.33         6.95 o                         
  -5   5   7        229.74        231.87         6.54 o                         
  -4   5   7        122.75        111.62         4.48 o                         
  -3   5   7         13.32         11.93         2.48 o                         
  -2   5   7         80.77        101.38         4.65 o                         
  -1   5   7          0.15          2.98         2.39 o                         
   0   5   7         46.71         43.69         3.51 o                         
   1   5   7          0.75          7.70         3.07 o                         
   2   5   7          1.96          3.06         3.46 o                         
   3   5   7         22.16         31.99         4.21 o                         
   4   5   7          7.96         15.09         8.15 o                         
   5   5   7          8.38         20.29        15.58 o                         
 -11   6   7          2.51          5.74         5.36 o                         
 -10   6   7          4.21          9.22         5.06 o                         
  -9   6   7          3.69          3.80         4.53 o                         
  -8   6   7         59.25         71.49         6.07 o                         
  -7   6   7         48.70         56.96         3.72 o                         
  -6   6   7          3.89          3.05         3.35 o                         
  -5   6   7        129.08        128.77         9.37 o                         
  -4   6   7         54.92         62.82         3.96 o                         
  -3   6   7         22.27         29.05         3.32 o                         
  -2   6   7         61.95         61.09         4.64 o                         
  -1   6   7         50.13         61.58         3.86 o                         
   0   6   7         21.07         25.00         3.58 o                         
   1   6   7         64.47         66.11         6.09 o                         
   2   6   7         22.68         37.55         4.36 o                         
   3   6   7          9.27         15.84         5.17 o                         
   4   6   7          3.82         18.08         9.69 o                         
 -11   7   7          1.29          4.44         9.68 o                         
 -10   7   7          2.16          0.63         5.06 o                         
  -9   7   7         74.89         67.50        12.34 o                         
  -8   7   7          0.22         -0.79         3.95 o                         
  -7   7   7          7.92         12.29         4.43 o                         
  -6   7   7          1.39          5.26         3.01 o                         
  -5   7   7         34.83         39.79         3.86 o                         
  -4   7   7         98.68         89.65         4.80 o                         
  -3   7   7         15.27         22.13         3.54 o                         
  -2   7   7         14.76         19.03         3.22 o                         
  -1   7   7         15.73         10.95         3.43 o                         
   0   7   7         39.85         40.10         4.98 o                         
   1   7   7          4.00         -5.35         6.44 o                         
   2   7   7          0.83         -3.32         6.19 o                         
   3   7   7         37.37         53.86        12.87 o                         
 -10   8   7          0.12          5.62         7.95 o                         
  -9   8   7          0.91          1.19         8.25 o                         
  -8   8   7        126.37        139.81        22.14 o                         
  -7   8   7          1.40         -3.43         4.39 o                         
  -6   8   7          5.98         -0.36         4.27 o                         
  -5   8   7         28.93         34.39         4.74 o                         
  -4   8   7         13.74         13.40         4.02 o                         
  -3   8   7          1.34          4.98         4.20 o                         
  -2   8   7         19.12         24.07         5.86 o                         
  -1   8   7          8.65          6.30         6.63 o                         
   0   8   7          2.55         10.39         6.29 o                         
   1   8   7          8.91         18.05         6.96 o                         
  -9   9   7         65.25         63.72        10.42 o                         
  -8   9   7         17.17         13.40         6.74 o                         
  -7   9   7          1.05         -6.03         6.03 o                         
  -6   9   7          0.23         -1.89         5.76 o                         
  -5   9   7          3.54          1.58         9.18 o                         
  -4   9   7         29.60         16.35         5.90 o                         
  -3   9   7          0.27          2.24         5.98 o                         
  -2   9   7          9.49          3.26         6.22 o                         
  -1   9   7         11.50          6.12         6.63 o                         
  -6  10   7          0.24         -6.54         6.54 o                         
  -5  10   7          5.60         -0.10         6.63 o                         
  -4  10   7          1.01         -6.43         6.43 o                         
   2 -12   8          4.15         -0.56         6.01 o                         
   3 -12   8          3.96          2.50         6.03 o                         
   4 -12   8          2.28         -3.00         7.38 o                         
   5 -12   8         15.14         -0.60         7.72 o                         
   6 -12   8          0.27          2.55         7.88 o                         
   7 -12   8          9.77         25.67         8.88 o                         
  -1 -11   8          0.03          0.36         6.27 o                         
   0 -11   8          0.25          2.48         6.03 o                         
   1 -11   8         15.02         22.57         6.30 o                         
   2 -11   8          0.05          2.41         5.41 o                         
   3 -11   8          3.57          3.13         5.33 o                         
   4 -11   8         32.61         41.75         8.32 o                         
   5 -11   8          0.02         -4.09         6.74 o                         
   6 -11   8          0.78         -3.43         8.23 o                         
   7 -11   8         52.21         42.64         8.30 o                         
   8 -11   8          0.00         -6.94         7.83 o                         
  -3 -10   8         12.96         19.24        22.57 o                         
  -2 -10   8          0.29          8.95         6.02 o                         
  -1 -10   8         10.90         22.90         6.09 o                         
   0 -10   8          1.28         13.38         5.77 o                         
   1 -10   8          9.52         12.55         4.69 o                         
   2 -10   8         84.04         87.28         6.93 o                         
   3 -10   8          0.51         -1.40         4.01 o                         
   4 -10   8          4.30          3.19         4.75 o                         
   5 -10   8         65.63         70.42         6.78 o                         
   6 -10   8          0.52         -6.22         6.22 o                         
   7 -10   8          1.72          6.65         7.08 o                         
   8 -10   8         10.57          6.31         7.36 o                         
   9 -10   8         31.15         56.86        17.48 o                         
  -4  -9   8          0.12         -1.64         6.79 o                         
  -3  -9   8          8.49          6.12         6.67 o                         
  -2  -9   8          2.62         11.12         5.29 o                         
  -1  -9   8          3.23         -3.73         4.98 o                         
   0  -9   8          4.46          2.21         3.98 o                         
   1  -9   8         18.58         20.22         4.50 o                         
   2  -9   8          2.65          4.28         3.61 o                         
   3  -9   8         52.90         63.72         4.78 o                         
   4  -9   8         38.37         60.75         5.80 o                         
   5  -9   8          1.87          0.59         3.58 o                         
   6  -9   8         38.94         40.75        14.41 o                         
   7  -9   8        122.44         75.95        12.60 o                         
   8  -9   8         17.67         13.50         5.99 o                         
   9  -9   8         98.38         93.84         9.90 o                         
  10  -9   8          1.49         -9.83         9.83 o                         
  -5  -8   8         10.50          5.70         6.10 o                         
  -4  -8   8          2.12         -2.53         7.32 o                         
  -3  -8   8         12.87         10.02         5.83 o                         
  -2  -8   8         10.85          2.42         3.77 o                         
  -1  -8   8          9.16         13.40         3.83 o                         
   0  -8   8         30.91         42.17         5.56 o                         
   1  -8   8         46.01         37.09         4.03 o                         
   2  -8   8        149.96        165.41         6.84 o                         
   3  -8   8         12.22          9.68         3.65 o                         
   4  -8   8         18.16         24.09         3.42 o                         
   5  -8   8        337.87        343.75         9.98 o                         
   6  -8   8         12.92          6.27         3.88 o                         
   7  -8   8        120.26        135.84        10.58 o                         
   8  -8   8          1.81          2.93         5.22 o                         
   9  -8   8         11.00          9.45         5.89 o                         
  10  -8   8         58.79         65.33        10.69 o                         
  -6  -7   8          0.41          8.15         5.56 o                         
  -5  -7   8          3.23         12.32         5.24 o                         
  -4  -7   8          4.45          4.88         4.53 o                         
  -3  -7   8         75.31         83.25         5.13 o                         
  -2  -7   8          3.60          9.67         3.98 o                         
  -1  -7   8          0.30         -1.96         2.49 o                         
   0  -7   8        256.63        284.34         8.60 o                         
   1  -7   8         30.41         42.75         4.12 o                         
   2  -7   8        251.84        245.36        10.55 o                         
   3  -7   8        103.47        101.53         4.54 o                         
   4  -7   8         80.15         69.64         3.88 o                         
   5  -7   8         38.98         48.90         5.12 o                         
   6  -7   8         43.14         42.72         4.63 o                         
   7  -7   8        192.49        197.09         9.72 o                         
   8  -7   8         85.79         95.48         7.51 o                         
   9  -7   8        152.92        154.55        12.06 o                         
  10  -7   8          4.54          5.61         8.84 o                         
  -7  -6   8          6.13          3.33         5.82 o                         
  -6  -6   8          5.25         -2.11         5.03 o                         
  -5  -6   8        101.16         92.55         6.58 o                         
  -4  -6   8          1.09         -1.48         3.21 o                         
  -3  -6   8         31.73         39.21         3.12 o                         
  -2  -6   8         80.52         67.25         4.31 o                         
  -1  -6   8          3.33          5.29         1.67 o                         
   0  -6   8        104.10        124.24         3.58 o                         
   1  -6   8       1114.80       1081.98        21.73 o                         
   2  -6   8        258.95        245.30         6.24 o                         
   3  -6   8         14.21         13.71         1.82 o                         
   4  -6   8        117.70        119.01         3.92 o                         
   5  -6   8        587.20        562.67        12.89 o                         
   6  -6   8        234.80        243.33         9.76 o                         
   7  -6   8        215.22        222.37        10.71 o                         
   8  -6   8         21.00         20.05         4.50 o                         
   9  -6   8          0.63          7.29        10.70 o                         
  10  -6   8         36.99         29.41         9.06 o                         
  -8  -5   8          4.55         11.86         5.94 o                         
  -7  -5   8          3.34          3.05         5.26 o                         
  -6  -5   8          0.18          2.55         4.50 o                         
  -5  -5   8          8.23         16.20         3.51 o                         
  -4  -5   8         21.11         20.95         2.81 o                         
  -3  -5   8         93.49        101.06         3.78 o                         
  -2  -5   8         55.93         67.84         2.44 o                         
  -1  -5   8        109.66         95.13         2.70 o                         
   0  -5   8        753.91        724.49        11.82 o                         
   1  -5   8        157.92        146.72         3.16 o                         
   2  -5   8        771.98        808.79        14.43 o                         
   3  -5   8        475.35        441.49         8.86 o                         
   4  -5   8          0.10          0.66         1.40 o                         
   5  -5   8        517.19        532.26        12.29 o                         
   6  -5   8          6.84          7.58         3.49 o                         
   7  -5   8        184.10        167.18         7.71 o                         
   8  -5   8         46.42         48.15         5.10 o                         
   9  -5   8        120.31        134.62        11.98 o                         
  10  -5   8          0.89          0.49         8.29 o                         
  -9  -4   8          1.12          2.95         5.89 o                         
  -8  -4   8          8.36         12.60         5.60 o                         
  -7  -4   8          6.78         12.93         4.29 o                         
  -6  -4   8          0.86         -0.69         3.49 o                         
  -5  -4   8        182.90        179.61         6.27 o                         
  -4  -4   8          1.11          3.26         1.67 o                         
  -3  -4   8         34.49         43.68         2.07 o                         
  -2  -4   8        310.16        297.57         5.84 o                         
  -1  -4   8          5.79          7.21         1.14 o                         
   0  -4   8          4.46          5.53         1.01 o                         
   1  -4   8       1003.87        977.89        14.72 o                         
   2  -4   8        470.98        401.17         6.48 o                         
   3  -4   8        164.23        163.91         3.20 o                         
   4  -4   8        191.53        177.32         3.90 o                         
   5  -4   8        417.43        396.06        11.09 o                         
   6  -4   8        545.22        527.64        14.14 o                         
   7  -4   8        177.84        180.68         8.22 o                         
   8  -4   8         13.34         10.76         4.53 o                         
   9  -4   8         13.50         13.86         8.05 o                         
  10  -4   8         13.37         27.78        11.18 o                         
  -9  -3   8          0.27          0.77         4.83 o                         
  -8  -3   8          0.84         -1.35         4.22 o                         
  -7  -3   8         31.68         26.13         4.19 o                         
  -6  -3   8         32.89         29.14         3.73 o                         
  -5  -3   8         15.46         21.08         2.48 o                         
  -4  -3   8        190.08        181.82         4.23 o                         
  -3  -3   8         23.85         26.59         1.55 o                         
  -2  -3   8        104.66        107.85         2.58 o                         
  -1  -3   8       1198.08       1219.81        18.18 o                         
   0  -3   8        137.93        108.02         2.40 o                         
   1  -3   8         84.00         86.93         2.10 o                         
   2  -3   8        764.72        764.21        11.64 o                         
   3  -3   8        930.79        895.43        13.56 o                         
   4  -3   8        436.73        460.83         7.77 o                         
   5  -3   8        706.93        696.34        15.66 o                         
   6  -3   8          5.98          5.44         2.33 o                         
   7  -3   8          4.85         -2.61         4.21 o                         
   8  -3   8          9.39         20.07         7.25 o                         
   9  -3   8         18.03         31.02         8.59 o                         
  10  -3   8          2.96         -1.46        10.49 o                         
 -10  -2   8          0.54         -0.92         7.88 o                         
  -9  -2   8          0.21         -2.05         4.47 o                         
  -8  -2   8         27.77         36.77         4.62 o                         
  -7  -2   8          0.49          2.31         3.47 o                         
  -6  -2   8         13.33          9.96         2.53 o                         
  -5  -2   8        163.23        155.13         5.60 o                         
  -4  -2   8          1.77          0.08         1.19 o                         
  -3  -2   8         63.12         61.12         2.17 o                         
  -2  -2   8        959.70        898.29        13.60 o                         
  -1  -2   8        124.64        151.07         2.85 o                         
   0  -2   8        764.65        769.92        12.20 o                         
   1  -2   8        405.18        365.04         5.92 o                         
   2  -2   8         18.12         14.65         1.21 o                         
   3  -2   8        762.68        741.86        11.40 o                         
   4  -2   8         37.16         38.66         1.65 o                         
   5  -2   8        306.99        284.92         9.24 o                         
   6  -2   8        432.55        389.50        16.97 o                         
   7  -2   8        194.55        212.32        11.05 o                         
   8  -2   8         10.83          4.54         6.01 o                         
   9  -2   8         33.33         33.50         8.82 o                         
  10  -2   8         18.82         27.47         8.95 o                         
 -10  -1   8          7.87          6.68         4.70 o                         
  -9  -1   8          8.21         10.96         4.29 o                         
  -8  -1   8          6.14          3.11         3.66 o                         
  -7  -1   8        110.04        110.93         8.35 o                         
  -6  -1   8         27.75         28.57         2.71 o                         
  -5  -1   8          1.74          1.15         1.36 o                         
  -4  -1   8        626.41        635.25        10.00 o                         
  -3  -1   8        180.30        154.95         3.15 o                         
  -2  -1   8          5.19          7.06         0.99 o                         
  -1  -1   8       1616.40       1606.13        24.75 o                         
   0  -1   8         28.54         20.63         1.10 o                         
   1  -1   8        171.51        171.84         3.30 o                         
   2  -1   8        744.48        740.92        11.38 o                         
   3  -1   8        464.86        474.52         7.63 o                         
   4  -1   8        356.13        338.77         6.70 o                         
   5  -1   8        332.15        317.28         9.45 o                         
   6  -1   8          2.42          9.26         3.45 o                         
   7  -1   8         67.20         66.30         6.53 o                         
   8  -1   8         14.08         18.54         6.04 o                         
   9  -1   8          1.89         20.95        13.36 o                         
 -10   0   8          0.24          0.51         4.45 o                         
  -9   0   8         11.73         10.23         4.10 o                         
  -8   0   8          1.89          8.78         3.70 o                         
  -7   0   8         14.63         10.25         3.08 o                         
  -6   0   8          1.70         -0.70         2.03 o                         
  -5   0   8        121.52        104.83         2.98 o                         
  -4   0   8         65.52         62.46         2.01 o                         
  -3   0   8        400.30        401.78         6.54 o                         
  -2   0   8        781.67        738.22        11.31 o                         
  -1   0   8        126.84        140.69         2.99 o                         
   0   0   8       1204.39       1221.02        18.22 o                         
   1   0   8        989.79        964.49        14.56 o                         
   2   0   8        524.27        501.85         8.02 o                         
   3   0   8        307.87        280.46         5.51 o                         
   4   0   8         25.29         18.50         2.41 o                         
   5   0   8        131.84        136.71         6.40 o                         
   6   0   8        165.47        146.61         7.58 o                         
   7   0   8        122.66        127.23         8.59 o                         
   8   0   8          1.23         -5.65         5.65 o                         
   9   0   8         12.15         11.74         7.09 o                         
 -11   1   8          0.75         -2.53         5.37 o                         
 -10   1   8         43.99         46.84         5.10 o                         
  -9   1   8         52.82         49.18         6.04 o                         
  -8   1   8         13.97         22.13         3.93 o                         
  -7   1   8        235.50        217.18         6.82 o                         
  -6   1   8         17.17         10.57         1.94 o                         
  -5   1   8         11.28          9.90         1.58 o                         
  -4   1   8        438.35        423.36         7.21 o                         
  -3   1   8        113.72         99.55         3.11 o                         
  -2   1   8        265.41        250.40         4.97 o                         
  -1   1   8        712.00        689.32        11.75 o                         
   0   1   8         87.28         93.97         2.75 o                         
   1   1   8        357.00        330.70         5.58 o                         
   2   1   8        125.24        119.86         3.47 o                         
   3   1   8         17.22         26.76         1.84 o                         
   4   1   8         71.27         65.21         4.39 o                         
   5   1   8        172.38        180.75         7.87 o                         
   6   1   8          6.82          4.03         4.07 o                         
   7   1   8         15.94         14.85         6.03 o                         
   8   1   8          2.79         -2.75         7.51 o                         
 -11   2   8         15.82         13.35         6.52 o                         
 -10   2   8          8.50         20.89         7.70 o                         
  -9   2   8         15.83         12.12         3.70 o                         
  -8   2   8          2.34          3.27         3.03 o                         
  -7   2   8         18.10         12.90         2.80 o                         
  -6   2   8         14.46         11.60         1.87 o                         
  -5   2   8          9.42          5.01         1.35 o                         
  -4   2   8          5.33          3.75         1.49 o                         
  -3   2   8        372.10        372.78         7.30 o                         
  -2   2   8        453.07        455.53         9.08 o                         
  -1   2   8        102.59         91.68         3.01 o                         
   0   2   8        279.21        258.46         5.23 o                         
   1   2   8        285.56        306.66         6.20 o                         
   2   2   8        629.38        587.16        11.70 o                         
   3   2   8         85.42         95.57         4.24 o                         
   4   2   8         13.59          9.53         2.76 o                         
   5   2   8          0.53         -2.38         3.85 o                         
   6   2   8         10.40          8.50         5.49 o                         
   7   2   8          5.18         14.08         8.94 o                         
 -11   3   8         12.09         16.41         6.14 o                         
 -10   3   8         25.89         38.86         6.72 o                         
  -9   3   8          7.98         16.81         5.00 o                         
  -8   3   8         13.34         15.35         4.40 o                         
  -7   3   8        166.13        138.65         9.04 o                         
  -6   3   8          0.46          2.26         2.05 o                         
  -5   3   8          4.42          6.24         1.97 o                         
  -4   3   8        220.15        213.24         5.62 o                         
  -3   3   8          7.14          6.85         1.84 o                         
  -2   3   8        227.63        205.78         4.61 o                         
  -1   3   8        220.44        231.32         5.89 o                         
   0   3   8        131.04        115.45         4.47 o                         
   1   3   8         70.92         65.43         3.38 o                         
   2   3   8          3.20          1.36         2.29 o                         
   3   3   8          3.74          7.01         3.23 o                         
   4   3   8         47.45         51.44         7.41 o                         
   5   3   8         57.81         58.06        13.84 o                         
   6   3   8         26.62         38.86         9.53 o                         
   7   3   8          5.27         11.07         9.70 o                         
 -11   4   8          0.63         -5.76         5.76 o                         
 -10   4   8         12.30         18.55         6.65 o                         
  -9   4   8          8.20         11.71         4.92 o                         
  -8   4   8          4.67          6.89         4.40 o                         
  -7   4   8         53.48         62.45         4.86 o                         
  -6   4   8          3.70          4.64         2.57 o                         
  -5   4   8          3.35          3.72         2.55 o                         
  -4   4   8        145.39        134.10         5.36 o                         
  -3   4   8        168.83        174.20         6.06 o                         
  -2   4   8        130.96        160.80         5.87 o                         
  -1   4   8        218.22        198.24         6.79 o                         
   0   4   8         25.84         31.34         3.17 o                         
   1   4   8          0.43          0.02         2.95 o                         
   2   4   8         92.29         82.78         4.78 o                         
   3   4   8         99.71        118.81         6.43 o                         
   4   4   8          3.97          2.10         5.93 o                         
   5   4   8          1.00          5.40         8.54 o                         
   6   4   8          1.38         -8.28         8.93 o                         
 -11   5   8         25.26         19.86         6.54 o                         
 -10   5   8         18.96         17.23         4.84 o                         
  -9   5   8          0.54          1.14         4.92 o                         
  -8   5   8         31.09         26.41         3.45 o                         
  -7   5   8         93.53         95.74         6.67 o                         
  -6   5   8         25.42         23.82         3.29 o                         
  -5   5   8          2.11          1.93         2.64 o                         
  -4   5   8        200.45        202.16         6.95 o                         
  -3   5   8         13.46         11.64         2.90 o                         
  -2   5   8         91.56         86.38         4.86 o                         
  -1   5   8         77.85         96.63         7.19 o                         
   0   5   8        272.49        243.79         7.71 o                         
   1   5   8          7.39          9.72         3.54 o                         
   2   5   8          1.84          0.65         3.64 o                         
   3   5   8          5.48          5.06         4.82 o                         
   4   5   8          1.32          0.31         6.46 o                         
   5   5   8         10.29          7.89         9.29 o                         
 -10   6   8         11.77         13.15         5.87 o                         
  -9   6   8         17.52         16.24         5.70 o                         
  -8   6   8          0.25          6.22         2.97 o                         
  -7   6   8         62.49         62.42         4.11 o                         
  -6   6   8         25.18         22.18         5.11 o                         
  -5   6   8         21.82         23.49         3.38 o                         
  -4   6   8         68.54         70.61         7.13 o                         
  -3   6   8         58.60         70.84         4.39 o                         
  -2   6   8         17.99         24.90         4.49 o                         
  -1   6   8         94.73         77.19         6.62 o                         
   0   6   8          4.60          5.57         3.55 o                         
   1   6   8          0.61          3.52         4.06 o                         
   2   6   8          3.62          2.64         5.81 o                         
   3   6   8         10.57         12.61         9.32 o                         
 -10   7   8         22.10         15.24         6.12 o                         
  -9   7   8          2.64          1.88         5.41 o                         
  -8   7   8          2.33          4.28         4.35 o                         
  -7   7   8         49.36         50.14         7.29 o                         
  -6   7   8         12.04          7.02         4.10 o                         
  -5   7   8          1.78         -0.99         3.95 o                         
  -4   7   8         45.22         47.60         4.79 o                         
  -3   7   8         10.07         12.91         4.08 o                         
  -2   7   8         13.87         10.22         4.55 o                         
  -1   7   8         15.52         28.73         4.89 o                         
   0   7   8         14.65          8.88         5.05 o                         
   1   7   8          8.09         17.72         6.46 o                         
   2   7   8         10.83          8.06         7.06 o                         
  -9   8   8          3.31          4.64         5.64 o                         
  -8   8   8          3.90          3.32         4.87 o                         
  -7   8   8          5.51          3.90         4.53 o                         
  -6   8   8         19.12         10.55         5.08 o                         
  -5   8   8          1.31          1.58         4.38 o                         
  -4   8   8          4.01          3.78         4.30 o                         
  -3   8   8          6.53          8.83         5.68 o                         
  -2   8   8          0.53         -1.77         5.87 o                         
  -1   8   8          1.36          4.39         6.28 o                         
   0   8   8          0.14          1.96         6.69 o                         
  -7   9   8          5.32         -0.13         6.73 o                         
  -6   9   8         36.52         39.80         6.89 o                         
  -5   9   8          3.56         -2.41         6.19 o                         
  -4   9   8          1.67         -3.65         6.02 o                         
  -3   9   8          5.75         -3.68         5.89 o                         
  -2   9   8          0.37         -1.46         6.46 o                         
   2 -12   9          0.97          8.99         6.36 o                         
   3 -12   9          4.84         12.40         6.34 o                         
   4 -12   9          0.64         10.49         6.69 o                         
   5 -12   9          3.49         12.47         8.08 o                         
   6 -12   9         22.13         28.00         8.86 o                         
   0 -11   9          2.18         -3.92         6.15 o                         
   1 -11   9          2.38          3.61         5.87 o                         
   2 -11   9         48.31         63.58         8.49 o                         
   3 -11   9          2.75         -2.81         5.51 o                         
   4 -11   9         18.08         10.41         5.64 o                         
   5 -11   9          4.44         13.85         7.57 o                         
   6 -11   9          0.04         -2.63         7.27 o                         
   7 -11   9         27.40         28.46         8.43 o                         
   8 -11   9         14.83         24.86         8.75 o                         
  -2 -10   9          3.08         10.50         6.31 o                         
  -1 -10   9          3.53          9.80         6.05 o                         
   0 -10   9         34.07         38.20         6.56 o                         
   1 -10   9          6.34          0.83         5.35 o                         
   2 -10   9          3.87          7.90         5.34 o                         
   3 -10   9         43.03         50.55         6.15 o                         
   4 -10   9         14.68          3.15         4.78 o                         
   5 -10   9          0.50         -4.53         7.28 o                         
   6 -10   9         95.35         95.77        10.14 o                         
   7 -10   9          0.91          2.27         7.15 o                         
   8 -10   9         37.58         39.99        15.98 o                         
   9 -10   9         13.43         17.27         9.87 o                         
  -4  -9   9         36.31         39.28         8.29 o                         
  -3  -9   9         20.44         12.39         6.98 o                         
  -2  -9   9          8.62         14.95         5.74 o                         
  -1  -9   9          2.60          0.47         4.36 o                         
   0  -9   9          7.79         -1.71         4.15 o                         
   1  -9   9          4.14          1.05         3.93 o                         
   2  -9   9         69.66         80.17         8.54 o                         
   3  -9   9          6.27         11.15         3.86 o                         
   4  -9   9        154.66        157.57         7.17 o                         
   5  -9   9         21.02         16.76         7.77 o                         
   6  -9   9         20.65         13.89         6.67 o                         
   7  -9   9        118.92        135.33        11.20 o                         
   8  -9   9         10.42         17.60         6.20 o                         
   9  -9   9         21.81         20.94         8.74 o                         
  -5  -8   9          9.30         13.74         7.29 o                         
  -4  -8   9          7.34          6.41        10.96 o                         
  -3  -8   9          1.95          5.45         6.53 o                         
  -2  -8   9          0.58          4.36         4.73 o                         
  -1  -8   9          5.98          8.25         4.04 o                         
   0  -8   9        200.32        221.82        11.74 o                         
   1  -8   9        110.22         91.08         8.64 o                         
   2  -8   9          1.58         -3.21         3.21 o                         
   3  -8   9        151.84        162.03         7.66 o                         
   4  -8   9          2.18          6.97         3.26 o                         
   5  -8   9        106.97        104.23         6.42 o                         
   6  -8   9        130.17        120.68         7.53 o                         
   7  -8   9          7.31          5.18         5.60 o                         
   8  -8   9        126.12        154.64         9.78 o                         
   9  -8   9          7.61          2.54         6.05 o                         
  10  -8   9          0.35         -1.13         9.32 o                         
  -6  -7   9          0.44          4.20         6.42 o                         
  -5  -7   9          0.34          3.28         5.23 o                         
  -4  -7   9         99.83        129.10        15.60 o                         
  -3  -7   9         18.12         14.84         4.53 o                         
  -2  -7   9        166.96        171.80         8.17 o                         
  -1  -7   9          2.72         -0.91         3.40 o                         
   0  -7   9        142.30        122.24         8.87 o                         
   1  -7   9          8.03          5.39         3.00 o                         
   2  -7   9         10.61         11.05         2.42 o                         
   3  -7   9        112.84        102.58         4.31 o                         
   4  -7   9        390.97        406.73        11.26 o                         
   5  -7   9         21.49         14.82         3.95 o                         
   6  -7   9        139.24        151.77         7.75 o                         
   7  -7   9        166.04        163.98        10.98 o                         
   8  -7   9          1.75          6.29         5.59 o                         
   9  -7   9         57.11         73.19        10.46 o                         
  10  -7   9          0.91         -2.98         8.91 o                         
  -7  -6   9          0.10          6.46         6.39 o                         
  -6  -6   9          9.68         19.04         5.37 o                         
  -5  -6   9          6.88          6.09         4.64 o                         
  -4  -6   9         21.41         17.36         3.73 o                         
  -3  -6   9          2.03          4.94         3.15 o                         
  -2  -6   9          4.11          7.45         2.24 o                         
  -1  -6   9         89.93        101.20         3.90 o                         
   0  -6   9        218.35        245.01         6.33 o                         
   1  -6   9        237.89        216.29         7.23 o                         
   2  -6   9         18.63         23.06         2.11 o                         
   3  -6   9        165.63        169.18         4.69 o                         
   4  -6   9        119.56        124.36         6.03 o                         
   5  -6   9        252.06        263.40         9.79 o                         
   6  -6   9        114.34        114.23         6.72 o                         
   7  -6   9         34.56         54.33         6.23 o                         
   8  -6   9        151.02        157.45        10.22 o                         
   9  -6   9          1.49         -3.50        11.94 o                         
  10  -6   9         11.66         20.11         9.13 o                         
  -8  -5   9          1.34          8.99         6.51 o                         
  -7  -5   9          0.74          3.67         5.38 o                         
  -6  -5   9          3.66          4.81         4.67 o                         
  -5  -5   9          0.39         -1.39         3.79 o                         
  -4  -5   9         68.84         76.67         4.03 o                         
  -3  -5   9         38.55         31.74         2.37 o                         
  -2  -5   9        826.26        827.22        14.94 o                         
  -1  -5   9         12.75          8.52         1.49 o                         
   0  -5   9        470.17        468.18         8.02 o                         
   1  -5   9          6.73          7.84         1.29 o                         
   2  -5   9         25.47         26.56         2.07 o                         
   3  -5   9         73.41         83.15         3.22 o                         
   4  -5   9        212.19        216.06         7.40 o                         
   5  -5   9         14.24          9.24         3.11 o                         
   6  -5   9        259.72        273.36        10.25 o                         
   7  -5   9         92.21         86.64         6.47 o                         
   8  -5   9         13.58         13.46         4.62 o                         
   9  -5   9        120.20        161.04        29.64 o                         
  10  -5   9          0.39         -8.54         8.54 o                         
  -8  -4   9         12.46         10.09         5.70 o                         
  -7  -4   9          3.33         -0.97         4.27 o                         
  -6  -4   9         25.86         27.84         4.23 o                         
  -5  -4   9          0.44         -1.34         2.63 o                         
  -4  -4   9        291.06        282.96         8.00 o                         
  -3  -4   9         54.27         45.38         2.82 o                         
  -2  -4   9         18.50         16.51         1.64 o                         
  -1  -4   9        309.62        298.86         6.08 o                         
   0  -4   9        102.34        102.01         2.53 o                         
   1  -4   9        228.42        228.77         4.17 o                         
   2  -4   9        639.71        591.50         9.61 o                         
   3  -4   9        177.21        159.43         3.90 o                         
   4  -4   9        676.88        670.81        13.89 o                         
   5  -4   9        129.20        154.37         7.40 o                         
   6  -4   9         90.32         69.33         6.30 o                         
   7  -4   9        158.38        158.33         8.90 o                         
   8  -4   9        105.43        112.71         9.10 o                         
   9  -4   9          5.94          2.92         9.32 o                         
  10  -4   9         15.28         12.69         9.24 o                         
  -9  -3   9         19.89         17.76         9.80 o                         
  -8  -3   9          0.09         -0.13         5.19 o                         
  -7  -3   9          6.25         -1.73         3.76 o                         
  -6  -3   9         19.96         16.63         3.57 o                         
  -5  -3   9          2.47          1.12         2.47 o                         
  -4  -3   9        109.95         99.13         4.19 o                         
  -3  -3   9        365.64        358.59         6.78 o                         
  -2  -3   9        678.89        634.61        10.74 o                         
  -1  -3   9          5.20          4.71         1.14 o                         
   0  -3   9        786.15        779.58        11.96 o                         
   1  -3   9        133.99        120.51         2.75 o                         
   2  -3   9        200.16        199.15         3.74 o                         
   3  -3   9        473.30        463.25         8.14 o                         
   4  -3   9         80.49         85.25         3.49 o                         
   5  -3   9          1.41          2.13         2.93 o                         
   6  -3   9        241.95        231.44        15.79 o                         
   7  -3   9         22.55         25.94         5.09 o                         
   8  -3   9         26.75         13.32         7.56 o                         
   9  -3   9         83.21         91.37        11.15 o                         
  -9  -2   9          2.35          7.96         5.52 o                         
  -8  -2   9          8.26          7.96         4.16 o                         
  -7  -2   9         48.73         51.46         4.55 o                         
  -6  -2   9         50.38         47.83         4.06 o                         
  -5  -2   9          3.66          2.66         2.30 o                         
  -4  -2   9        845.63        813.92        15.30 o                         
  -3  -2   9        207.67        194.75         3.93 o                         
  -2  -2   9        446.05        448.85         7.62 o                         
  -1  -2   9        104.68         89.79         2.34 o                         
   0  -2   9        151.88        139.47         2.99 o                         
   1  -2   9        383.54        371.69         6.14 o                         
   2  -2   9        350.38        342.40         5.77 o                         
   3  -2   9        256.55        236.57         4.56 o                         
   4  -2   9        794.03        748.53        14.52 o                         
   5  -2   9         43.43         50.33         4.27 o                         
   6  -2   9         13.69         12.83         3.76 o                         
   7  -2   9        143.03        136.27         8.44 o                         
   8  -2   9         36.63         33.83        19.84 o                         
   9  -2   9          8.51         -0.85        11.47 o                         
 -10  -1   9          0.00          5.51         5.06 o                         
  -9  -1   9         30.85         26.67         5.01 o                         
  -8  -1   9          2.54          3.62         4.32 o                         
  -7  -1   9          9.42          7.10         3.44 o                         
  -6  -1   9        206.61        189.95         6.35 o                         
  -5  -1   9        103.49        109.63         4.05 o                         
  -4  -1   9         96.73         86.05         3.31 o                         
  -3  -1   9        678.64        656.91        10.28 o                         
  -2  -1   9         93.21         85.02         2.28 o                         
  -1  -1   9          5.26          4.52         1.00 o                         
   0  -1   9       1149.33       1153.35        17.30 o                         
   1  -1   9         17.88         21.49         1.28 o                         
   2  -1   9        684.39        634.83        10.40 o                         
   3  -1   9         48.87         56.18         3.24 o                         
   4  -1   9         99.93        102.04         4.17 o                         
   5  -1   9        111.49        101.80         5.50 o                         
   6  -1   9         76.14         81.53         6.95 o                         
   7  -1   9          0.01          2.42         4.68 o                         
   8  -1   9          8.79          5.06         7.54 o                         
   9  -1   9         19.79         21.36         8.56 o                         
 -10   0   9          6.74          6.99         6.34 o                         
  -9   0   9          1.41          1.79         5.86 o                         
  -8   0   9          1.98         -0.04         3.61 o                         
  -7   0   9         15.15         14.57         3.34 o                         
  -6   0   9         27.93         22.51         2.66 o                         
  -5   0   9         55.54         56.67         3.78 o                         
  -4   0   9        432.34        382.99         8.00 o                         
  -3   0   9        225.16        234.69         4.59 o                         
  -2   0   9        904.30        897.25        15.59 o                         
  -1   0   9        117.30        111.33         3.03 o                         
   0   0   9         19.64         21.66         1.15 o                         
   1   0   9        585.07        578.65         9.60 o                         
   2   0   9         46.18         40.72         2.04 o                         
   3   0   9         87.12         85.84         3.68 o                         
   4   0   9        473.94        448.12        14.25 o                         
   5   0   9          9.50         12.96         3.73 o                         
   6   0   9          0.66          4.04         4.05 o                         
   7   0   9         29.85         36.83         6.47 o                         
   8   0   9          7.54          8.45         7.29 o                         
 -10   1   9          1.55          2.82         6.11 o                         
  -9   1   9         41.47         40.01         5.97 o                         
  -8   1   9          1.84         -2.36         4.46 o                         
  -7   1   9         47.42         48.66         4.65 o                         
  -6   1   9        346.11        310.64         8.71 o                         
  -5   1   9        369.86        372.22         8.84 o                         
  -4   1   9         24.31         29.47         2.13 o                         
  -3   1   9        196.73        199.31         5.23 o                         
  -2   1   9         53.65         56.05         2.40 o                         
  -1   1   9         48.69         41.24         2.00 o                         
   0   1   9        855.29        876.27        16.65 o                         
   1   1   9         49.25         41.84         3.08 o                         
   2   1   9        981.47        980.06        18.30 o                         
   3   1   9          3.06          2.86         2.31 o                         
   4   1   9         25.64         38.14         4.02 o                         
   5   1   9         98.20         96.46         6.02 o                         
   6   1   9          1.72          2.10         5.62 o                         
   7   1   9          3.69          4.63         8.80 o                         
 -10   2   9          3.03          5.92         5.72 o                         
  -9   2   9          6.63          1.82         5.02 o                         
  -8   2   9         28.80         31.96         9.46 o                         
  -7   2   9         65.19         64.42         5.44 o                         
  -6   2   9          1.88          2.93         2.93 o                         
  -5   2   9        222.62        220.14         6.86 o                         
  -4   2   9        124.66        103.60         5.65 o                         
  -3   2   9         53.86         52.18         4.64 o                         
  -2   2   9        667.97        638.79        14.43 o                         
  -1   2   9         89.20        100.83         3.79 o                         
   0   2   9        456.68        426.63        10.26 o                         
   1   2   9        322.48        330.65         8.49 o                         
   2   2   9          2.12          1.57         2.21 o                         
   3   2   9         11.60          9.38         3.20 o                         
   4   2   9        116.08        124.32         8.12 o                         
   5   2   9         16.26          3.75         7.39 o                         
   6   2   9          1.28         10.03         8.63 o                         
   7   2   9         12.02         21.01         9.88 o                         
 -11   3   9          0.33          2.95         7.73 o                         
 -10   3   9          9.04         14.77         5.94 o                         
  -9   3   9         52.06         51.36         6.33 o                         
  -8   3   9          1.40          3.24         4.61 o                         
  -7   3   9        114.24        107.58         9.34 o                         
  -6   3   9        282.25        242.50         8.80 o                         
  -5   3   9        107.68        115.41         5.36 o                         
  -4   3   9        104.64        101.66         5.11 o                         
  -3   3   9         12.37         12.51         2.74 o                         
  -2   3   9          6.16          4.02         2.56 o                         
  -1   3   9         90.09         89.61         4.47 o                         
   0   3   9        250.03        270.82         8.37 o                         
   1   3   9          6.54         10.69         3.33 o                         
   2   3   9        423.88        431.45        12.66 o                         
   3   3   9          4.96         12.80         4.20 o                         
   4   3   9         10.69          0.45         5.95 o                         
   5   3   9         13.22         22.85         6.56 o                         
   6   3   9          0.69         -5.32        12.78 o                         
 -10   4   9          0.88          2.14         5.86 o                         
  -9   4   9          0.18          1.34         4.25 o                         
  -8   4   9         44.54         36.18         6.02 o                         
  -7   4   9        109.68        111.64         5.41 o                         
  -6   4   9          2.58          1.98         2.88 o                         
  -5   4   9         35.32         41.51         3.64 o                         
  -4   4   9         51.93         56.28         3.84 o                         
  -3   4   9         39.20         35.46         3.35 o                         
  -2   4   9        205.98        235.31         7.63 o                         
  -1   4   9          4.30          8.93         3.13 o                         
   0   4   9        151.78        158.98         6.79 o                         
   1   4   9         33.48         37.87         4.35 o                         
   2   4   9          6.71         12.95         3.74 o                         
   3   4   9         31.25         31.85         5.28 o                         
   4   4   9          9.97         13.30         6.98 o                         
   5   4   9         17.08         11.02         8.96 o                         
 -10   5   9          0.48          8.68         5.64 o                         
  -9   5   9          9.09         14.99         7.62 o                         
  -8   5   9          0.07          4.12         4.22 o                         
  -7   5   9          8.91         12.71         4.59 o                         
  -6   5   9         92.68         77.11         4.90 o                         
  -5   5   9         27.64         31.88         4.08 o                         
  -4   5   9         40.65         49.53         4.03 o                         
  -3   5   9          0.88          4.13         3.09 o                         
  -2   5   9        164.00        154.88         6.61 o                         
  -1   5   9          1.79          2.60         3.39 o                         
   0   5   9         13.36         25.08         4.43 o                         
   1   5   9          4.59          0.38         3.71 o                         
   2   5   9         44.03         44.43         4.77 o                         
   3   5   9          4.06          0.70         9.27 o                         
   4   5   9          1.17          2.24        10.17 o                         
 -10   6   9          0.37          4.51         6.05 o                         
  -9   6   9          4.18         -1.27         6.31 o                         
  -8   6   9          1.86          2.17         4.44 o                         
  -7   6   9         39.48         39.74         4.96 o                         
  -6   6   9         15.46         19.84         4.25 o                         
  -5   6   9          2.50          4.87         3.90 o                         
  -4   6   9          4.66          6.03         4.88 o                         
  -3   6   9         34.26         43.54         4.67 o                         
  -2   6   9         24.88         35.64         4.59 o                         
  -1   6   9         11.43          2.37         4.25 o                         
   0   6   9         31.83         35.98         5.23 o                         
   1   6   9          0.13          0.33         5.06 o                         
   2   6   9         14.46         19.43         5.76 o                         
   3   6   9          0.14         -6.96        15.91 o                         
  -9   7   9          3.67          3.55         5.80 o                         
  -8   7   9          0.42          6.35         4.84 o                         
  -7   7   9          3.74         -3.19         4.50 o                         
  -6   7   9         34.85         43.99         5.33 o                         
  -5   7   9         23.85         20.59         4.83 o                         
  -4   7   9         16.89         21.46         4.40 o                         
  -3   7   9          2.07          7.01         4.42 o                         
  -2   7   9        120.17         98.86        11.92 o                         
  -1   7   9          4.09          0.52         4.80 o                         
   0   7   9          0.00         -6.14         6.14 o                         
   1   7   9         15.22         13.48        10.50 o                         
  -8   8   9          3.57          3.71         5.24 o                         
  -7   8   9         10.06          7.11         5.09 o                         
  -6   8   9         10.40         12.44         5.10 o                         
  -5   8   9          0.56          0.89         4.73 o                         
  -4   8   9          0.07         -4.31         4.62 o                         
  -3   8   9          2.59          5.09         9.95 o                         
  -2   8   9          4.74         12.25         6.51 o                         
  -1   8   9          2.15         -3.31         6.65 o                         
   0 -11  10          0.26          2.74         6.45 o                         
   1 -11  10          0.29         11.23         6.42 o                         
   2 -11  10          6.88          4.77         6.24 o                         
   3 -11  10          1.60         -2.90         5.82 o                         
   4 -11  10          8.44          9.36         7.65 o                         
   5 -11  10         30.29         36.87         8.82 o                         
   6 -11  10         33.64         29.21         8.73 o                         
   7 -11  10          7.48         14.33        11.03 o                         
  -2 -10  10          1.36          7.10         6.61 o                         
  -1 -10  10         15.72         10.89         6.34 o                         
   0 -10  10          0.12         -0.84         5.82 o                         
   1 -10  10         57.27         64.35         7.38 o                         
   2 -10  10         14.76         10.34         5.76 o                         
   3 -10  10          7.77          4.03         5.21 o                         
   4 -10  10         19.12         12.38         7.00 o                         
   5 -10  10          1.35         -4.68        10.78 o                         
   6 -10  10         14.90         26.78         8.15 o                         
   7 -10  10         42.43         46.83         9.03 o                         
   8 -10  10          2.70          5.16        10.34 o                         
  -3  -9  10          1.16          5.29         7.24 o                         
  -2  -9  10          1.24         -0.97         5.64 o                         
  -1  -9  10         43.92         60.87         8.70 o                         
   0  -9  10          8.00          8.35         4.61 o                         
   1  -9  10         11.50          4.89         4.74 o                         
   2  -9  10         29.27         34.43         4.60 o                         
   3  -9  10          2.34          4.38         3.93 o                         
   4  -9  10          0.54          1.26         3.83 o                         
   5  -9  10        102.97         95.94         9.40 o                         
   6  -9  10         20.05         23.44         7.23 o                         
   7  -9  10         20.68         21.22         9.61 o                         
   8  -9  10         38.96         47.72         8.87 o                         
   9  -9  10          0.05          1.52         7.86 o                         
  -5  -8  10          0.08          0.22        13.03 o                         
  -4  -8  10          6.61         -0.95         6.56 o                         
  -3  -8  10          0.32          7.83         5.39 o                         
  -2  -8  10          0.48         -1.09         4.90 o                         
  -1  -8  10          0.92         -3.18         4.53 o                         
   0  -8  10          8.14          5.94         4.08 o                         
   1  -8  10         98.53        118.02         7.18 o                         
   2  -8  10         26.58         17.30         3.90 o                         
   3  -8  10        189.70        193.17         7.77 o                         
   4  -8  10         79.83         92.11         6.71 o                         
   5  -8  10         75.25         77.64         8.73 o                         
   6  -8  10         64.04         74.95         6.80 o                         
   7  -8  10         38.93         22.36         5.49 o                         
   8  -8  10         25.32         30.25         6.95 o                         
   9  -8  10         53.42         68.85         9.66 o                         
  -6  -7  10          3.60          6.56         7.54 o                         
  -5  -7  10         22.04         13.83        14.13 o                         
  -4  -7  10          7.66         12.08         6.03 o                         
  -3  -7  10         23.39         43.94         6.07 o                         
  -2  -7  10         27.66         23.68         5.60 o                         
  -1  -7  10        207.70        242.42        12.78 o                         
   0  -7  10         12.41          7.69         3.66 o                         
   1  -7  10          3.06          1.35         3.26 o                         
   2  -7  10        203.91        205.41         7.40 o                         
   3  -7  10         13.00         11.47         3.05 o                         
   4  -7  10         38.59         45.71         4.08 o                         
   5  -7  10        201.41        209.49         9.19 o                         
   6  -7  10          0.92         -2.10         4.20 o                         
   7  -7  10         53.21         60.30         8.77 o                         
   8  -7  10         49.20         45.73         7.11 o                         
   9  -7  10          0.14         18.96        16.64 o                         
  -6  -6  10          2.73         -0.11         5.24 o                         
  -5  -6  10          2.53          2.08         4.82 o                         
  -4  -6  10         18.01          9.03         3.71 o                         
  -3  -6  10         15.02         14.73         3.47 o                         
  -2  -6  10         30.14         36.42         4.25 o                         
  -1  -6  10        247.98        241.14         7.40 o                         
   0  -6  10         24.77         17.75         2.85 o                         
   1  -6  10        132.18        125.51         6.64 o                         
   2  -6  10        112.59        110.83         5.09 o                         
   3  -6  10        610.27        580.96        16.57 o                         
   4  -6  10         79.08         73.22         4.72 o                         
   5  -6  10         90.32         88.19         6.22 o                         
   6  -6  10        206.76        197.01         9.33 o                         
   7  -6  10          9.07          4.11         4.60 o                         
   8  -6  10         61.07         71.38         7.51 o                         
   9  -6  10         88.90        108.50        12.23 o                         
  -7  -5  10          0.24         -1.55         5.38 o                         
  -6  -5  10          4.73         10.32         4.97 o                         
  -5  -5  10         36.22         19.21         4.58 o                         
  -4  -5  10          5.97         10.45         2.93 o                         
  -3  -5  10         41.46         55.99         3.53 o                         
  -2  -5  10         22.38         25.53         2.94 o                         
  -1  -5  10        466.51        482.12        10.10 o                         
   0  -5  10         65.52         58.74         2.84 o                         
   1  -5  10         93.96         94.90         4.99 o                         
   2  -5  10        307.78        289.73         7.93 o                         
   3  -5  10        184.29        172.96         5.50 o                         
   4  -5  10         33.55         48.70         3.71 o                         
   5  -5  10        133.10        108.89         9.06 o                         
   6  -5  10         46.65         58.91         8.01 o                         
   7  -5  10        111.79        107.24         9.89 o                         
   8  -5  10         14.68         11.77         5.89 o                         
   9  -5  10          0.29          5.90         8.62 o                         
  -8  -4  10          2.88         12.07         5.74 o                         
  -7  -4  10          0.04         -3.58         4.93 o                         
  -6  -4  10          4.80          3.33         3.71 o                         
  -5  -4  10         28.52         34.48         3.41 o                         
  -4  -4  10         17.57         14.83         2.84 o                         
  -3  -4  10        140.19        147.69         4.95 o                         
  -2  -4  10          3.57          1.91         1.69 o                         
  -1  -4  10        385.47        391.15         8.71 o                         
   0  -4  10         56.93         52.59         2.44 o                         
   1  -4  10         70.91         63.59         3.89 o                         
   2  -4  10        299.80        297.32         6.19 o                         
   3  -4  10        353.75        338.73         9.60 o                         
   4  -4  10          4.15          3.00         3.25 o                         
   5  -4  10        101.55        118.81         6.51 o                         
   6  -4  10        191.87        189.33         8.78 o                         
   7  -4  10          0.16         -0.13         4.50 o                         
   8  -4  10         70.47         83.57        14.78 o                         
   9  -4  10         18.91         11.79         9.11 o                         
  -9  -3  10          0.01         10.79         6.30 o                         
  -8  -3  10          0.29         -0.88         4.43 o                         
  -7  -3  10          6.19          5.95         4.08 o                         
  -6  -3  10          3.06          7.43         3.66 o                         
  -5  -3  10         70.25         60.81         3.74 o                         
  -4  -3  10         21.37         27.04         2.51 o                         
  -3  -3  10         21.46         22.61         2.07 o                         
  -2  -3  10          9.87          4.66         1.53 o                         
  -1  -3  10        453.94        410.65         8.20 o                         
   0  -3  10         76.04         75.62         3.10 o                         
   1  -3  10        382.98        361.72         6.60 o                         
   2  -3  10         40.39         37.82         2.06 o                         
   3  -3  10        403.25        393.36         9.02 o                         
   4  -3  10        154.20        165.75         6.61 o                         
   5  -3  10          8.64          4.93         3.80 o                         
   6  -3  10        133.88        135.93         7.37 o                         
   7  -3  10         82.98         91.46        10.56 o                         
   8  -3  10          6.07          8.74         7.89 o                         
   9  -3  10          4.95          8.41         8.82 o                         
  -9  -2  10          8.22          1.03         4.79 o                         
  -8  -2  10          2.23         -0.94         4.17 o                         
  -7  -2  10          0.29          3.85         3.78 o                         
  -6  -2  10         27.93         34.07         3.88 o                         
  -5  -2  10          4.10          2.52         2.47 o                         
  -4  -2  10        119.00        113.51         4.51 o                         
  -3  -2  10        355.74        344.64         8.53 o                         
  -2  -2  10        128.62        133.29         4.08 o                         
  -1  -2  10        484.92        441.12         7.65 o                         
   0  -2  10         97.64         86.01         3.00 o                         
   1  -2  10          1.65          1.47         1.32 o                         
   2  -2  10        382.20        384.53         7.58 o                         
   3  -2  10        165.32        172.44         5.19 o                         
   4  -2  10          9.75          6.66         2.76 o                         
   5  -2  10        208.21        208.74         9.49 o                         
   6  -2  10         24.39         29.55         7.94 o                         
   7  -2  10          3.11          6.17         5.17 o                         
   8  -2  10         61.74         83.74        10.54 o                         
  -9  -1  10          0.02         -0.76         5.82 o                         
  -8  -1  10          0.90         -2.58         4.30 o                         
  -7  -1  10          2.04         -0.03         3.49 o                         
  -6  -1  10          0.44          0.49         2.56 o                         
  -5  -1  10        546.65        491.29        12.55 o                         
  -4  -1  10          4.68          8.72         1.93 o                         
  -3  -1  10        109.05        120.42         3.68 o                         
  -2  -1  10          5.90          4.32         1.46 o                         
  -1  -1  10         26.13         23.93         1.99 o                         
   0  -1  10        339.36        335.81         6.75 o                         
   1  -1  10        175.62        171.96         4.21 o                         
   2  -1  10         59.33         70.45         2.70 o                         
   3  -1  10        308.42        283.80         8.24 o                         
   4  -1  10        291.44        311.57        10.81 o                         
   5  -1  10          0.90          1.04         3.61 o                         
   6  -1  10        168.04        163.11        10.78 o                         
   7  -1  10         39.13         38.77         8.12 o                         
   8  -1  10         19.16         35.90        16.09 o                         
 -10   0  10          7.84         15.54         6.71 o                         
  -9   0  10          0.59         -0.89         5.65 o                         
  -8   0  10          0.92          6.32         5.00 o                         
  -7   0  10          8.22         11.32         4.67 o                         
  -6   0  10        118.31        111.75         6.26 o                         
  -5   0  10          0.80          3.47         2.35 o                         
  -4   0  10        188.32        182.10         5.54 o                         
  -3   0  10        434.75        409.64        10.71 o                         
  -2   0  10        137.34        141.05         4.80 o                         
  -1   0  10       1131.52       1103.86        25.59 o                         
   0   0  10         29.54         28.04         2.13 o                         
   1   0  10          4.80          5.62         1.78 o                         
   2   0  10        176.24        180.50         5.15 o                         
   3   0  10         72.89         96.76         6.49 o                         
   4   0  10         15.23         13.71         4.73 o                         
   5   0  10        121.89        120.55        14.70 o                         
   6   0  10          0.11         -4.21         5.77 o                         
   7   0  10          6.82         14.41         9.52 o                         
 -10   1  10          6.44         13.50         6.43 o                         
  -9   1  10          0.17         -1.58         5.45 o                         
  -8   1  10          7.82          3.84         4.96 o                         
  -7   1  10          0.05          2.30         4.25 o                         
  -6   1  10          4.05          4.10         3.06 o                         
  -5   1  10        853.78        809.04        19.71 o                         
  -4   1  10         49.64         51.88         5.13 o                         
  -3   1  10         92.70         93.53         6.56 o                         
  -2   1  10         90.81         93.04         5.62 o                         
  -1   1  10         86.64         84.16         3.84 o                         
   0   1  10        427.68        400.76         9.78 o                         
   1   1  10          8.15          6.79         2.32 o                         
   2   1  10        155.84        171.33         7.40 o                         
   3   1  10        154.54        139.00         7.30 o                         
   4   1  10         21.45         24.36         5.49 o                         
   5   1  10          2.96          4.53         5.64 o                         
   6   1  10         88.55         76.49         8.05 o                         
   7   1  10         13.59         12.41         9.34 o                         
 -10   2  10          7.39          1.32         6.16 o                         
  -9   2  10          1.53          6.85         5.49 o                         
  -8   2  10          0.35          6.03         5.10 o                         
  -7   2  10         52.24         46.64         4.97 o                         
  -6   2  10         22.98         20.92         3.70 o                         
  -5   2  10          1.61          2.19         3.18 o                         
  -4   2  10         97.23         97.46         4.72 o                         
  -3   2  10        133.94        130.91         5.62 o                         
  -2   2  10        108.30        108.77         5.22 o                         
  -1   2  10        627.68        643.90        16.23 o                         
   0   2  10         84.45         64.82         5.33 o                         
   1   2  10          7.89         12.95         3.18 o                         
   2   2  10         41.76         57.02         4.51 o                         
   3   2  10          9.98          3.63         6.73 o                         
   4   2  10         16.82         15.16         7.33 o                         
   5   2  10         21.37         21.69         6.61 o                         
   6   2  10          0.11         -1.09         8.71 o                         
 -10   3  10          1.28          7.19         6.17 o                         
  -9   3  10          7.53          9.14         5.51 o                         
  -8   3  10          6.36          7.15         4.29 o                         
  -7   3  10          1.57          7.13         3.79 o                         
  -6   3  10          3.93          0.22         3.07 o                         
  -5   3  10        319.23        290.10         9.02 o                         
  -4   3  10        114.59        117.13         5.44 o                         
  -3   3  10        217.82        223.84         7.62 o                         
  -2   3  10          3.27          4.37         2.92 o                         
  -1   3  10         32.57         19.22         3.24 o                         
   0   3  10        198.24        217.96         7.81 o                         
   1   3  10         28.42          9.67         3.68 o                         
   2   3  10          3.31          5.23         3.98 o                         
   3   3  10         85.71         96.67        13.17 o                         
   4   3  10          6.91          5.30         6.43 o                         
   5   3  10          5.40         11.00         6.98 o                         
 -10   4  10         25.08         26.38         5.63 o                         
  -9   4  10         25.38         22.50         7.65 o                         
  -8   4  10          0.90         -2.85         4.88 o                         
  -7   4  10         68.68         56.96         4.94 o                         
  -6   4  10         32.66         39.05         5.02 o                         
  -5   4  10         17.43         22.83         3.64 o                         
  -4   4  10         79.35         83.95         6.81 o                         
  -3   4  10          0.03          0.16         3.10 o                         
  -2   4  10         61.98         54.84         4.17 o                         
  -1   4  10         38.66         45.56         4.24 o                         
   0   4  10          1.52          5.69         3.72 o                         
   1   4  10         44.63         52.23         4.98 o                         
   2   4  10         14.44         21.53         4.33 o                         
   3   4  10          7.68          5.59         6.37 o                         
   4   4  10         11.99         18.53         7.22 o                         
 -10   5  10          7.60         21.77        10.49 o                         
  -9   5  10         21.44         18.94         5.93 o                         
  -8   5  10          0.09         -0.53         5.18 o                         
  -7   5  10          7.41          7.34         4.38 o                         
  -6   5  10          8.03         12.67         4.18 o                         
  -5   5  10         89.46        116.46         6.69 o                         
  -4   5  10         98.35         97.88         5.66 o                         
  -3   5  10        138.89        149.86         6.70 o                         
  -2   5  10         13.86          8.52         3.73 o                         
  -1   5  10          1.09          5.11         3.95 o                         
   0   5  10         89.37        112.26         8.77 o                         
   1   5  10          3.95          3.46         4.89 o                         
   2   5  10          0.36          4.00         5.52 o                         
   3   5  10         28.24         23.07        11.98 o                         
  -9   6  10         15.97          7.22         5.96 o                         
  -8   6  10          1.48          0.32         4.82 o                         
  -7   6  10         47.86         54.68         8.93 o                         
  -6   6  10         27.18         28.09         4.99 o                         
  -5   6  10         28.05         27.14         6.60 o                         
  -4   6  10         16.01         14.20         5.43 o                         
  -3   6  10          7.28          9.26         4.27 o                         
  -2   6  10         15.23         25.37         4.97 o                         
  -1   6  10          2.15          4.14         5.56 o                         
   0   6  10          0.11         -1.25         5.12 o                         
   1   6  10         11.57          6.02         5.62 o                         
   2   6  10          0.47          0.29        11.29 o                         
  -8   7  10          0.08         -1.69         5.21 o                         
  -7   7  10          3.47          1.22         4.93 o                         
  -6   7  10          0.24         -2.94         5.01 o                         
  -5   7  10         19.60         18.77         5.34 o                         
  -4   7  10         37.07         35.29         5.27 o                         
  -3   7  10          6.97         11.38         5.06 o                         
  -2   7  10          0.37          6.84         4.94 o                         
  -1   7  10          7.14         21.08         5.72 o                         
   0   7  10          6.37          7.01         6.59 o                         
  -6   8  10          8.77          7.26         5.33 o                         
  -5   8  10          3.43          3.58         6.74 o                         
  -4   8  10          0.72          0.70         6.38 o                         
  -3   8  10          0.44         -5.61         6.26 o                         
   1 -11  11          4.51          4.33         6.41 o                         
   2 -11  11          2.61         -3.51         6.13 o                         
   3 -11  11          9.34         18.45         6.94 o                         
   4 -11  11         22.80         19.33        13.43 o                         
   5 -11  11          7.18         10.81         8.39 o                         
   6 -11  11         21.19         37.39         9.45 o                         
  -1 -10  11          0.06         -2.86         6.36 o                         
   0 -10  11          0.49         -1.10         7.93 o                         
   1 -10  11          0.62         -1.27         5.91 o                         
   2 -10  11          9.25          8.17         5.94 o                         
   3 -10  11          0.01          3.86         5.56 o                         
   4 -10  11         50.77         56.30        13.25 o                         
   5 -10  11         12.83         30.19         8.62 o                         
   6 -10  11          7.37          5.39         7.95 o                         
   7 -10  11         33.59         33.97        10.70 o                         
  -3  -9  11          5.02          7.11         7.51 o                         
  -2  -9  11          0.54         10.07         6.14 o                         
  -1  -9  11          3.03         -5.56         5.56 o                         
   0  -9  11         41.21         57.29         8.19 o                         
   1  -9  11          1.41         -4.44         4.44 o                         
   2  -9  11          0.61         -3.51         4.19 o                         
   3  -9  11         60.74         54.82         5.31 o                         
   4  -9  11         35.55         26.65         7.48 o                         
   5  -9  11         40.01         48.79         8.62 o                         
   6  -9  11         53.45         64.09         9.55 o                         
   7  -9  11          6.74          6.27         8.26 o                         
   8  -9  11         12.45         12.10         8.35 o                         
  -4  -8  11          2.20          7.07         9.61 o                         
  -3  -8  11          1.59         10.06         5.84 o                         
  -2  -8  11         14.37         24.33         5.82 o                         
  -1  -8  11         13.40          2.46         5.18 o                         
   0  -8  11          2.39          3.06         4.24 o                         
   1  -8  11         26.03         28.59         9.41 o                         
   2  -8  11        114.35        117.32        10.31 o                         
   3  -8  11         33.90         40.59         4.50 o                         
   4  -8  11        141.04        145.66        14.61 o                         
   5  -8  11         22.50         17.75         5.72 o                         
   6  -8  11         65.89         82.14         9.37 o                         
   7  -8  11         76.31         93.16         9.20 o                         
   8  -8  11          0.18          0.90        10.46 o                         
  -5  -7  11          4.53         11.86         7.19 o                         
  -4  -7  11         22.63         23.86         6.89 o                         
  -3  -7  11         27.38         40.94         5.68 o                         
  -2  -7  11          5.34          1.05         4.72 o                         
  -1  -7  11          5.73          5.75         4.72 o                         
   0  -7  11         89.78         93.67         8.24 o                         
   1  -7  11          5.63          9.51         5.02 o                         
   2  -7  11         21.49         25.83         3.64 o                         
   3  -7  11        109.75        116.69         9.87 o                         
   4  -7  11          0.35         -2.41         5.70 o                         
   5  -7  11         89.22         85.55         8.56 o                         
   6  -7  11         72.75         81.68         6.75 o                         
   7  -7  11         19.80         25.76         6.61 o                         
   8  -7  11         48.38         42.16         7.45 o                         
   9  -7  11          7.84         -9.21         9.21 o                         
  -6  -6  11          1.26         -1.53         6.69 o                         
  -5  -6  11          0.86          6.86         6.28 o                         
  -4  -6  11         15.29         25.34         5.06 o                         
  -3  -6  11         51.76         36.20         5.19 o                         
  -2  -6  11          8.03         11.76         4.51 o                         
  -1  -6  11         71.63         52.28         4.19 o                         
   0  -6  11          3.69          2.88         2.87 o                         
   1  -6  11        116.73        125.27         8.14 o                         
   2  -6  11        122.02        104.61         4.94 o                         
   3  -6  11        109.44        132.70         6.67 o                         
   4  -6  11        312.53        321.09        12.91 o                         
   5  -6  11          3.44          2.67         4.33 o                         
   6  -6  11        175.63        196.44        10.74 o                         
   7  -6  11         90.61        101.33         9.76 o                         
   8  -6  11          5.44          7.09         6.34 o                         
   9  -6  11          6.62         14.35         9.78 o                         
  -7  -5  11          3.63          8.25         5.64 o                         
  -6  -5  11          0.21         -0.57         6.94 o                         
  -5  -5  11         19.84         22.53         4.92 o                         
  -4  -5  11         79.95         78.90         4.52 o                         
  -3  -5  11         50.10         58.39         3.81 o                         
  -2  -5  11         48.34         47.97         3.47 o                         
  -1  -5  11         13.74         14.90         3.13 o                         
   0  -5  11        257.04        254.60         7.61 o                         
   1  -5  11        126.69        124.25         4.74 o                         
   2  -5  11         24.90         34.07         3.40 o                         
   3  -5  11         66.95         63.66         6.34 o                         
   4  -5  11         87.48        111.75         9.76 o                         
   5  -5  11        164.78        159.42        11.14 o                         
   6  -5  11         42.97         44.53         5.50 o                         
   7  -5  11         44.10         35.67         9.95 o                         
   8  -5  11         67.36         72.89         7.94 o                         
   9  -5  11          0.23         -6.79         9.05 o                         
  -8  -4  11          0.67          9.61        10.56 o                         
  -7  -4  11          0.07          5.80         5.09 o                         
  -6  -4  11         27.16         25.49         6.71 o                         
  -5  -4  11          2.41          3.62         3.32 o                         
  -4  -4  11          4.45          6.44         2.85 o                         
  -3  -4  11        256.92        253.62         7.73 o                         
  -2  -4  11         44.92         42.83         5.00 o                         
  -1  -4  11         65.33         59.12         3.94 o                         
   0  -4  11        279.25        296.67         7.85 o                         
   1  -4  11        186.78        181.37         5.13 o                         
   2  -4  11          1.24          2.73         2.74 o                         
   3  -4  11         99.25        120.54         5.37 o                         
   4  -4  11        520.17        509.11        17.71 o                         
   5  -4  11          6.56          9.21         4.44 o                         
   6  -4  11        210.48        225.20        18.24 o                         
   7  -4  11         43.17         45.52         6.63 o                         
   8  -4  11         25.62         24.14         8.88 o                         
  -8  -3  11          0.01         -1.17         8.91 o                         
  -7  -3  11         10.41         11.21         4.29 o                         
  -6  -3  11          1.75          7.93         3.76 o                         
  -5  -3  11          1.83         -2.06         2.82 o                         
  -4  -3  11         24.33         32.42         3.20 o                         
  -3  -3  11         87.50         87.37         3.98 o                         
  -2  -3  11         25.79         27.75         2.68 o                         
  -1  -3  11         78.46         93.39         5.32 o                         
   0  -3  11        256.92        233.17         6.41 o                         
   1  -3  11        650.42        640.15        12.68 o                         
   2  -3  11         87.12         89.36         4.00 o                         
   3  -3  11          7.61          9.23         2.73 o                         
   4  -3  11        225.87        243.61         9.71 o                         
   5  -3  11        109.69        113.38         8.94 o                         
   6  -3  11          2.14         -2.40         6.11 o                         
   7  -3  11         45.89         51.79         6.93 o                         
   8  -3  11         36.92         39.31         9.51 o                         
  -9  -2  11          0.06         -4.42         6.43 o                         
  -8  -2  11          1.03          0.40         5.86 o                         
  -7  -2  11          1.26          2.39         5.09 o                         
  -6  -2  11         90.41         83.08         6.38 o                         
  -5  -2  11         13.46         14.49         3.06 o                         
  -4  -2  11          8.47          7.08         2.63 o                         
  -3  -2  11        141.63        134.10         4.94 o                         
  -2  -2  11        283.62        260.64         6.84 o                         
  -1  -2  11        183.23        170.06         5.07 o                         
   0  -2  11        419.22        422.15         8.29 o                         
   1  -2  11        173.98        162.88         4.61 o                         
   2  -2  11         23.14         36.88         3.59 o                         
   3  -2  11         45.69         52.44         4.15 o                         
   4  -2  11        198.51        196.67         9.74 o                         
   5  -2  11         24.11         20.38         5.02 o                         
   6  -2  11        138.34        155.71        27.49 o                         
   7  -2  11          4.07          2.43        10.23 o                         
   8  -2  11         14.55         36.34        17.69 o                         
  -9  -1  11          3.99          5.20         6.23 o                         
  -8  -1  11          5.30          7.74         5.80 o                         
  -7  -1  11         21.34         25.51         5.47 o                         
  -6  -1  11          1.40         -1.40         3.44 o                         
  -5  -1  11         37.02         38.47         4.13 o                         
  -4  -1  11         21.37         24.98         3.41 o                         
  -3  -1  11         18.70         10.47         3.06 o                         
  -2  -1  11        106.21        105.82         4.64 o                         
  -1  -1  11         24.02         25.29         2.85 o                         
   0  -1  11         74.36         59.62         3.82 o                         
   1  -1  11        357.06        347.71         8.09 o                         
   2  -1  11        235.06        223.36        11.04 o                         
   3  -1  11         66.28         54.97         4.45 o                         
   4  -1  11        251.21        233.09        18.43 o                         
   5  -1  11         20.37         22.79         5.61 o                         
   6  -1  11          3.57          1.04        12.89 o                         
   7  -1  11         17.97         35.68        16.38 o                         
  -9   0  11          5.17          7.82         6.12 o                         
  -8   0  11          6.77          4.06         5.40 o                         
  -7   0  11          0.11         -4.43         4.43 o                         
  -6   0  11         23.62         21.03         4.52 o                         
  -5   0  11          4.79          7.25         2.94 o                         
  -4   0  11         38.60         40.33         4.03 o                         
  -3   0  11        211.33        208.51         7.88 o                         
  -2   0  11        213.23        188.42         7.24 o                         
  -1   0  11        309.96        306.47         9.62 o                         
   0   0  11         70.16         65.03         3.42 o                         
   1   0  11         18.04         19.04         2.49 o                         
   2   0  11         98.96         91.08         4.72 o                         
   3   0  11         24.13         19.29         4.97 o                         
   4   0  11          6.47         16.03         5.39 o                         
   5   0  11         13.93          8.08         5.76 o                         
   6   0  11         51.87         74.69        24.65 o                         
   7   0  11          1.18         -1.82        14.78 o                         
  -9   1  11          3.36          2.15         6.05 o                         
  -8   1  11          5.08          9.12         5.59 o                         
  -7   1  11         32.06         32.78         5.32 o                         
  -6   1  11         47.21         59.01         5.19 o                         
  -5   1  11         24.60         30.97         4.06 o                         
  -4   1  11          8.11          7.67         3.09 o                         
  -3   1  11         62.80         58.93         4.06 o                         
  -2   1  11        290.01        276.62         8.57 o                         
  -1   1  11         64.07         67.33         4.24 o                         
   0   1  11          3.54          4.07         3.00 o                         
   1   1  11        196.00        200.44         7.42 o                         
   2   1  11        124.73        135.31         6.47 o                         
   3   1  11         72.20         49.89         6.13 o                         
   4   1  11        141.88        148.43        16.05 o                         
   5   1  11          2.80          6.03         6.26 o                         
   6   1  11          6.64         14.20         9.14 o                         
  -9   2  11         10.33         10.42         6.04 o                         
  -8   2  11          4.92         -1.16         5.07 o                         
  -7   2  11          9.10         11.47         4.33 o                         
  -6   2  11          4.49          1.06         3.83 o                         
  -5   2  11          2.92          6.23         3.24 o                         
  -4   2  11         27.34         33.50         4.08 o                         
  -3   2  11        256.46        266.61         8.53 o                         
  -2   2  11         28.38         38.67         3.66 o                         
  -1   2  11        136.53        138.88         6.18 o                         
   0   2  11         80.39         96.23         5.10 o                         
   1   2  11         54.37         42.43         4.26 o                         
   2   2  11        113.86        104.54         6.53 o                         
   3   2  11          0.80         -5.03         5.57 o                         
   4   2  11          2.67          1.39         6.21 o                         
   5   2  11          3.68          7.72         7.03 o                         
  -9   3  11          0.04          6.74         5.20 o                         
  -8   3  11          0.33         -3.09         5.12 o                         
  -7   3  11         75.43         72.16         6.08 o                         
  -6   3  11         71.22         71.40         6.21 o                         
  -5   3  11         30.28         30.11         3.94 o                         
  -4   3  11         62.88         67.07         4.60 o                         
  -3   3  11        103.80        108.08         7.72 o                         
  -2   3  11        163.22        168.26         7.05 o                         
  -1   3  11         55.72         43.80         4.30 o                         
   0   3  11          0.69          2.74         3.29 o                         
   1   3  11        148.84        169.82        10.49 o                         
   2   3  11          1.30          5.12         6.47 o                         
   3   3  11          0.73          4.79         6.47 o                         
   4   3  11         31.05         30.82        11.50 o                         
  -9   4  11         12.06         20.14         6.49 o                         
  -8   4  11          0.00         -0.73         5.59 o                         
  -7   4  11          0.82          6.15         4.38 o                         
  -6   4  11         30.51         25.93         4.59 o                         
  -5   4  11          2.94          5.41         4.01 o                         
  -4   4  11          2.42         -0.10         3.99 o                         
  -3   4  11          9.56         17.26         3.93 o                         
  -2   4  11         28.88         39.64         4.35 o                         
  -1   4  11         26.50         28.26         4.25 o                         
   0   4  11         78.84         91.18         6.00 o                         
   1   4  11         51.18         35.36         5.56 o                         
   2   4  11         29.52         15.49         7.65 o                         
   3   4  11         14.31         15.14         7.10 o                         
  -9   5  11          0.07         -5.88         5.88 o                         
  -8   5  11          0.99          0.04         5.70 o                         
  -7   5  11         54.43         52.25         6.23 o                         
  -6   5  11         16.03         19.76         4.92 o                         
  -5   5  11         25.21         31.37         4.90 o                         
  -4   5  11          0.41          2.41         4.43 o                         
  -3   5  11         20.89         27.58         4.85 o                         
  -2   5  11         59.97         63.41         7.74 o                         
  -1   5  11         42.07         36.06         7.19 o                         
   0   5  11          4.67          5.97         5.19 o                         
   1   5  11         11.77         18.20         5.82 o                         
   2   5  11          1.66         11.98        11.42 o                         
  -8   6  11          5.33          6.96         6.65 o                         
  -7   6  11          0.85          1.46         4.98 o                         
  -6   6  11         29.31         34.38         5.56 o                         
  -5   6  11         51.30         39.09         5.50 o                         
  -4   6  11          2.81         11.01         4.94 o                         
  -3   6  11         22.61          4.90         4.87 o                         
  -2   6  11         13.03         14.25         5.00 o                         
  -1   6  11          5.95          3.68         5.98 o                         
   0   6  11          0.02         -2.08         5.63 o                         
  -6   7  11         11.27          7.93         5.45 o                         
  -5   7  11         12.00         15.27         6.15 o                         
  -4   7  11          0.04          2.65         5.15 o                         
  -3   7  11          9.60         14.59         5.44 o                         
  -2   7  11         26.79         27.76         7.13 o                         
   0 -10  12          0.22          1.19         6.47 o                         
   1 -10  12          0.40          1.09         8.73 o                         
   2 -10  12          8.05          9.64         6.22 o                         
   3 -10  12          4.77          7.96         7.85 o                         
   4 -10  12          0.56         -5.51         7.41 o                         
   5 -10  12         50.70         58.36         9.72 o                         
   6 -10  12          0.25          1.77         8.23 o                         
  -2  -9  12          7.61         11.47         6.73 o                         
  -1  -9  12          0.02          8.37         6.64 o                         
   0  -9  12         10.31         10.30         6.21 o                         
   1  -9  12         30.27         44.23        11.70 o                         
   2  -9  12          0.48          4.94         5.62 o                         
   3  -9  12         17.54         23.05         9.50 o                         
   4  -9  12         12.60         20.04         7.80 o                         
   5  -9  12          2.43         -4.16         7.51 o                         
   6  -9  12         16.53         18.33         8.11 o                         
   7  -9  12         22.78         19.16         8.68 o                         
  -3  -8  12          0.05          7.53         7.36 o                         
  -2  -8  12          1.11         -0.22         5.73 o                         
  -1  -8  12         17.98         23.21         6.16 o                         
   0  -8  12          2.57         11.18         6.38 o                         
   1  -8  12         19.06         16.62         7.54 o                         
   2  -8  12         39.19         50.44         5.99 o                         
   3  -8  12          0.27         -5.14         5.40 o                         
   4  -8  12         29.01         26.46         6.59 o                         
   5  -8  12        128.36        132.64        29.20 o                         
   6  -8  12          0.74         -6.95         6.95 o                         
   7  -8  12          5.01         12.86         8.13 o                         
   8  -8  12         51.63         70.27        13.91 o                         
  -5  -7  12          2.92          5.02         7.27 o                         
  -4  -7  12          1.03          5.08         6.96 o                         
  -3  -7  12         11.48         12.53         5.53 o                         
  -2  -7  12          5.48         11.25         5.55 o                         
  -1  -7  12         23.46         28.04         5.66 o                         
   0  -7  12         47.72         53.28         6.04 o                         
   1  -7  12         96.96        107.88         7.63 o                         
   2  -7  12         19.13         15.69         4.01 o                         
   3  -7  12        108.97        124.18         9.12 o                         
   4  -7  12          8.83         13.56         4.76 o                         
   5  -7  12         14.76         18.01         6.92 o                         
   6  -7  12         59.18         64.81         7.56 o                         
   7  -7  12         18.70         18.83         8.99 o                         
   8  -7  12         18.19         31.75         7.57 o                         
  -5  -6  12          1.51         -0.50         6.54 o                         
  -4  -6  12          8.55          8.18         6.40 o                         
  -3  -6  12         24.78         22.41         9.49 o                         
  -2  -6  12          4.04          4.75         4.91 o                         
  -1  -6  12         85.86         91.61         6.66 o                         
   0  -6  12          1.39          7.79         3.68 o                         
   1  -6  12        142.80        131.22         5.91 o                         
   2  -6  12        102.87        113.14         8.17 o                         
   3  -6  12          1.77          2.71         4.03 o                         
   4  -6  12        111.10        126.32         8.32 o                         
   5  -6  12        154.66        135.63        14.92 o                         
   6  -6  12          3.76          7.48         5.83 o                         
   7  -6  12         29.47         48.89         7.52 o                         
   8  -6  12         51.41         41.86         7.77 o                         
  -6  -5  12          7.63          5.71         6.29 o                         
  -5  -5  12         17.48         25.83         5.88 o                         
  -4  -5  12          9.34          4.05         4.70 o                         
  -3  -5  12         39.15         51.18         4.68 o                         
  -2  -5  12         11.32          8.88         4.46 o                         
  -1  -5  12          9.75          8.96         3.57 o                         
   0  -5  12         48.41         58.08         4.53 o                         
   1  -5  12         89.75         85.37         4.62 o                         
   2  -5  12         48.18         48.33         4.71 o                         
   3  -5  12        224.99        230.27         9.52 o                         
   4  -5  12          1.34          0.77         4.23 o                         
   5  -5  12         60.73         55.25         6.00 o                         
   6  -5  12         69.86         97.44        12.58 o                         
   7  -5  12          0.53          0.38         6.40 o                         
   8  -5  12         22.95         33.75         9.90 o                         
  -7  -4  12         13.70         25.60         8.19 o                         
  -6  -4  12          0.32          8.10         6.66 o                         
  -5  -4  12         42.40         42.96         4.56 o                         
  -4  -4  12          2.24          5.31         3.17 o                         
  -3  -4  12         23.50         21.66         3.33 o                         
  -2  -4  12         31.51         34.40         3.42 o                         
  -1  -4  12        178.10        179.63         6.59 o                         
   0  -4  12         39.40         44.86         4.04 o                         
   1  -4  12        150.58        146.48         6.72 o                         
   2  -4  12        117.63        123.52         5.70 o                         
   3  -4  12          0.84          2.80         3.79 o                         
   4  -4  12        143.95        155.82         8.23 o                         
   5  -4  12         62.74         66.77         6.80 o                         
   6  -4  12         31.86         27.95         7.76 o                         
   7  -4  12         15.09          7.52         7.38 o                         
   8  -4  12         23.80         21.84        17.48 o                         
  -8  -3  12          0.60         -5.60         7.86 o                         
  -7  -3  12          4.09         14.66         6.79 o                         
  -6  -3  12         21.03         22.35         5.29 o                         
  -5  -3  12          1.86          3.59         3.69 o                         
  -4  -3  12          8.16          8.28         3.83 o                         
  -3  -3  12         71.11         81.83         5.26 o                         
  -2  -3  12          6.60          4.41         3.16 o                         
  -1  -3  12         64.86         72.98         4.52 o                         
   0  -3  12          2.76          2.08         2.98 o                         
   1  -3  12         29.65         20.68         3.41 o                         
   2  -3  12        172.52        186.53         9.01 o                         
   3  -3  12        197.93        196.36        12.99 o                         
   4  -3  12         12.91          9.20         6.80 o                         
   5  -3  12        139.82        150.44        28.73 o                         
   6  -3  12         33.49         40.66         9.08 o                         
   7  -3  12         15.12         18.34         8.77 o                         
  -8  -2  12          2.39          4.06         5.79 o                         
  -7  -2  12         14.54         17.56         5.64 o                         
  -6  -2  12          8.63          3.56         4.76 o                         
  -5  -2  12        108.79        131.05         9.97 o                         
  -4  -2  12          0.44         -1.29         3.42 o                         
  -3  -2  12         55.76         62.10         4.62 o                         
  -2  -2  12        138.59        146.77         8.23 o                         
  -1  -2  12        191.17        180.48         7.33 o                         
   0  -2  12        119.90        133.44         6.51 o                         
   1  -2  12        160.19        169.19         6.60 o                         
   2  -2  12         63.62         75.82         4.68 o                         
   3  -2  12         86.56         96.60        19.77 o                         
   4  -2  12         98.53        129.15        20.83 o                         
   5  -2  12          5.80          9.89         7.65 o                         
   6  -2  12         56.16         25.49        15.00 o                         
   7  -2  12          0.94         -9.98        15.95 o                         
  -8  -1  12          3.04         -1.98         6.83 o                         
  -7  -1  12          9.53         13.69         7.43 o                         
  -6  -1  12          2.20         10.99         6.08 o                         
  -5  -1  12          0.40          0.55         3.40 o                         
  -4  -1  12         82.18         85.62         5.38 o                         
  -3  -1  12         62.07         76.94         5.06 o                         
  -2  -1  12         23.68         26.97         3.45 o                         
  -1  -1  12         90.55         98.93         5.06 o                         
   0  -1  12          2.19          5.52         3.22 o                         
   1  -1  12          0.28          7.31         3.09 o                         
   2  -1  12        350.79        362.72        11.61 o                         
   3  -1  12        136.76        160.56        20.63 o                         
   4  -1  12         22.01         13.85        11.65 o                         
   5  -1  12        105.28        115.69        11.00 o                         
   6  -1  12          6.21         25.62        24.61 o                         
  -9   0  12          0.60         -0.91         5.99 o                         
  -8   0  12         15.88         14.75         7.80 o                         
  -7   0  12          8.52          7.21         5.20 o                         
  -6   0  12         44.83         38.04         5.29 o                         
  -5   0  12        196.32        190.61         8.44 o                         
  -4   0  12         10.68         10.52         3.95 o                         
  -3   0  12        211.52        225.72         8.11 o                         
  -2   0  12          2.89          7.39         3.19 o                         
  -1   0  12        186.73        181.54         8.18 o                         
   0   0  12         90.70         91.79         6.51 o                         
   1   0  12        185.97        212.94         7.91 o                         
   2   0  12         28.18         44.88         6.77 o                         
   3   0  12         93.69         89.76        13.67 o                         
   4   0  12         35.35         47.33         8.53 o                         
   5   0  12          5.83          5.47         8.26 o                         
   6   0  12         26.88         34.45        11.07 o                         
  -9   1  12          7.18         13.53         6.26 o                         
  -8   1  12          0.04          3.04         5.59 o                         
  -7   1  12         38.62         44.52         5.44 o                         
  -6   1  12          0.86          5.18         4.13 o                         
  -5   1  12          0.49          2.93         4.09 o                         
  -4   1  12        164.51        159.83         7.35 o                         
  -3   1  12          0.49          1.48         3.32 o                         
  -2   1  12        122.97        131.06         7.11 o                         
  -1   1  12         29.35         28.59         3.78 o                         
   0   1  12         21.65         26.88         3.82 o                         
   1   1  12         10.88          5.57         3.71 o                         
   2   1  12         87.93         94.37         8.51 o                         
   3   1  12         54.42         57.76        10.26 o                         
   4   1  12         15.13          4.13         9.17 o                         
   5   1  12         31.96         19.54         7.36 o                         
  -9   2  12          0.18          5.59         5.51 o                         
  -8   2  12          3.94          9.11         5.93 o                         
  -7   2  12         11.94         17.80         6.92 o                         
  -6   2  12         23.66         21.13         4.60 o                         
  -5   2  12        117.75        129.88         7.07 o                         
  -4   2  12          0.81          2.48         3.61 o                         
  -3   2  12        174.93        177.55         7.65 o                         
  -2   2  12         41.06         36.41         4.21 o                         
  -1   2  12         59.45         68.94         8.28 o                         
   0   2  12         47.98         55.00         4.59 o                         
   1   2  12         12.29         10.97         3.72 o                         
   2   2  12          2.78         -2.31         5.60 o                         
   3   2  12         33.74         35.38         6.99 o                         
   4   2  12          6.73         12.08         7.21 o                         
  -8   3  12         11.14         16.86         7.68 o                         
  -7   3  12          9.48         12.32         4.91 o                         
  -6   3  12          0.05         -0.90         4.57 o                         
  -5   3  12         22.00         24.35         4.87 o                         
  -4   3  12         39.35         46.79         9.21 o                         
  -3   3  12          3.47          7.24         4.37 o                         
  -2   3  12        103.66        102.10         6.62 o                         
  -1   3  12         60.97         67.64         5.18 o                         
   0   3  12          6.29          5.75         4.35 o                         
   1   3  12         16.88         16.45         5.03 o                         
   2   3  12          2.25          5.35         6.51 o                         
   3   3  12          3.53          6.68         7.13 o                         
  -8   4  12          0.21         -5.63         5.63 o                         
  -7   4  12          0.25          1.31         4.78 o                         
  -6   4  12         16.17          9.67         4.96 o                         
  -5   4  12         14.88         20.73         5.00 o                         
  -4   4  12         16.39         11.72         4.83 o                         
  -3   4  12         40.37         43.53         5.27 o                         
  -2   4  12          2.00          2.98         4.59 o                         
  -1   4  12          3.50          1.65         4.58 o                         
   0   4  12         23.06         32.15         5.57 o                         
   1   4  12          2.46          1.95         5.34 o                         
   2   4  12          1.24         -4.94         7.04 o                         
  -7   5  12          4.94         -0.81         5.34 o                         
  -6   5  12          2.94         -1.88         5.06 o                         
  -5   5  12         27.46         22.76         8.09 o                         
  -4   5  12          1.08          7.21         4.98 o                         
  -3   5  12          3.62         13.23         4.65 o                         
  -2   5  12         29.65         34.06         5.72 o                         
  -1   5  12         53.39         55.75         6.10 o                         
   0   5  12         13.27         13.61         5.71 o                         
  -6   6  12          1.60          7.33         8.39 o                         
  -5   6  12          1.02         -0.78         5.13 o                         
  -4   6  12          0.37          2.75         5.07 o                         
  -3   6  12         13.06         13.36         5.51 o                         
  -2   6  12          4.55          9.16         5.73 o                         
   2 -10  13          0.05         -3.01         8.59 o                         
   3 -10  13         51.43         46.18         9.54 o                         
   4 -10  13          0.20         -8.00         8.70 o                         
  -1  -9  13          0.28          3.44         6.58 o                         
   0  -9  13          8.70         24.74         6.91 o                         
   1  -9  13         12.87         11.99         6.42 o                         
   2  -9  13         33.71         39.44         6.94 o                         
   3  -9  13          4.35         -0.66         7.54 o                         
   4  -9  13         45.64         60.11         9.32 o                         
   5  -9  13          4.78          9.15         8.04 o                         
   6  -9  13          1.38         16.02         8.31 o                         
  -3  -8  13          1.01         12.40         7.79 o                         
  -2  -8  13          7.09         22.83         6.62 o                         
  -1  -8  13          2.20          7.07         6.13 o                         
   0  -8  13         13.38         24.05         6.38 o                         
   1  -8  13          0.05         10.04         6.04 o                         
   2  -8  13         12.64         21.12         5.79 o                         
   3  -8  13        126.53        124.53        10.63 o                         
   4  -8  13          3.12         15.44         7.34 o                         
   5  -8  13         16.05         15.04         8.10 o                         
   6  -8  13         23.44         19.35         6.90 o                         
  -4  -7  13          1.03          4.98         7.33 o                         
  -3  -7  13          0.01         -2.14         6.12 o                         
  -2  -7  13         12.71          5.26         5.95 o                         
  -1  -7  13          8.77         16.66         5.87 o                         
   0  -7  13          0.13          2.53         5.38 o                         
   1  -7  13         46.33         56.00         9.13 o                         
   2  -7  13         27.65         28.38         5.42 o                         
   3  -7  13         14.24         20.16         7.90 o                         
   4  -7  13         88.26         76.12         8.04 o                         
   5  -7  13          3.87         17.91         6.66 o                         
   6  -7  13         45.40         90.24        11.14 o                         
   7  -7  13         33.00         31.85        10.29 o                         
  -5  -6  13          6.54         19.22        12.38 o                         
  -4  -6  13          4.21          7.88         7.06 o                         
  -3  -6  13          7.29         13.09         5.53 o                         
  -2  -6  13         11.47         18.62         5.61 o                         
  -1  -6  13         36.72         57.22         6.33 o                         
   0  -6  13         33.60         33.03         4.67 o                         
   1  -6  13          3.80          6.50         4.00 o                         
   2  -6  13         69.59         72.29         7.89 o                         
   3  -6  13        133.00        139.01        10.35 o                         
   4  -6  13         27.67         39.27         6.46 o                         
   5  -6  13         50.09         57.15         7.47 o                         
   6  -6  13         31.36         29.88         7.20 o                         
   7  -6  13         15.59         18.27         7.23 o                         
  -6  -5  13          0.09         12.31        12.45 o                         
  -5  -5  13          2.75         -1.97        11.94 o                         
  -4  -5  13          0.31         -3.04         6.49 o                         
  -3  -5  13          0.88         -3.03         5.03 o                         
  -2  -5  13         64.06         78.63         6.57 o                         
  -1  -5  13          1.20          1.22         4.72 o                         
   0  -5  13         12.47          9.42         4.37 o                         
   1  -5  13         78.37         81.35         5.69 o                         
   2  -5  13          0.75          3.84         4.01 o                         
   3  -5  13         66.97         75.63         8.50 o                         
   4  -5  13        128.14        119.49        21.92 o                         
   5  -5  13          0.78         -5.38         7.78 o                         
   6  -5  13         93.13        118.18        11.91 o                         
   7  -5  13         34.48         52.37        10.50 o                         
  -6  -4  13         13.81         18.35        10.12 o                         
  -5  -4  13         19.87         16.07         5.93 o                         
  -4  -4  13         18.42         20.13         5.55 o                         
  -3  -4  13          2.63          1.22         4.93 o                         
  -2  -4  13         15.56         17.01         5.07 o                         
  -1  -4  13         96.70        120.70         7.58 o                         
   0  -4  13         21.24         22.99         4.89 o                         
   1  -4  13         11.77         21.23         4.72 o                         
   2  -4  13        177.91        172.68         9.39 o                         
   3  -4  13         77.22         92.57         9.30 o                         
   4  -4  13         69.85         96.34        10.43 o                         
   5  -4  13         49.97         52.20        17.11 o                         
   6  -4  13         14.18         22.66        14.71 o                         
   7  -4  13         20.96         23.24        10.05 o                         
  -7  -3  13         12.36         14.32         9.93 o                         
  -6  -3  13          0.52          4.36         5.16 o                         
  -5  -3  13          5.70         -0.10         4.44 o                         
  -4  -3  13         17.59         14.85         4.21 o                         
  -3  -3  13          4.91         10.86         4.01 o                         
  -2  -3  13         87.38         99.25         5.73 o                         
  -1  -3  13         11.77         21.08         4.91 o                         
   0  -3  13         69.19         68.36         5.98 o                         
   1  -3  13         83.75         82.67         6.60 o                         
   2  -3  13         12.15         16.33         4.61 o                         
   3  -3  13         97.35         59.42        13.40 o                         
   4  -3  13         90.10         89.82        10.14 o                         
   5  -3  13         19.78         -3.08        10.38 o                         
   6  -3  13         34.45         37.64         9.76 o                         
  -7  -2  13          1.65          9.81         5.72 o                         
  -6  -2  13          9.98          9.45         5.20 o                         
  -5  -2  13          0.14          3.02         4.14 o                         
  -4  -2  13         97.83         97.91        10.43 o                         
  -3  -2  13         11.87          3.65         3.91 o                         
  -2  -2  13         82.70         87.03         5.47 o                         
  -1  -2  13        133.82        136.22         6.16 o                         
   0  -2  13         14.52         13.66         3.86 o                         
   1  -2  13         38.82         55.50         8.02 o                         
   2  -2  13         96.63         95.26        18.06 o                         
   3  -2  13          8.57         17.90        10.92 o                         
   4  -2  13         67.68         80.78        10.14 o                         
   5  -2  13          7.88         10.89         8.78 o                         
   6  -2  13          1.00         18.72         9.34 o                         
  -8  -1  13         23.92         19.82         6.35 o                         
  -7  -1  13         30.69         45.04         6.86 o                         
  -6  -1  13          0.33          0.02         4.89 o                         
  -5  -1  13          6.99          9.68         4.65 o                         
  -4  -1  13          1.99          4.72         4.19 o                         
  -3  -1  13          3.50         -0.47         3.94 o                         
  -2  -1  13         25.02         24.46         3.92 o                         
  -1  -1  13         11.47         20.46         3.85 o                         
   0  -1  13        199.73        201.37         7.90 o                         
   1  -1  13         12.35         11.78         3.80 o                         
   2  -1  13         38.71         31.97         6.18 o                         
   3  -1  13         47.06         45.14         8.99 o                         
   4  -1  13         16.22         28.06        17.26 o                         
   5  -1  13         40.35         48.31         9.71 o                         
  -8   0  13          9.42          4.09         7.94 o                         
  -7   0  13          1.34          6.25         5.02 o                         
  -6   0  13          9.30         15.23         4.66 o                         
  -5   0  13          1.11          3.82         4.67 o                         
  -4   0  13         60.11         75.25         5.30 o                         
  -3   0  13          0.26         -3.66         3.66 o                         
  -2   0  13         56.79         66.43         4.97 o                         
  -1   0  13        123.69        130.36         6.32 o                         
   0   0  13          1.80          8.75         3.68 o                         
   1   0  13         73.73         66.65         5.32 o                         
   2   0  13          6.03         11.71         5.54 o                         
   3   0  13         12.09         10.84         6.69 o                         
   4   0  13         49.35         69.10        10.46 o                         
   5   0  13          1.01         12.90         9.20 o                         
  -8   1  13          9.74         13.58         6.44 o                         
  -7   1  13          9.61         12.13         6.06 o                         
  -6   1  13         28.45         41.49         5.82 o                         
  -5   1  13          3.14          7.00         4.77 o                         
  -4   1  13         68.05         72.23         5.83 o                         
  -3   1  13          1.76         -2.90         3.82 o                         
  -2   1  13         13.41         12.90         4.02 o                         
  -1   1  13         25.55         26.85         5.71 o                         
   0   1  13        136.49        127.70         9.11 o                         
   1   1  13          0.82         -0.67         4.34 o                         
   2   1  13         43.22         33.58         7.73 o                         
   3   1  13         28.66         34.68        10.35 o                         
   4   1  13          3.60         14.95         9.11 o                         
  -8   2  13         10.43         16.62         6.55 o                         
  -7   2  13          3.22          3.34         5.75 o                         
  -6   2  13          0.47          1.03         5.08 o                         
  -5   2  13         41.65         47.94         9.56 o                         
  -4   2  13          6.91         12.32         4.83 o                         
  -3   2  13          5.21         -1.90         4.39 o                         
  -2   2  13         57.22         67.74        11.48 o                         
  -1   2  13         18.49         27.73         4.61 o                         
   0   2  13          0.80          1.82         4.36 o                         
   1   2  13         41.81         49.56         5.90 o                         
   2   2  13          5.85         16.50         6.62 o                         
   3   2  13         16.24         11.96         7.35 o                         
  -7   3  13          5.27         18.03         6.96 o                         
  -6   3  13         77.68         81.88         6.81 o                         
  -5   3  13          6.30         14.79         5.21 o                         
  -4   3  13         70.41         79.88         8.06 o                         
  -3   3  13          1.70         -1.60         4.88 o                         
  -2   3  13          3.85          6.79         4.85 o                         
  -1   3  13         50.86         48.26         6.02 o                         
   0   3  13         10.76         25.37         5.97 o                         
   1   3  13          1.47          3.21         6.51 o                         
   2   3  13          8.80          3.71         7.04 o                         
  -7   4  13          1.01          5.37         6.08 o                         
  -6   4  13          2.51          0.01         5.94 o                         
  -5   4  13          5.39          4.38         5.34 o                         
  -4   4  13          1.74         -0.46         5.60 o                         
  -3   4  13          2.56          6.45         5.13 o                         
  -2   4  13         32.01         38.87         7.71 o                         
  -1   4  13          3.35         -1.71         5.08 o                         
   0   4  13          0.54         -3.24         6.29 o                         
  -5   5  13          0.41          5.84         8.33 o                         
  -4   5  13         29.62         28.95         5.92 o                         
  -3   5  13          0.80          8.12         6.43 o                         
  -2   5  13          0.07          3.94         5.38 o                         
   1  -9  14          2.52         11.03         6.66 o                         
   2  -9  14         16.81         33.49         9.00 o                         
   3  -9  14          0.29         -2.60         7.98 o                         
   4  -9  14          0.11          7.51         7.98 o                         
  -1  -8  14          0.01         -1.23         6.32 o                         
   0  -8  14          6.52          7.31         6.34 o                         
   1  -8  14         38.89         50.28         7.10 o                         
   2  -8  14          8.73          5.68         7.49 o                         
   3  -8  14         11.81         10.54        18.82 o                         
   4  -8  14          7.54         14.51         8.74 o                         
   5  -8  14          1.66          5.48        15.29 o                         
  -3  -7  14          7.67         12.30         8.83 o                         
  -2  -7  14          1.05          4.50         8.06 o                         
  -1  -7  14         49.62         65.61         9.63 o                         
   0  -7  14          1.79          0.69         7.43 o                         
   1  -7  14         14.33         36.52         7.61 o                         
   2  -7  14         47.14         80.39        13.47 o                         
   3  -7  14          0.58         -4.73        10.12 o                         
   4  -7  14         21.67         14.56        11.65 o                         
   5  -7  14         40.10         29.13        12.52 o                         
   6  -7  14          4.14          9.39        10.01 o                         
  -4  -6  14         14.67         23.08        12.52 o                         
  -3  -6  14         19.11         16.03         8.21 o                         
  -2  -6  14          6.23         15.13         7.92 o                         
  -1  -6  14          0.94          8.40         7.26 o                         
   0  -6  14         41.16         44.66         8.01 o                         
   1  -6  14         66.65         67.14         6.75 o                         
   2  -6  14         32.00         30.99         8.02 o                         
   3  -6  14         46.31         59.69        12.74 o                         
   4  -6  14         21.46         30.53         8.95 o                         
   5  -6  14         12.05         11.78         8.87 o                         
   6  -6  14         53.74         75.95        36.41 o                         
  -5  -5  14          2.83         21.99        12.67 o                         
  -4  -5  14          0.77          9.17         8.37 o                         
  -3  -5  14         11.44         18.31        11.58 o                         
  -2  -5  14          7.45         11.84         5.73 o                         
  -1  -5  14         64.42         74.61         7.22 o                         
   0  -5  14          2.66         -1.54         5.49 o                         
   1  -5  14         54.19         67.65         6.63 o                         
   2  -5  14         75.00         75.63         9.31 o                         
   3  -5  14          5.10          3.09         7.76 o                         
   4  -5  14         70.29         92.76        10.55 o                         
   5  -5  14         22.81         39.22        10.08 o                         
   6  -5  14          0.10          1.34        11.32 o                         
  -5  -4  14          0.94        -10.41        10.41 o                         
  -4  -4  14          4.80          3.29         5.86 o                         
  -3  -4  14         43.31         53.82         6.88 o                         
  -2  -4  14          2.34         -0.62         5.48 o                         
  -1  -4  14          0.87         -5.17         5.17 o                         
   0  -4  14         88.51         94.60         8.12 o                         
   1  -4  14         66.76         72.90         8.99 o                         
   2  -4  14         84.84         96.10        19.15 o                         
   3  -4  14         38.81         47.92        11.72 o                         
   4  -4  14          4.72          4.41         8.60 o                         
   5  -4  14         35.98         44.46        10.11 o                         
   6  -4  14         39.42         67.16        24.03 o                         
  -6  -3  14          2.58          4.42         6.14 o                         
  -5  -3  14         14.76          5.47         7.67 o                         
  -4  -3  14          0.82         -0.25         6.94 o                         
  -3  -3  14          1.54          9.17         5.70 o                         
  -2  -3  14         10.35         16.05         5.55 o                         
  -1  -3  14         49.20         56.65         6.42 o                         
   0  -3  14          1.36          5.66         5.24 o                         
   1  -3  14         81.72         85.62         6.89 o                         
   2  -3  14         51.67         50.17         8.47 o                         
   3  -3  14         67.45         84.61        15.80 o                         
   4  -3  14         57.66         68.04        21.08 o                         
   5  -3  14          3.12          7.27         9.10 o                         
  -6  -2  14          3.60         -5.78         5.78 o                         
  -5  -2  14          1.93          4.99         4.99 o                         
  -4  -2  14         15.76         16.90         4.91 o                         
  -3  -2  14         50.29         58.23         6.52 o                         
  -2  -2  14          8.19         16.09         4.48 o                         
  -1  -2  14         10.57          5.39         5.38 o                         
   0  -2  14         86.27         86.71         7.23 o                         
   1  -2  14          6.70          5.52         4.98 o                         
   2  -2  14        144.77        158.31        31.49 o                         
   3  -2  14         17.85         28.57         8.90 o                         
   4  -2  14          3.29         -8.97         9.83 o                         
   5  -2  14         22.50         13.83         9.75 o                         
  -7  -1  14         12.42         19.75         6.31 o                         
  -6  -1  14          6.79          5.80         6.59 o                         
  -5  -1  14         42.43         58.52         6.11 o                         
  -4  -1  14          6.57          9.84         5.00 o                         
  -3  -1  14          2.30          1.14         4.23 o                         
  -2  -1  14         34.51         41.37         4.91 o                         
  -1  -1  14         22.04         32.21         4.88 o                         
   0  -1  14         46.78         45.01         6.59 o                         
   1  -1  14         73.12         77.92         8.45 o                         
   2  -1  14         27.97         36.61         9.05 o                         
   3  -1  14        117.01        129.96        13.84 o                         
   4  -1  14         18.07         33.23        14.64 o                         
  -7   0  14          1.56          1.93         6.24 o                         
  -6   0  14         10.40         16.80        10.27 o                         
  -5   0  14         17.57         30.86         5.93 o                         
  -4   0  14          7.68         13.56         5.17 o                         
  -3   0  14         66.71         65.20        10.68 o                         
  -2   0  14          1.04         -0.72         4.42 o                         
  -1   0  14         34.72         32.39         4.76 o                         
   0   0  14         36.28         38.65         5.60 o                         
   1   0  14          1.73         -4.78         5.64 o                         
   2   0  14        100.36        123.08        21.77 o
[truncated: 11,179 more chars]
